# Supplementary material for: A transcriptomic map of ligand-receptor interactions within bovine antral follicles predicts intrafollicular factors for improving oocyte quality
Source: J Anim Sci Biotechnol. 2026 Jul 14;17:147. doi: 10.1186/s40104-026-01469-w (PMC13366956; doi:10.1186/s40104-026-01469-w)
Supplement: Supplementary file 2 — Additional file 2: Table S1. RNA-seq data quality and sample exclusion guidelines. Table S2. Ligand expression in all individual follicles of three cell types. Table S3. Receptor expression in all individual follicles of three cell types. Table S4. Interaction scores of 1831 pairs in various interaction relationships. Table S5. DEG of small and medium follicles MGCs. Table S6. DEG of medium and large follicles MGCs. Table S7. DEG of small and medium follicles CCs. Table S8. DEG of medium and large follicles CCs. Table S9. DEG of small and medium follicles oocytes. Table S10. DEG of medium and large follicles oocytes. Table S11. KEGG enrichment analysis of small follicles specifically highly expressed genes on MGCs. Table S12. KEGG enrichment analysis of medium follicles specifically highly expressed genes on MGCs. Table S13. KEGG enrichment analysis of large follicles specifically highly expressed genes on MGCs. Table S14. KEGG enrichment analysis of small follicles specifically highly expressed genes on CCs. Table S15. KEGG enrichment analysis of medium follicles specifically highly expressed genes on CCs. Table S16. KEGG enrichment analysis of large follicles specifically highly expressed genes on CCs. Table S17. KEGG enrichment analysis of small follicles specifically highly expressed genes on oocytes. Table S18. KEGG enrichment analysis of medium follicles specifically highly expressed genes on oocytes. Table S19. KEGG enrichment analysis of large follicles specifically highly expressed genes on oocytes. [file 40104_2026_1469_MOESM2_ESM.xlsx]

## Sheet: Table S1
Table S1. RNA-seq data quality and sample exclusion guidelines
Sequencing ID	Sample ID1	Sample ID2	Follicle ID1	Follicle ID2	Follicle Size (mm)	Follicle Stage	Cell Type	Raw Reads	Q20(%)	Q30(%)	Mapping Rate(%)	Reason for Exclusion
M50501	GS50501	GS1	50501	S#1	3.1	Small	MGCs	20522052	98.31;97.24	95.03;92.48	97.22
M70501	GS70501	GS2	70501	S#2	3.2	Small	MGCs	26419800	98.48;97.85	95.56;93.89	96.3
W-6M	GS50506	GS3	50506	S#3	3.3	Small	MGCs	22675807	97.35;96.35	94.53;96.35	96.43
M62005	GS62005	GS4	62005	S#4	3.5	Small	MGCs	23787236	98.48;97.63	95.53;93.59	97.13
M62004	GS62004	GS5	62004	S#5	3.6	Small	MGCs	22286335	97.40;96.83	93.65;92.50	96.22
M62003	GS62003	GS6	62003	S#6	3.7	Small	MGCs	21940881	98.37;97.42	95.31;93.04	96.71
M70701	GS70701	GS7	70701	S#7	3.7	Small	MGCs	21223123	97.71;97.69	94.10;94.07	95.91
M70702	GS70702	REMOVE	70702	REMOVE	3.7	Small	MGCs	24447009	97.58;96.63	93.55;91.36	96.66	Follicle 70702 CCs: mapping rate% ＜ 80%
M50502	GS50502	GS8	50502	S#8	3.8	Small	MGCs	21975256	98.46;97.70	95.49;93.67	97.43
M71701	GS71701	GS9	71701	S#9	3.8	Small	MGCs	24511989	97.76;97.60	94.18;93.73	96.38
M62201	GM62201	GM1	62201	M#1	6.2	Medium	MGCs	22924128	98.45;97.43	95.51;93.43	97.21
M72104	GM72104	GM2	72104	M#2	6.2	Medium	MGCs	25218414	97.80;97.74	94.29;93.91	96.7
M70502	GM70502	GM3	70502	M#3	6.4	Medium	MGCs	22758174	98.30;97.04	95.13;92.26	96.39
M71704	GM71704	GM4	71704	M#4	6.4	Medium	MGCs	22383948	97.85;96.08	94.57;90.96	96.59
M72403	GM72403	GM5	72403	M#5	6.7	Medium	MGCs	23586114	98.08;96.66	94.39;91.42	96.86
M71002	GM71002	GM6	71002	M#6	7	Medium	MGCs	25079150	98.00;97.30	94.52;93.11	96.91
M71804	GM71804	REMOVE	71804	REMOVE	7	Medium	MGCs	23404754	98.01;95.92	94.36;90.67	96.22	Follicle 71804 oocyte: mt% much higher than other oocytes
M71805	GM71805	GM7	71805	M#7	7	Medium	MGCs	22739605	97.58;97.09	93.73;92.93	96.51
M72404	GM72404	GM8	72404	M#8	7	Medium	MGCs	25990935	97.82;97.45	94.26;93.32	96.95
M71001	GM71001	REMOVE	71001	REMOVE	7.1	Medium	MGCs	22718775	98.30;97.12	95.30;92.79	96.78	Follicle 71001 oocyte: mapping rate% ＜ 80%
M71802	GL71802	GL1	71802	L#1	9.6	Large	MGCs	22065403	98.17;97.13	94.86;92.52	96.24
M70503	GL70503	GL2	70503	L#2	10	Large	MGCs	20122750	98.24;96.97	94.91;92.26	96.84
M72102	GL72102	GL3	72102	L#3	10	Large	MGCs	24067028	98.11;96.61	94.63;91.23	96.5
M62802	GL62802	GL4	62802	L#4	10.2	Large	MGCs	22848897	98.05;96.81	94.63;92.00	96.43
M70703	GL70703	GL5	70703	L#5	10.2	Large	MGCs	24734567	98.27;97.32	95.12;92.87	96.99
W-5M	GL50505	GL6	50505	L#6	11.2	Large	MGCs	23564374	97.56;96.35	95.42;93.24	96.69
M62803	GL62803	GL7	62803	L#7	11.2	Large	MGCs	22061822	98.34;97.08	95.21;92.56	97.08
M72101	GL72101	GL8	72101	L#8	11.3	Large	MGCs	24405539	97.79;97.73	94.20;93.90	96.69
M71801	GL71801	GL9	71801	L#9	11.5	Large	MGCs	23404754	98.01;95.92	94.36;90.67	96.91
M70504	GL70504	GL10	70504	L#10	11.6	Large	MGCs	24988128	98.29;97.20	95.07;92.76	97.3
A1C	CS50501	CS1	50501	S#1	3.1	Small	CCs	25614847	89.11;93.73	80.20;89.49	80.48
A2C	CS70501	CS2	70501	S#2	3.2	Small	CCs	24723719	94.75;97.47	87.47;93.59	93.51
W6C	CS50506	CS3	50506	S#3	3.3	Small	CCs	20987461	96.27;97.87	89.65;88.34	90.98
A3C	CS62005	CS4	62005	S#4	3.5	Small	CCs	17457017	95.57;97.39	90.02;93.34	93.69
A4C	CS62004	CS5	62004	S#5	3.6	Small	CCs	6112001	89.36;98.39	77.40;95.64	91.57
A5C	CS62003	CS6	62003	S#6	3.7	Small	CCs	18641225	94.43;98.01	87.70;94.57	93.69
A6C	CS70701	CS7	70701	S#7	3.7	Small	CCs	35240960	95.78;96.96	91.86;92.92	90.22
A7C	CS70702	REMOVE	70702	REMOVE	3.7	Small	CCs	19763676	95.70;96.41	91.45;92.40	79.18	CCs: mapping rate% ＜ 80%
A8C	CS50502	CS8	50502	S#8	3.8	Small	CCs	19037890	95.62;96.65	90.84;92.03	92.46
A9C	CS71701	CS9	71701	S#9	3.8	Small	CCs	19721160	94.19;95.26	88.82;90.52	85.74
C1C	CM62201	CM1	62201	M#1	6.2	Medium	CCs	22692091	93.91;95.80	89.55;91.44	86.33
C2C	CM72104	CM2	72104	M#2	6.2	Medium	CCs	24543344	96.39;96.92	92.23;92.84	90.77
C3C	CM70502	CM3	70502	M#3	6.4	Medium	CCs	14928503	95.25;95.75	90.32;90.72	88.88
C4C	CM71704	CM4	71704	M#4	6.4	Medium	CCs	13477353	94.42;95.19	87.93;89.28	88.76
C5C	CM72403	CM5	72403	M#5	6.7	Medium	CCs	17963760	90.64;90.95	84.41;85.07	68.78
C6C	CM71002	CM6	71002	M#6	7	Medium	CCs	26994685	94.55;95.79	90.37;91.35	87.67
C7C	CM71804	REMOVE	71804	REMOVE	7	Medium	CCs	24010810	94.80;95.53	90.15;91.09	83.47	Follicle 71804 oocyte: mt% much higher than other oocytes
C8C	CM71805	CM7	71805	M#7	7	Medium	CCs	19535234	96.09;96.31	91.51;91.34	92.98
C9C	CM72404	CM8	72404	M#8	7	Medium	CCs	15351649	93.46;94.18	87.94;89.05	81.88
C10C	CM71001	REMOVE	71001	REMOVE	7.1	Medium	CCs	30726866	95.78;94.26	90.93;88.05	88.97	Follicle 71001 oocyte: mapping rate% ＜ 80%
E1C	CL71802	CL1	71802	L#1	9.6	Large	CCs	13317462	95.60;96.73	90.66;92.12	85.41
E2C	CL70503	CL2	70503	L#2	10	Large	CCs	22711353	95.67;96.87	90.49;92.49	89.56
E3C	CL72102	CL3	72102	L#3	10	Large	CCs	22693159	95.41;97.13	90.51;92.89	92.85
E4C	CL62802	CL4	62802	L#4	10.2	Large	CCs	31226393	94.32;96.38	88.66;91.66	89.76
E5C	CL70703	CL5	70703	L#5	10.2	Large	CCs	16768335	93.82;95.61	88.10;90.82	84.85
W5C	CL50505	CL6	50505	L#6	11.2	Large	CCs	19247927	94.25;96.28	89.74;90.68	92.78
E6C	CL62803	CL7	62803	L#7	11.2	Large	CCs	16862422	93.83;96.61	87.56;92.25	86.51
E7C	CL72101	CL8	72101	L#8	11.3	Large	CCs	18051789	95.86;97.11	90.62;92.71	94.17
E8C	CL71801	CL9	71801	L#9	11.5	Large	CCs	19246785	95.77;97.15	90.78;92.75	94.6
E9C	CL70504	CL10	70504	L#10	11.6	Large	CCs	19354336	95.81;96.94	90.74;92.37	93.47
B1O	OS50501	OS1	50501	S#1	3.1	Small	Oocyte	40136595	95.05;97.56	91.05;93.83	93.12
B2O	OS70501	OS2	70501	S#2	3.2	Small	Oocyte	27056823	95.67;96.92	91.08;93.21	89.59
W6O	OS50506	OS3	50506	S#3	3.3	Small	Oocyte	20875622	95.25;96.84	90.31;91.78	92.88
B3O	OS62005	OS4	62005	S#4	3.5	Small	Oocyte	16735334	95.31;96.78	90.42;92.23	92.67
B4O	OS62004	OS5	62004	S#5	3.6	Small	Oocyte	13543986	95.81;97.10	90.83;92.79	93.46
B5O	OS62003	OS6	62003	S#6	3.7	Small	Oocyte	19730450	95.64;96.90	90.63;92.54	93.33
B6O	OS70701	OS7	70701	S#7	3.7	Small	Oocyte	26511017	96.48;97.45	92.74;93.66	93.84
B7O	OS70702	REMOVE	70702	REMOVE	3.7	Small	Oocyte	27358502	95.20;95.70	90.79;91.48	87.8	Follicle 70702 CCs: mapping rate% ＜ 80%
B8O	OS50502	OS8	50502	S#8	3.8	Small	Oocyte	34334470	95.34;94.60	90.39;88.85	90.41
B9O	OS71701	OS9	71701	S#9	3.8	Small	Oocyte	27365391	95.88;94.76	90.91;89.04	90.86
D1O	OM62201	OM1	62201	M#1	6.2	Medium	Oocyte	24435884	95.21;96.25	91.11;91.85	90.92
D2O	OM72104	OM2	72104	M#2	6.2	Medium	Oocyte	20784778	97.19;97.16	93.19;92.71	94.66
D3O	OM70502	OM3	70502	M#3	6.4	Medium	Oocyte	15920575	96.21;96.28	91.62;91.24	94.07
D4O	OM71704	OM4	71704	M#4	6.4	Medium	Oocyte	6384300	90.28;89.89	78.61;78.85	92.41
D5O	OM72403	OM5	72403	M#5	6.7	Medium	Oocyte	33868384	94.38;94.55	89.18;89.02	88.43
D6O	OM71002	OM6	71002	M#6	7	Medium	Oocyte	27643515	94.68;97.18	89.22;93.01	93.07
D7O	OM71804	REMOVE	71804	REMOVE	7	Medium	Oocyte	17133841	93.29;95.45	87.11;91.05	86.42	Oocyte: mt% much higher than other oocytes
D8O	OM71805	OM7	71805	M#7	7	Medium	Oocyte	14558950	94.93;95.76	89.85;90.88	90.06
D9O	OM72404	OM8	72404	M#8	7	Medium	Oocyte	18028627	94.70;95.74	89.26;90.98	90.03
D10O	OM71001	REMOVE	71001	REMOVE	7.1	Medium	Oocyte	19069841	91.06;92.12	84.90;86.51	73.38	Oocyte: mapping rate% ＜ 80%
F1O	OL71802	OL1	71802	L#1	9.6	Large	Oocyte	17254797	94.59;96.29	89.28;91.49	91.57
F2O	OL70503	OL2	70503	L#2	10	Large	Oocyte	15833427	96.23;97.14	91.38;92.80	93.3
F3O	OL72102	OL3	72102	L#3	10	Large	Oocyte	27906362	95.57;96.98	90.71;92.55	93.63
F4O	OL62802	OL4	62802	L#4	10.2	Large	Oocyte	16874868	96.05;97.16	91.13;92.75	94.68
F5O	OL70703	OL5	70703	L#5	10.2	Large	Oocyte	13652903	95.79;96.71	90.80;92.03	94.25
W5O	OL50505	OL6	50505	L#6	11.2	Large	Oocyte	24779732	94.25;96.24	90.25;91.52	92.13
F6O	OL62803	OL7	62803	L#7	11.2	Large	Oocyte	17940390	95.79;96.65	90.97;91.98	89.2
F7O	OL72101	OL8	72101	L#8	11.3	Large	Oocyte	13605379	96.30;97.08	91.53;92.66	92.79
F8O	OL71801	OL9	71801	L#9	11.5	Large	Oocyte	17894519	95.31;97.06	90.35;92.68	93.59
F9O	OL70504	OL10	70504	L#10	11.6	Large	Oocyte	15327702	95.52;97.25	90.31;92.97	94.18

## Sheet: Table S2
Table S2. Ligand expression in all individual follicles of three cell types
Ligand	GS1	GS2	GS3	GS4	GS5	GS6	GS7	GS8	GS9	GM1	GM2	GM3	GM4	GM5	GM6	GM7	GM8	GL1	GL2	GL3	GL4	GL5	GL6	GL7	GL8	GL9	GL10	CS1	CS2	CS3	CS4	CS5	CS6	CS7	CS8	CS9	CM1	CM2	CM3	CM4	CM5	CM6	CM7	CM8	CL1	CL2	CL3	CL4	CL5
MFGE8	2495.95	2184.17	2308.56	1317.71	1185.17	760.736	1198.56	1349.75	1858.02	2315.38	1387.76	1252.85	1115.69	1274.46	1471.55	877.474	1020.42	706.461	1408.34	936.786	830.457	1230.19	2627.43	1495.75	1638.49	1129.96	3023.8	4.17454	3072.58	628.768	1694.38	1565.97	1730.08	1390.46	2381.53	36.2601	518.257	1699.49	3670.89	2363.16	755.543	1698.59	2476.68	1327.06	1349.2	1055.71	1436.73	365.766	674.533
FST	2378.82	481.643	587.703	1344.42	1090.99	1022.45	638.536	72.8534	156.497	2222.52	135.35	53.1681	74.6503	1628.88	4007.5	133.138	2227.91	57.9016	2267.78	59.1565	410.863	3071.55	4408.27	374.601	1207.4	965.043	5497.07	1668.67	5158.11	2811.57	8243.6	7514.47	6512.73	6333.02	4897.2	2118.24	5285.78	4914.04	2022.73	1660.66	3321.68	6306.09	5979.63	5104.95	4313.1	7744.22	3996.57	6099.65	7107.3
INHA	1651.67	378.319	1286.77	2727.19	1748.51	1446.26	659.027	244.618	297.267	6722.33	339.56	304.679	351.917	7720.7	10628.1	295.163	8459.46	123.589	9671.87	176.655	1348.47	11126.6	44689.6	1119.92	7129.45	8637.3	25166.2	235.37	6209.82	4973.67	7875.01	6583.58	8360.65	5876.38	4934.49	485.787	3257.05	8195.51	4161.77	2170.01	4817.76	9034.76	13004.5	6158.6	10751.9	12676.7	5521.74	7841.78	8434.08
SERPINE2	1585.57	2308.21	2118.31	1162.71	1695.81	1121.6	1365.55	1931.65	5048.27	3853.55	5102	2172.78	4215.22	3073.17	3751.65	4094.54	3622.12	4857.44	5945.54	4806.34	2295.74	10394.7	20915.1	5283.58	4505.84	4621.47	10439.6	581.327	7253.51	2443.13	4695.77	4024.62	3992.53	3479.1	4175.31	1240.89	3253.92	6720.11	5528.14	5283.81	2709.74	3926.28	5642.86	3066.27	2873.34	7320.39	5302	5377.94	5494.37
CALR	1401.97	500.643	2614.33	1277.95	980.376	1100.12	771.943	1458.61	758.709	1571.82	1146.3	1376.85	707.543	1864.39	2232.61	1012.15	4117.58	1060.55	3006.76	995.576	610.397	1123.98	1846.33	1058.77	475	1250.68	2339.33	40.3059	717.476	515.608	791.729	721.728	498.13	944.128	1130.35	188.591	231.327	593.483	878.215	473.67	755.358	845.249	696.284	874.328	1563.62	1733.09	721.177	912.274	1461.23
RARRES2	1031.86	3786.73	1692.19	1960.7	2196.71	2117.09	2311.29	902.958	2569.34	747.399	2476.63	1559.06	1823.51	959.396	951.332	2089	1103.22	952.277	1091.77	888.224	864.253	1142.09	713.305	816.681	574.015	466.215	952.118	484.237	3225.67	3686.26	3904.75	3771.67	3734.57	3499.75	4584.9	865.868	1657.57	2833.11	3907.89	6555.26	2876.46	2849.91	4847.44	3403.38	3711.34	2560.26	3147.16	3774.35	5850.94
INSL3	988.278	85.3841	7099	5561.12	2261.46	2968.77	1125.86	1850.36	1816.15	1368.85	1833.53	2471.19	4620.62	3235.17	1598.91	2362.62	2065.96	528.763	1934.65	3169.85	2859.29	972.887	314.669	418.943	2395.68	4507.85	859.248	37.2402	412.631	1398.56	830.72	790.908	1421.16	964.523	518.394	160.48	428.128	471.912	175.342	455.483	522.236	1108	697.617	831.132	602.074	434.244	549.161	753.124	284.267
P4HB	951.279	409.672	850.274	575.372	567.112	507.149	535.623	548.161	350.145	805.235	521.968	497.905	422.127	733.039	935.195	337.539	1256.02	360.632	876.428	437.155	419.782	682.99	1026.24	563.431	495.043	478.806	829.425	109.775	994.682	330.661	1329.93	956.555	848.951	1076.47	886.47	150.098	270.858	694.706	849.071	352.672	628.256	764.694	784.666	663.756	1138.54	1088.65	1129.65	1146.01	883.65
VCAN	756.977	68.4507	149.08	112.958	87.769	70.3959	83.6966	73.9018	71.0237	230.751	59.8754	13.4599	26.1591	89.4151	95.5834	13.8397	85.9827	18.2463	182.491	16.6104	36.0693	178.7	726.541	43.8924	116.426	108.715	353.684	29.9095	214.989	35.1382	133.605	85.1241	71.3791	145.795	81.4996	49.1895	77.3083	133.4	125.764	88.1116	144.367	38.0269	26.656	83.8056	101.173	139.166	165.505	101.423	71.3315
COL3A1	695.999	3.2032	462.325	472.309	452.889	531.922	566.268	1439.21	246.758	647.087	884.919	530.875	393.297	174.496	96.1343	361.812	240.496	728.569	509.725	646.582	526.175	136.462	0.967561	545.028	247.798	227.684	78.4803	0.0201773	0.0259047	0	0	0.0608614	2.02144	2.37858	0.293618	0.0469997	0.0311485	0.275555	0.745474	0.0138839	0.152254	0.0968587	0.0804876	0	0	1.37096	0	1.15941	1.04501
COL1A1	666.699	15.3895	608.673	289.121	190.108	212.906	168.04	979.793	85.7486	750.665	302.596	322.938	181.713	93.4286	53.7223	135.515	167.848	699.644	645.025	475.721	506.496	101.472	4.37124	681.773	121.833	99.4573	93.0479	1.45959	13.5539	1.86915	5.79817	11.389	7.80254	5.05729	4.99698	0.367556	12.1101	5.51489	2.23552	17.861	4.57138	24.9656	3.64677	18.7344	4.89778	6.35526	6.15467	7.57426	9.55978
COL1A2	631.251	4.12101	492.663	280.529	234.34	266.12	205.757	952.771	130.563	540.151	335.818	253.83	202.586	100.426	54.8345	168.844	190.448	603.008	564.583	437.032	500.65	115.231	1.28742	628.092	146.486	98.8142	91.7438	0	0.204935	0	0.0915452	0	1.76955	1.31462	0	0	0.0160708	0.276216	0.364378	0	4.5365	0.157059	0.110738	0.188732	0.0316347	4.62063	0	1.77267	0.171906
PDAP1	606.999	245.047	350.776	401.536	249.343	293.436	303.659	522.649	386.703	405.374	412.734	417.896	414.432	301.334	463.641	289.936	488.916	369.428	395.712	412.729	317.445	349.484	397.661	459.824	324.548	240.176	414.16	54.0821	35.7051	25.4865	109.943	88.3807	38.1995	64.8486	43.0717	57.2231	26.6029	33.4847	51.8388	53.2406	149.897	57.4198	23.6844	88.9919	59.007	38.1255	24.7498	45.1014	83.648
DCN	580.976	8.67654	378.979	660.663	426.716	656.041	427.076	1371.88	312.325	531.843	511.037	506.745	339.024	203.175	105.656	272.676	183.042	441.018	355.625	358.4	345.721	107.21	3.87821	504.607	159.173	198.501	58.9752	1.41353	2.83387	1.42692	0.755889	0	7.30407	3.3531	1.08716	0	3.77448	1.03353	4.14032	4.55653	6.87059	1.24007	1.39977	0.315925	0.15479	1.75298	1.04726	6.10376	0.458807
INHBA	511.748	2.76071	19.687	338.382	90.7713	154.912	38.93	32.827	6.41902	1344.37	54.1789	27.627	38.1951	2667.22	6284.41	29.3369	3309.25	35.5322	2262.7	56.971	228.782	3626.18	10097.9	122.193	1072.89	2131.56	13053.4	320.162	216.763	216.171	583.944	563.925	316.217	614.435	113.358	275.391	345.789	127.07	25.2129	34.0558	3074.83	590.766	104.882	913.2	359.174	1274.52	233.641	2287.26	3748.41
PKM	496.917	142.732	259.747	271.441	114.702	161.195	154.059	460.332	220.65	285.167	211.259	437.811	420.469	275.052	374.286	215.52	422.459	234.123	223.911	393.219	129.425	127.56	496.867	285.372	87.8279	104.703	302.98	41.2674	1100.39	371.39	1254.84	839.796	989.847	933.171	709.222	55.3968	230.252	714.61	403.025	206.889	379.541	763.341	1034.87	714.551	836.959	1158.64	1165.75	955.632	528.479
TIMP2	495.034	51.5006	660.789	466.365	251.596	325.711	196.734	1035.44	271.795	334.787	488.452	375.227	327.27	415.394	275.089	265.969	303.011	322.232	441.922	379.014	338.495	306.176	736.926	441.253	330.818	718.244	451.841	9.82007	167.124	80.7446	202.775	166.773	270.991	214.028	146.423	24.3778	85.8869	175.638	207.711	148.229	89.4294	127.572	197.395	50.4797	134.916	236.558	134.986	276.127	111.291
IGF2	474.546	9.72682	598.919	645.627	535.871	680.253	397.844	941.546	353.354	560.303	488.694	637.331	791.649	335.23	171.912	352.055	357.245	533.793	434.3	647.198	447.743	184.732	1.76554	382.262	276.91	233.037	89.3968	0.00881776	0.090566	0	0.232623	0.0531947	3.8183	1.87757	0.153979	0.00684653	0.292666	0.0206437	0.987638	0.388319	3.75936	0.199549	0.0703485	0.176688	0	1.7507	0	1.09986	1.56199
IHH	457.084	5.38474	11.8053	115.909	21.0711	45.602	21.3954	1.78068	0	7.06405	0.160971	0	0	22.7245	68.1037	2.78896	21.4331	0.0477318	2.23297	0	0	0.285307	15.191	0	0.558392	0	0.0811012	66.7162	781.991	305.132	2985.24	1337.35	2334.76	1189.12	506.174	74.391	473.427	991.365	432.67	114.306	449.535	1845.85	725.444	1051.22	1000.71	2740.35	707.089	917.278	528.78
PTN	404.374	268.265	269.027	292.818	218.997	245.83	217.447	467.292	517.952	481.231	360.848	231.39	361.257	538.986	351.653	649.791	257.469	575.128	396.04	352.205	342.93	366.75	96.3623	245.666	417.673	256.239	159.617	63.3234	104.978	53.8144	96.1094	71.6047	56.3198	73.597	91.8153	89.149	92.4636	77.7397	42.2307	32.1033	138.338	83.9224	90.2156	31.0613	39.4615	99.6216	39.2383	88.8295	109.968
PSAP	383.304	260.653	914.245	151.113	197.333	148.455	245.172	672.115	400.628	180.54	484.888	736.243	704.508	126.841	129.688	393.451	181.494	666.842	230.64	1025.2	346.855	212.7	631.846	611.298	305.42	162.78	188.382	14.5838	221.773	22.4652	237.855	103.513	117.924	142.914	116.74	13.2912	24.2576	123.165	214.047	76.5272	124.139	103.04	109.738	98.1178	135.704	201.269	224.771	183.723	166.529
COL4A1	366.104	36.1229	648.702	223.567	171.804	200.105	263.852	778.077	189.137	242.819	392.968	378.436	297.523	124.311	87.3314	200.25	163.857	411.674	390.286	302.26	356.743	188.73	192.252	389.178	233.823	313.218	149.413	0.250496	17.9119	4.48112	15.748	11.9567	8.36316	33.7877	7.71674	3.30986	9.30797	9.24599	19.9557	15.3073	65.0129	13.0555	8.46136	30.0743	23.958	27.8744	12.2663	21.526	35.8495
NPNT	360.347	110.113	126.435	97.5248	74.7552	68.4689	78.8668	72.0801	100.96	84.3374	120.674	32.1991	112.39	64.8211	66.4979	67.0712	33.3295	75.1379	99.2041	64.3481	30.6998	104.387	47.253	106.559	59.391	47.3183	59.7122	39.5652	457.077	104.297	158.08	151.048	93.8447	122.047	171.658	114.617	70.0037	240.045	394.739	208.325	156.181	88.0132	104.721	104.66	142.6	188.306	332.888	94.8415	156.255
COL6A2	275.355	72.6689	400.006	162.807	121.138	113.942	95.6671	251.351	85.0556	155.164	155.254	192.82	77.669	76.8794	68.8402	70.147	98.1005	156.615	167.5	115.073	130.114	117.565	251.636	250.995	171.629	108.032	73.2544	1.23138	24.2561	8.80369	25.143	15.002	10.4955	17.8336	14.3002	2.53716	5.90679	19.3596	30.7986	16.2187	19.626	12.2506	23.9077	26.319	35.831	44.3961	30.9233	28.3362	16.8262
APP	250.047	123.642	204.082	105.078	106.652	101.983	168.127	423.563	235.083	135.403	314.435	357.835	324.152	66.0017	50.4546	212.518	67.839	409.765	148.548	374.179	279.497	86.7166	40.4334	364.508	220.507	120.009	63.6564	0.951088	5.46312	1.23149	1.84309	1.23252	0.56197	2.65005	1.88636	0.711119	2.42531	2.25413	2.95908	3.79091	4.59843	1.7586	1.36144	3.24014	0.749301	1.69093	3.56896	5.56873	2.15752
HSPG2	232.927	42.7297	169.814	34.6325	25.6339	25.9984	35.5022	109.306	29.5751	25.9455	19.0223	28.4219	18.8406	15.6217	17.6265	12.5821	13.4201	49.5936	32.8605	17.732	35.9229	13.2728	42.0102	36.9276	11.9786	21.7378	19.0224	0.00208588	17.2925	2.42608	18.2784	20.1587	10.5853	32.0515	5.86431	0.288284	3.20396	34.483	30.7678	6.85493	45.0391	18.9218	26.0343	44.3279	28.5806	38.406	18.564	6.12439	25.1194
PROS1	230.991	43.8451	52.327	65.4863	91.5878	79.9826	137.004	234.762	132.81	137.934	139.247	280.952	245.012	26.6225	98.0457	117.655	156.907	198.177	250.99	312.962	74.129	192.827	157.359	264.353	180.751	66.0285	113.822	33.8577	96.7833	50.3481	119.01	160.46	146.789	117.314	190.769	49.1237	145.77	118.41	145.752	182.899	26.5792	46.081	92.131	32.4247	48.4071	160.51	113.456	54.8877	66.4361
APOE	214.595	511.808	769.017	256.676	282.656	243.45	268.678	315.83	349.825	143.667	366.506	573.892	448.776	259.176	168.63	281.637	234.175	215.241	217.102	359.832	230.539	251.349	635.516	266.684	357.467	230.421	258.554	0.388918	145.869	89.9532	178.225	133.249	129.543	199.082	117.276	2.33249	21.1172	84.6047	105.189	91.7454	191.211	105.341	139.401	128.169	105.999	123.997	159.854	124.895	325.945
BGN	198.599	0.953905	122.372	176.003	84.9114	124.715	77.5077	196.654	42.9709	176.64	93.9441	77.0324	95.8215	53.2584	17.0701	43.0756	40.2424	165.282	100.688	108.669	84.4026	34.7354	0.121844	126.728	39.2712	96.0991	19.8243	0	0.0413206	0.108191	0	0.14562	1.35242	0.0648561	0.046835	0	0.0372637	0.0376747	0.882442	0.415242	0	0.033107	0.0427953	0.0690975	0.0733522	0.0426003	0.198512	0.03383	0.0724734
EDIL3	181.656	6.71092	96.6288	16.8853	24.0913	12.3036	21.771	15.9399	8.02453	45.5448	4.83859	3.65854	1.59903	15.4315	19.8365	1.94781	22.7544	1.85064	31.1499	3.14149	5.62013	22.2479	29.4143	16.5732	19.01	13.1473	10.7582	2.10584	87.9075	10.9867	46.32	24.3323	40.6507	44.0518	24.4936	8.13212	27.4174	66.917	49.676	17.7716	30.1832	22.1126	11.0226	31.1502	42.5938	63.494	88.5697	22.455	17.5627
CXCL14	165.841	1.30834	104.246	85.8354	93.8914	132.957	48.1678	153.604	61.4677	64.773	83.7091	20.2237	21.7891	42.6852	52.6174	18.7444	36.8618	17.5755	86.7272	11.2234	34.4185	18.4953	0.0475135	19.2769	13.6547	10.0205	5.52929	0	0	0	0	0	1.55532	0.0379363	0	0.241185	0.13078	0	1.38377	0	1.59813	0.32921	0.0500645	0	0	1.79411	0	1.24665	0.0847838
GPC3	164.977	24.385	116.032	56.8563	42.4293	67.2311	75.3883	239.66	70.6158	65.1302	125.226	51.0847	50.0247	27.6769	14.9674	88.0735	18.2938	72.6303	55.1726	88.818	84.5643	38.2633	46.7428	25.1446	70.0468	42.2919	14.3594	0.0625692	10.2822	7.43166	4.05785	8.96467	4.15916	16.0127	18.8474	2.89061	5.84374	36.4012	4.9884	6.37195	5.9017	10.7914	20.9933	2.6866	16.9695	15.6249	17.0062	44.7219	2.81786
AMH	162.962	201.948	419.46	87.2174	119.417	102.449	102.728	16.0499	37.2469	57.9168	11.7404	1.89196	9.17714	98.1276	168.035	7.40606	105.55	2.40961	73.1405	1.14752	7.33546	55.8414	155.685	3.37873	17.0688	10.1159	73.4811	11.8156	149.447	98.7842	286.791	284.214	170.599	806.369	111.073	28.7933	39.4704	273.06	158.677	62.0672	401.384	434.709	296.864	224.854	776.914	588.824	207.477	201.07	473.392
COL4A2	159.618	14.887	312.141	90.9807	56.6236	73.4515	101.321	298.818	74.5413	111.729	153.262	183.955	132.829	50.2337	39.2643	74.7491	69.3787	191.342	185.678	146.695	153.997	82.9147	163.759	185.495	110.488	148.243	87.4876	0	3.20346	0.624616	4.59556	2.43204	1.15322	6.55256	0.946371	0.301427	0.414901	2.47025	4.34356	1.33564	9.89607	2.52572	1.79125	7.45598	4.31045	5.5425	2.92246	3.18076	4.34847
PDGFC	159.379	15.1201	134.211	41.081	23.7238	36.4149	35.468	187.188	50.5556	41.5596	84.9822	136.439	75.4237	13.4672	28.8912	35.7949	24.1944	53.3396	41.379	148.312	34.2976	13.2787	10.8965	65.3761	15.0465	13.8806	10.9522	6.64883	144.856	46.6843	110.482	73.1882	84.2935	61.8868	72.2927	4.79372	19.9283	111.758	107.495	74.0919	15.7191	87.8457	81.4423	40.0836	70.9123	83.4714	161.835	22.6301	11.9904
GREM1	147.864	5.14679	38.8988	4.5531	3.77935	2.33539	5.41027	26.8438	3.22379	152.506	0.788471	3.16242	1.5291	12.6403	4.31745	0.417619	8.03012	1.09107	21.8212	1.05605	11.2537	3.68229	24.1863	10.3625	4.33719	8.33163	3.35458	0.0185599	12.2795	0.748683	8.56857	2.23932	1.28661	9.2379	7.95844	1.54196	4.38371	5.96734	25.3788	3.57589	12.6045	3.41106	2.07301	1.4876	14.5793	13.0365	2.80846	4.39595	1.3931
INHBB	146.587	73.9493	109.36	144.377	54.8711	103.128	87.5036	98.7554	129.115	88.9768	90.4235	95.2657	211.497	503.407	987.225	194.547	682.672	129.721	277.499	129.827	72.4979	325.659	526.695	399.384	60.9391	152.857	405.573	129.648	44.7152	59.7126	55.1249	83.7391	35.9239	67.3125	27.4235	131.732	170.957	36.8888	28.9769	70.8282	369.76	114.72	23.3875	284.427	32.4247	95.0484	23.3905	187.827	497.596
APOD	140.467	87.8833	345.64	232.325	152.921	118.859	480.834	1670.92	636.019	146.603	2223.87	2000.51	1169.08	79.0349	53.3241	2749.28	110.748	1687.25	174.862	1935.12	295.291	63.4771	0.584386	1712.84	279.474	257.776	32.2137	0	2.34102	0	0.763557	0	3.38064	12.598	4.16968	15.4389	0	0.813125	21.8484	167.113	0.491401	0.178635	2.69395	1.40847	0	10.3819	0	37.4199	0.391045
ANXA1	136.949	11.7346	105.423	155.288	120.292	161.312	70.9882	297.433	86.9938	92.3204	160.387	180.77	103.883	83.7247	53.3737	90.5806	165.906	299.63	184.731	229.065	111.047	42.1127	2.01779	309.336	34.5588	55.4217	29.2532	3.07755	26.6625	2.88181	4.85993	2.44059	7.49144	6.11428	7.82149	4.39768	3.65801	3.69835	30.2312	41.8958	7.57735	0.277436	5.12318	4.19111	8.51784	5.76282	4.5628	6.8646	1.64845
LAMC1	135.649	21.7239	57.1894	32.0905	26.6705	25.8957	30.5595	98.7353	34.9101	53.9712	37.2105	39.4733	40.4396	21.4499	22.6373	25.2033	22.185	48.1512	38.9104	41.5267	40.9591	21.8155	24.2587	43.0545	35.6126	30.8444	19.5039	1.33418	27.0931	10.73	12.6785	14.1068	8.11257	16.7816	10.3963	5.86463	16.6874	12.3037	6.72859	8.445	22.4217	8.30822	6.25676	24.9064	8.30475	17.134	14.4996	15.5669	23.4959
IGFBP4	135.391	4.62398	236.428	136.237	137.158	162.82	160.169	246.177	95.1698	107.73	296.142	154.135	190.523	76.2486	142.395	140.243	139.043	190.002	168.622	109.747	197.386	206.256	330.51	88.845	144.763	117.797	108.311	10.2272	41.4297	18.7595	84.0344	77.5315	43.2485	40.1536	34.7774	7.87658	34.0585	76.8953	16.5534	7.22439	41.0842	83.286	75.4824	80.7306	41.9287	99.6561	73.6247	126.812	111.748
COL4A4	129.767	76.3379	176.896	71.7533	58.7628	36.2977	77.7164	117.396	70.1061	108.028	47.0205	34.9793	27.4914	67.7439	50.3761	36.7273	41.0934	32.9812	59.1127	25.0197	60.3136	64.5781	64.6919	73.8548	59.7674	92.3893	42.6838	0.846349	46.1198	24.6119	34.6433	42.791	17.6432	70.8997	21.3477	6.19594	19.0382	30.0988	24.4199	19.9947	160.496	19.7612	17.1842	91.5243	59.8881	72.4778	26.7803	63.9391	105.636
LAMA1	120.389	58.1179	138.281	36.2776	40.6511	35.3983	51.419	127.126	59.8716	41.4947	44.7596	63.0769	86.9417	44.5236	48.8316	43.0362	33.0161	58.7309	57.408	73.9435	48.6035	48.0981	174.229	95.3068	55.0588	48.3315	69.2012	4.37072	48.9573	20.5481	35.7359	28.3885	24.5468	35.8079	23.4179	5.35837	7.99405	30.7405	26.0845	18.7469	21.245	16.8967	15.7282	26.459	29.1621	47.2609	41.5702	36.5149	24.3609
NID2	100.621	4.30655	99.1455	117.565	62.4773	101.402	63.2604	302.027	37.5581	83.3388	114.138	185.845	92.073	29.0393	22.6778	61.9267	48.1478	89.3555	62.1904	171.969	64.5295	32.843	1.12466	252.192	31.718	58.7681	11.6852	0	0.0200738	0.1971	0.0515606	0	0.779506	0.960979	0.0682583	0.33689	0.126721	0.128118	0.620241	0.217866	0.35395	0.160836	0.0623706	0.0223787	0.178175	0.41391	0.163945	1.02718	0.140832
LGALS3BP	98.6317	27.6289	82.5315	72.6075	56.2409	49.4613	50.4985	69.3013	37.1649	108.874	40.3371	54.6191	43.8968	81.1472	147.074	19.3525	98.3019	41.5752	115.396	52.8402	49.1184	97.3333	280.866	140.575	71.2982	89.7147	144.886	2.56365	120.123	47.5136	172.063	94.6567	142.07	119.385	95.0352	15.4739	42.9416	167.22	324.695	44.7191	39.1839	102.469	141.81	76.0101	180.203	203.482	154.907	111.145	69.9198
ADM	97.1462	2037.04	1036.47	283.011	640.454	250.771	964.37	857.554	2360.63	778.563	1868.89	2267.97	2722.42	526.047	82.2543	3393.12	286.852	3290.45	693.245	3386.03	2525.08	1258.73	63.9528	4026.54	2107.74	1547.01	132.256	39.9261	367.208	331.143	278.329	334.849	267.65	660.459	730.629	121.385	223.83	GL6	1944.57	1210.48	817.912	504.765	1011.32	534.098	826.769	378.429	834.4	1041.19	835.45
COL5A1	96.8469	13.3536	47.5487	37.3652	23.7684	31.296	34.9169	253.219	28.0654	73.6776	43.742	65.6171	46.9028	16.3612	10.1889	24.7041	24.5305	58.5635	61.451	55.5555	39.5287	13.693	5.45636	60.1917	17.5759	13.3743	10.6571	0.997811	7.74976	3.21067	7.74437	6.32451	4.43036	13.4228	1.71363	0.779983	10.1477	1.9046	3.28275	3.64636	37.1759	7.1016	2.62962	18.1605	8.14377	10.2148	5.733	7.11495	17.6814
LAMB1	93.773	15.5263	150.24	70.8487	70.3741	89.1009	67.5983	264.318	74.6712	96.761	163.817	257.171	183.34	56.4505	21.048	129.538	42.6563	166.385	132.591	254.384	246.879	167.799	20.3379	303.69	300.156	197.639	30.3146	0	15.9808	0.0797011	0.596167	0.455915	0.413711	5.27345	0.534781	1.57399	0.336276	5.37036	9.25311	4.96776	6.20588	0.774349	1.75757	2.07002	0.553873	1.80449	1.65249	25.5757	5.48572
COL18A1	87.9661	169.359	281.41	53.4641	37.6223	47.3811	106.77	151.638	138.113	34.6532	63.5155	101.028	73.0909	26.3274	14.5518	64.0395	26.3884	183.367	49.0733	70.4075	64.7414	32.0053	5.30506	66.4203	35.8239	35.5738	10.4429	0.94481	1.0813	2.46823	3.54887	0.879388	0.9536	4.84498	1.59224	0.134143	0.833453	0.227514	5.09802	1.10706	5.0313	0.740482	1.02418	0.710911	0.246093	0.50499	2.03351	0.976081	3.16088
ADAM10	81.8187	25.6064	38.0429	25.7973	30.0612	27.6358	40.9327	70.6282	57.7456	45.2168	65.8268	65.9829	66.8584	26.5232	42.2913	52.0865	44.4542	68.3559	40.6412	65.6348	61.6399	44.4247	57.2561	80.0701	45.3502	44.0861	36.7994	10.7066	34.8096	13.5618	25.1182	21.8617	16.216	29.4555	19.0358	27.8813	22.9777	21.7964	26.0513	23.5978	20.431	13.8037	11.1885	28.1799	18.5328	26.2995	19.7034	26.3438	18.9123
ANGPTL2	79.4848	16.9723	38.7763	24.0018	13.8149	15.4193	19.2576	21.4939	13.4465	31.6389	13.9272	9.18707	8.77284	14.3786	11.2465	7.01487	9.07647	10.8171	17.8704	10.1501	7.28087	11.6568	11.3703	12.4615	7.39716	7.74529	10.1727	2.41732	12.5063	2.71873	9.40378	7.58963	4.96652	6.09653	8.42149	0.921018	2.03927	6.49383	6.50043	3.84612	5.22131	1.86109	8.07745	4.42447	4.80614	5.09082	8.55786	2.92186	2.99483
THBS1	79.3113	115.587	386.4	35.516	30.1197	26.5519	73.4077	333.873	196.046	18.9043	221.108	112.621	113.354	9.19438	5.13746	104.592	34.3034	311.254	46.5693	300.297	76.3862	11.6338	1.90709	537.342	8.65682	25.5153	9.79386	38.6093	139.151	96.0272	252.318	104.99	36.429	189.249	94.8945	115.696	101.549	96.5335	135.68	179.701	85.625	18.57	23.584	83.5711	24.0319	14.166	117.033	20.138	36.722
C1QTNF1	76.7997	101.487	146.044	73.6545	40.836	44.5837	64.6078	195.018	143.729	104.176	133.435	88.4608	92.0828	103.904	107.568	81.5002	111.197	102.286	66.5725	63.3799	72.6046	108.257	271.832	166.966	81.6561	108.987	179.029	0.320881	3.52607	3.68832	4.82426	5.99464	2.75224	13.5997	3.27363	2.15392	2.65256	6.72068	9.6775	18.5897	27.4545	6.30338	10.0198	11.5557	11.1978	6.26581	7.23561	19.7148	22.5624
SERPING1	75.8807	85.993	116.409	70.1679	43.6515	36.4688	111.93	242.793	111.039	35.1756	161.251	250.606	95.6963	11.4529	8.46162	71.6528	14.3153	121.382	47.0695	96.1316	43.6071	9.8649	2.02139	89.8355	32.678	18.4048	9.68242	0.700802	41.9302	10.171	27.035	26.4735	27.7921	52.6772	52.2527	0.440491	19.2674	17.162	155.56	77.6603	7.86923	13.4794	23.0445	13.2783	22.2593	15.401	50.0307	18.0999	4.00777
PGF	72.9779	25.3613	42.585	47.1035	36.7228	46.638	17.8354	4.85848	4.36421	9.48398	3.86304	7.22217	4.47168	34.0447	91.5937	6.83496	56.41	4.26153	17.0881	3.49939	3.83223	17.6474	34.0879	3.01748	2.77659	5.25564	23.5734	8.12098	503.984	166.873	754.939	514.667	623.334	450.601	346.283	15.0906	163.852	253.177	171.15	72.4907	584.163	602.431	342.013	551.627	411.439	469.02	349.601	679.231	884.672
FN1	70.7563	0.470809	68.2472	53.9031	59.6878	56.8201	38.3644	143.442	31.046	70.7573	76.154	118.289	88.0852	21.4419	11.6247	75.0791	29.5774	529.745	94.5492	128.2	264.153	30.1528	0.778473	198.187	43.4024	62.9944	21.3348	0	0.0102858	0.282781	0.0462341	0.163119	0.136943	0.972696	0.0116584	0.0933089	0.0371036	0.131295	1.18711	0.107499	0.0906813	0.0412059	0	0.177735	0.073037	0.636258	0.00988293	0.00842114	0
TIMP3	70.6473	12.093	71.5181	60.8876	26.4576	31.6969	31.5403	290.279	50.5201	62.7203	96.597	75.0947	66.2408	20.1193	9.78431	67.8313	29.1522	154.296	60.3619	49.8414	104.457	15.4126	8.7199	65.7544	19.6776	82.4911	21.5723	8.07709	48.4519	39.232	74.9145	17.0438	45.0989	78.4242	68.7063	2.04562	9.87348	24.5907	100.628	35.9231	35.8366	15.1432	32.4809	20.9379	79.1117	23.9514	21.6664	28.057	52.5082
VEGFA	69.8672	4.05916	57.7186	57.4513	17.5185	22.1087	32.6314	69.3284	12.5232	43.1936	18.7775	54.5037	70.409	49.7769	95.5984	16.0915	97.7929	28.6455	48.2952	30.0829	16.0393	37.5674	139.618	37.6764	17.7198	42.9103	80.7385	13.8125	21.9393	37.2685	97.7714	70.8503	32.7553	227.36	41.2857	10.7541	37.2126	14.377	64.9633	35.4977	665.018	103.843	18.6184	200.898	84.1486	54.3284	40.8494	195.057	260.9
LTF	69.1131	120.974	166.853	20.0682	18.0581	20.0036	53.678	105.779	110.874	6.28343	28.2591	37.4911	81.5247	8.72629	6.63037	35.3325	6.64967	48.6584	4.45337	141.069	6.48247	5.20763	13.6945	33.612	6.20579	4.68951	2.63918	5.30046	228.499	31.4536	55.8944	50.2102	61.9148	61.0615	81.8321	25.0333	10.9551	51.0998	135.459	145.781	33.782	44.4479	77.8025	47.466	75.7163	18.7551	179.318	47.7514	32.7751
COL4A3	68.0348	14.378	91.3163	12.1502	11.7682	8.05468	18.6599	46.8556	18.4515	16.9226	8.66018	11.6514	6.66826	12.5267	10.1636	11.5789	8.64957	10.079	10.5202	6.23546	11.6043	16.2248	22.8044	16.8559	14.7062	29.1769	9.49389	3.36659	16.1251	3.86375	12.6981	8.46506	5.96009	17.8425	4.04165	3.42056	3.66068	12.7414	8.31688	3.95946	26.3271	5.79601	3.7316	13.9184	18.4114	12.1036	10.6273	7.49279	11.3162
VEGFC	66.0974	16.3654	21.7868	34.6925	31.4237	29.1697	31.8612	18.3996	18.1654	27.5558	24.2325	23.6293	20.2887	24.161	45.9329	21.938	21.7602	18.6402	21.7005	19.9014	42.8457	32.6603	34.8644	22.8898	18.9489	30.0677	35.0033	18.5931	35.22	34.7232	54.7347	70.4447	38.1415	72.2722	21.7536	34.7592	47.0785	40.7683	48.9928	27.5278	33.0177	52.4068	55.6468	47.9949	38.7582	62.4817	38.0407	42.8708	32.6636
LPL	64.5944	2.90988	45.5632	31.2741	29.9095	45.4226	29.0085	75.5341	15.5344	48.7711	27.7311	52.4389	23.079	20.4154	38.6158	24.8297	45.1928	45.801	41.2963	64.3917	23.8182	22.5323	6.50581	18.9447	11.8525	6.28628	7.20651	7.13835	5.87476	2.13639	16.7159	10.1217	17.7143	22.3351	4.54276	12.0799	11.5378	13.9742	5.55232	1.92067	30.9895	8.77591	3.19093	23.7957	9.75676	23.3923	10.8127	5.30143	21.6382
LAMC2	62.5812	4.94818	16.1937	10.1282	5.93983	9.07872	7.33849	1.00606	0.759114	9.66188	0.469888	0.0240934	0.0360764	7.77489	27.7776	0.37593	13.7709	0.202667	3.42372	0.230563	0.381721	2.79054	7.22888	0.232755	0.362222	1.38124	9.71719	1.20135	46.0094	9.87166	63.2219	22.52	23.4351	30.1901	14.7099	0.537537	3.80345	28.4432	11.8889	3.70823	4.43015	19.9865	10.6373	18.833	19.5733	32.5332	32.5081	21.0602	12.8993
B2M	62.2049	94.6757	53.1642	78.9789	151.003	95.3951	177.798	77.4316	204.183	36.0972	185.473	310.855	172.97	38.0319	100.549	207.369	84.8818	385.009	65.1364	165.51	223.205	91.2507	42.8656	127.035	127.143	91.3267	55.8733	177.149	181.528	138.907	148.677	148.842	167.517	131.395	213.004	372.938	167.954	177.866	875.494	261.709	46.6955	188.873	222.807	89.184	154.041	120.913	172.733	91.4021	83.1859
ADAM17	60.932	3.77827	34.2452	9.39113	7.73045	8.37387	9.25257	56.1667	12.343	33.0986	18.1601	20.9345	21.7359	9.80094	23.6835	11.5216	19.659	23.1002	23.3103	27.3778	21.1744	15.412	65.9975	42.2352	19.0035	18.8534	85.8085	3.69688	26.4623	5.81913	10.1592	9.09342	13.3111	15.2541	9.82005	4.63029	13.0277	GS4	25.1263	7.85857	13.9065	23.5865	17.6339	17.3225	22.0001	24.8546	20.5217	8.89738	8.8862
SEMA7A	58.6169	8.112	57.7838	27.4936	16.5482	15.4351	17.0726	37.0112	17.8219	19.1729	31.1593	34.1101	29.3741	30.2367	64.885	22.2216	55.9219	41.9388	37.8052	26.6258	49.7314	23.1154	72.3004	70.7271	25.5922	36.9372	71.4786	0.148824	1.49458	0.133408	1.4614	0.95766	0.50877	2.18592	2.82981	0	1.45506	2.95769	1.80582	1.09232	6.85029	2.91208	1.79418	4.71455	5.42694	4.21987	0.75066	0.292005	2.41287
LAMB2	58.2634	21.5877	52.6576	33.835	29.4076	22.0173	32.9919	34.7235	33.1933	45.1866	18.6563	41.2408	19.987	29.7283	32.0354	18.2323	19.0088	32.372	42.8061	16.332	32.3916	31.6036	60.0811	28.8569	23.6375	21.964	29.538	0.346728	20.3306	6.79628	28.9872	11.902	7.95782	33.8064	6.2347	1.80488	2.13349	14.9696	15.0875	2.00275	32.6122	9.20961	11.238	26.3274	29.2495	37.8352	26.8035	27.7188	54.1766
TGM2	53.964	0.700392	60.173	87.0778	60.1502	59.7585	64.0741	97.7461	34.9296	99.9668	121.882	112.218	155.501	49.9223	46.7532	80.107	63.7272	218.82	138.826	84.048	175.682	42.5349	26.9679	142.006	51.812	84.4511	36.5017	1.27609	3.75194	3.45554	19.365	18.9961	16.6284	22.2622	2.87713	1.92658	10.6341	30.1886	2.11378	2.52039	27.9735	27.2011	7.74024	34.2397	21.7406	70.3353	3.31348	19.7471	21.0545
PON2	53.4883	32.8869	22.1075	32.0142	36.5701	37.219	32.5865	23.4278	28.3866	48.0037	30.2717	23.1384	18.8755	33.4085	37.4091	25.2534	33.1535	25.6808	35.6949	22.0631	40.527	51.9181	35.1231	39.433	44.8669	45.4668	33.5407	7.86162	77.9661	59.0327	52.4404	48.3427	64.4939	45.1017	61.8755	65.2135	67.985	78.1789	75.632	76.3126	13.4423	53.2397	60.7219	27.5311	47.9927	51.23	58.6773	38.3419	15.8527
COL5A2	53.4435	0.328864	40.3173	25.4535	17.9375	27.0543	26.5579	69.6476	12.2475	55.9466	49.5638	55.3917	20.7156	10.1618	5.98826	15.7523	20.1629	59.1076	48.6086	33.1701	54.3695	11.3453	0.267146	52.4059	17.6246	17.6488	7.54181	0	0	0	0	0	0	0	0.0246449	0.0197246	0	0.0198246	0.187714	0	0.0239615	0	0	0	0.0385983	0.134499	0	0.035603	0
SEMA4F	51.6127	28.6714	41.4596	20.7276	26.4703	15.6014	43.5613	35.513	48.1979	23.4591	22.223	28.2725	33.2321	17.369	12.8031	42.7451	13.0507	51.8843	25.3311	32.0117	28.2118	24.5388	6.6079	49.1589	18.0806	17.6809	7.39597	3.58437	105.582	33.8418	111.458	60.8499	71.4299	75.6017	58.3609	18.5974	29.2348	120.208	180.806	59.8435	42.499	43.606	75.2818	64.4639	101.097	99.4654	138.245	56.863	41.2013
ANGPT2	50.8411	150.832	101.641	73.6818	124.809	63.2295	123.476	57.6304	159.834	171.729	187.75	35.9802	73.9077	52.9295	5.03036	155.658	18.1312	120.877	60.6804	89.5429	254.028	129.342	2.25597	281.536	387.665	200.524	4.52955	6.02326	160.486	30.6371	50.2346	47.1937	42.4379	83.903	69.1294	26.0264	39.7648	165.723	125.829	69.7838	38.0375	30.8873	83.4359	27.142	88.7749	28.2404	213.303	113.05	17.8674
ADAM23	48.8607	1.50586	1.93718	4.43167	2.12534	1.98065	2.945	1.6265	0.338557	13.6479	0.333995	0.310274	0.0442467	3.41875	3.70829	0.237738	2.9778	0.163121	3.9851	0.106042	1.23992	3.14394	1.56521	3.3587	1.13083	1.7937	1.3561	0.66179	30.5338	6.11428	18.5294	10.8472	11.7744	18.9638	25.6809	2.59831	9.45493	GS8	24.6206	5.43874	15.0284	11.9881	12.4634	13.654	16.999	14.0594	38.5696	30.0123	8.99753
MFAP2	47.1199	17.7634	33.0696	69.3966	18.1497	17.5782	13.3963	31.8883	14.1039	42.3482	8.98377	9.6247	13.3545	10.5062	17.5454	8.47084	14.4982	28.5842	11.9274	19.8319	17.2292	5.41597	4.42223	21.0111	5.81383	2.16983	3.44858	3.98772	370.141	506.375	734.18	532.253	789.374	352.78	552.477	3.89377	540.983	467.381	248.09	314.056	104.633	678.112	979.599	424.949	482.374	346.682	401.78	179.073	124.988
RBP4	45.9802	16.6376	16.3745	29.486	12.512	17.0304	15.6569	42.2722	20.0241	37.4514	15.0316	23.7148	28.1387	26.3328	24.0202	15.5036	29.0146	34.3934	18.009	32.8211	10.2171	10.7109	15.0254	33.3422	9.90543	6.90575	6.87506	4.82414	50.8703	50.1683	40.6645	56.0795	42.4392	48.0781	68.5967	10.7741	49.5575	70.9366	45.8707	56.7481	28.273	52.2071	74.6921	54.1251	38.0078	53.0913	37.6224	42.9018	39.3426
FBLN1	44.8459	6.44103	39.0242	23.5391	16.1359	14.2207	39.2788	47.1219	15.5693	39.7145	46.1837	43.7654	20.816	12.2634	6.74705	12.9733	12.3701	39.9675	32.543	28.1376	20.17	9.30957	46.6052	31.4623	10.0138	10.7444	9.24163	0.0129677	2.68598	0.755587	4.27628	3.05096	5.6153	2.95284	2.91863	0.322199	1.09102	3.26868	1.7147	3.35505	3.15572	1.99199	2.8738	1.15073	3.60566	7.5637	2.19687	4.33451	1.10962
VEGFB	44.2539	63.6908	45.9079	84.1871	53.5665	54.8779	61.5105	24.3756	35.1348	60.6913	34.6777	37.4318	31.6432	84.9488	86.7006	36.7908	56.6379	31.8678	58.1032	29.1244	33.3506	42.729	23.9361	38.3295	24.2738	29.6079	33.0603	6.12739	15.4488	26.6651	33.6244	45.561	31.5741	46.9329	22.8097	5.23704	33.5835	36.6969	36.4284	24.0228	54.3007	50.4563	73.769	64.7661	43.4464	48.7876	21.836	28.5251	82.7144
SEMA6D	41.267	6.15199	7.21535	11.9208	6.78195	8.47225	9.07704	27.0882	8.97786	23.8199	6.52028	12.4156	10.0955	27.9366	40.2119	7.61732	23.3888	6.98705	16.57	8.56217	11.8648	32.8982	59.2029	17.3485	19.39	34.2597	92.116	22.3751	45.994	23.7835	32.1176	38.2613	26.9545	32.2315	14.9533	22.2224	45.8081	22.1247	18.6845	8.47909	52.8315	24.0054	11.3638	40.1038	15.485	35.8759	27.5685	56.5609	49.1861
COL14A1	38.149	0.712412	67.4582	14.1039	11.2775	10.6066	10.3864	81.7908	7.29644	14.2741	26.0822	18.961	13.0291	3.82166	2.4476	8.57086	5.20732	51.9314	19.3577	28.1806	34.2308	7.66315	0.929435	40.3174	13.0171	5.81131	8.91439	0	0.126642	0	0.0216857	0.148768	0.140507	0.0662581	0.019139	0.015318	0	0.138561	0.0997424	0.149325	0.0186083	0.0135291	0.0174882	0.13177	0.239801	0.443916	0.0243364	0.304139	0
BTC	35.7173	5.27439	7.95988	3.58077	3.72092	3.68811	7.18216	0.674284	2.25512	2.57182	0.842653	0.244839	0.0718845	1.41098	1.05706	0.575842	1.59363	0.408874	1.30667	0.124041	1.1409	1.6293	0.669	0.660883	0.498663	0.888103	0.308764	20.1725	22.2385	12.3111	23.5119	21.7836	16.7211	31.8964	15.3033	15.1084	19.3411	16.6541	18.2656	6.38755	18.7364	13.0101	9.9264	11.8772	18.4936	20.865	16.3226	14.1017	15.5191
MDK	34.9636	31.8715	16.3178	24.8194	13.0455	21.0308	18.3296	104.687	121	10.3131	56.5259	162.108	248.267	15.3933	7.14336	209.25	6.55963	164.664	15.8776	323.198	83.6796	16.7949	1.80588	172.209	46.6959	23.8098	8.9101	2.14658	28.0438	10.3561	15.3371	7.1043	11.2396	6.82885	30.2824	2.06023	10.0333	6.86347	41.5555	52.8457	7.93012	9.60927	14.9848	5.34812	2.08374	2.78863	22.9245	73.1419	22.557
ADAM9	33.2014	8.24306	14.9815	22.151	23.7514	27.3421	23.1097	27.5763	17.7946	48.0594	18.4467	22.9561	25.8881	25.9268	80.8534	21.38	59.2405	15.7299	41.329	17.8241	26.3026	53.5991	90.0841	42.6773	26.7754	37.3438	100.623	1.18309	13.7761	6.57594	6.11294	4.71781	6.10613	8.16239	3.90364	13.0266	6.18081	GM1	10.606	9.5022	7.76732	12.7154	4.3846	10.9189	8.42934	9.14211	9.87245	7.40987	6.90351
TCTN1	33.1056	20.5485	27.5637	19.1754	19.1334	21.0067	19.2194	21.6248	30.0573	24.3121	15.7171	16.7902	20.0329	21.5578	29.6377	15.1845	25.6761	15.2163	24.7549	19.0896	18.229	26.0402	25.8647	26.5508	21.8003	18.9891	23.89	3.42355	67.6267	33.1625	51.0758	45.0429	49.6854	46.8547	58.2754	9.56604	37.6736	52.6602	40.7668	37.8932	13.1292	48.6698	70.699	28.9488	41.8877	43.9234	36.9716	25.1899	23.4993
TCN2	29.8762	15.5646	46.6	43.0594	40.2062	32.0682	39.5797	47.1574	37.8106	39.9287	75.5074	77.1559	67.9238	22.9592	16.325	56.1013	20.1198	104.479	49.5989	45.6909	94.7541	26.9517	19.8537	64.1477	41.3889	57.2471	24.2861	0.335735	34.6146	22.0703	48.9139	39.9591	49.9616	40.0196	33.0728	2.08545	15.1492	35.9707	46.1022	22.12	19.6339	38.6511	38.516	26.2154	63.3606	47.685	55.3357	26.732	33.2643
CD34	28.9029	0.158725	25.7031	37.6083	27.5597	37.1427	27.8394	43.3503	22.2764	32.0051	79.9327	140.361	97.6741	15.2033	11.4576	51.0215	23.4043	135.893	63.889	69.4418	108.718	20.0734	0.195984	62.3234	27.4887	38.1028	16.5811	0	0.0284844	0.0559361	0.0365817	0	0.126412	0.0558857	0	0	0.0513755	0.0908986	0.103542	0	0.596419	0.1027	0	0.222284	0	0	0	0	0.0249798
NID1	28.7628	0.320948	49.1403	35.5837	22.0031	27.7107	25.4487	51.1821	26.2303	32.8368	50.4363	35.7252	28.3095	14.7077	6.76457	23.995	11.8944	41.0538	31.3193	36.9637	48.2739	15.7788	0.269476	32.5497	20.2483	24.0216	7.66255	0.00471053	0.016127	0	0	0	0.178927	0.037969	0.127955	0	0.0145437	0.272025	0.0146557	0.0129652	0.0355448	0.0516854	0.100215	0.0719149	0.186086	0	0.364143	1.06288	0
COL6A3	28.5153	0.169973	36.7013	11.428	6.70046	11.3572	8.49689	37.8247	4.65023	13.1708	10.7578	10.9356	13.4604	3.42022	2.35276	7.2752	7.08484	18.0542	19.4781	23.3489	17.2727	3.85065	0.0536884	24.7571	6.87256	6.50345	3.55051	0	0.0099312	0.0390047	0	0	0.0165278	0.00779391	0	0.00450462	0.00895614	0.0090549	0.0361005	0	0.0218888	0.0318284	0.0102856	0.0166072	0	0.0102388	0	0.0121963	0
FBN1	27.853	3.56247	14.9571	18.6548	18.4997	18.2028	13.1548	39.4836	8.58702	16.5276	17.6018	18.2741	15.7241	7.70185	3.27997	11.1285	5.64127	27.2617	16.5873	16.7873	27.2576	6.52048	0.697937	20.9805	8.90294	6.98856	4.07181	3.51561	5.51837	1.23946	3.051	2.19345	1.17685	5.56567	2.50392	1.36385	2.32424	1.71845	1.02768	1.3778	5.95096	1.00439	0.540208	5.42391	1.07377	3.37108	2.08468	6.12208	3.69779
CLEC11A	26.2703	9.43696	19.8094	10.744	11.6285	9.35187	7.57223	10.6956	6.75887	7.69074	6.55657	7.53698	3.58606	7.17328	5.53915	2.57592	7.73559	14.1463	10.7025	7.24626	8.05607	6.98838	6.31022	4.76334	5.96883	5.49732	5.78876	0.0198432	6.04626	2.49028	3.6644	5.50654	6.51979	4.66507	6.46815	0.0616287	2.29746	3.68549	2.16081	2.86735	9.35832	4.84439	4.43267	4.01399	4.10036	3.08173	4.04704	4.25493	7.14924
ADAM15	26.1851	15.0401	27.0784	28.0995	22.2879	15.5854	19.2131	21.7172	17.103	23.5083	26.5941	48.4555	31.2533	17.7543	15.0241	35.1091	11.2638	61.6763	28.3941	19.0215	59.3006	22.6773	35.5219	37.4985	24.2064	31.5502	23.2322	0.0449761	6.17464	0.846663	14.0801	7.38008	8.50781	9.93328	4.276	0.111749	0.583225	13.0567	15.1127	2.46346	11.4372	9.80815	12.0086	9.38985	17.4942	25.0824	17.1179	6.79502	11.6131
THBS2	25.5331	4.35294	26.9263	28.0364	21.7813	28.5399	32.797	311.731	36.8807	41.4309	143.012	346.123	331.545	6.86499	8.50709	163.397	16.2684	138.733	29.5321	472.785	22.6272	8.53837	2.56717	195.716	9.85331	7.01606	5.17785	0.0306171	2.59433	0.331635	0.426294	0.307838	0.542722	0.788351	3.23757	0.626011	0.110285	1.84773	27.0373	23.8836	8.47114	0.650884	1.40226	1.66521	1.78325	3.16097	1.61985	3.07518	3.37056
PLAT	25.4667	45.4793	45.7852	37.9759	29.1624	30.2124	64.4381	182.434	67.1543	32.4398	90.3267	128.927	87.1547	19.7336	10.3995	81.9541	27.7848	115.637	48.1247	81.9206	99.2475	30.477	97.0746	85.5501	47.0354	55.5091	18.9205	0	14.802	1.06284	0.775912	2.59492	1.31967	2.0151	3.06016	0	0.0681058	1.96242	16.7458	32.1784	4.36933	1.17992	1.50565	1.24183	1.60876	0.428226	8.34472	2.64323	4.03995
NAMPT	25.0953	12.5564	16.7383	12.3739	14.7425	14.2755	13.0525	28.5712	19.4745	15.2882	19.8207	19.946	22.7973	14.68	20.0106	25.1445	23.436	22.9865	17.3335	23.053	17.5714	20.3971	16.0189	29.7573	17.6789	17.2838	17.2743	14.4027	14.4944	14.6037	11.2578	13.5526	13.3223	16.8605	21.9251	19.3043	20.3599	16.2359	14.423	16.8721	24.7819	15.5341	8.41648	18.1587	13.6062	9.4769	16.2308	25.4861	17.6647
SEMA3C	24.3556	0.355216	9.19159	2.57867	3.09151	1.88483	1.62038	5.46407	1.37429	9.9667	1.51907	0.239902	0.940811	3.37231	3.38377	0.401056	3.77796	1.17115	8.48517	1.41025	5.32799	11.0159	33.8372	7.75974	11.913	7.82594	8.526	0.550311	30.7233	3.54835	8.5112	5.88254	6.1243	5.95326	4.23351	2.50375	3.11497	22.9644	11.9551	1.11607	3.2419	5.49528	3.01252	1.23443	13.5543	15.3688	28.8849	2.53026	4.72485
ANGPT4	23.7103	22.4962	90.6932	18.7786	18.7438	18.4969	24.4936	20.8318	30.417	11.5271	19.9976	16.4283	12.588	15.9243	8.55438	8.40316	8.48044	12.3936	12.2908	9.35224	15.9206	15.898	31.7285	9.43266	11.5377	11.5256	8.74552	0	8.80056	3.29498	8.00491	8.39356	2.605	13.2432	2.27836	1.96141	0.89876	3.17265	3.92974	1.04565	11.6158	2.99101	5.02092	2.78701	7.10668	12.3819	9.41346	7.78601	7.11042
EFEMP2	22.927	2.94134	35.506	24.1639	14.1495	20.8336	18.0461	45.1714	13.7074	14.9854	25.06	25.1149	25.9398	7.61567	9.16312	11.4345	10.061	29.6422	24.2169	24.0338	22.8381	15.2876	3.76019	21.2856	8.35656	4.69796	13.9135	0.381551	2.85516	0.0977223	2.80403	0.526119	2.17395	0.439354	1.58637	0	1.49778	2.48413	0.390049	2.25038	5.10014	2.81093	0.927704	2.47566	0.265018	0.615652	6.25769	9.73225	7.20069
EFEMP1	22.4999	0.184306	1.21641	9.96376	5.95677	6.0339	7.44719	10.6568	0.668493	9.92068	2.53597	1.62039	2.37638	0.87678	1.01379	0.858372	4.8765	5.40583	3.47687	1.64636	1.01026	0.574758	0.0379283	2.24661	0.601507	0.192747	0.285916	0.146523	0.0771751	0.277846	0.049557	0	0.256874	0.136274	0.109343	0.0700106	0	0.0879568	0.385737	0.0310221	0.340195	0	0.179841	0.45169	0.274002	0.119348	0.148305	0.157962	0
SEMA4D	22.479	13.0854	14.0069	4.01041	3.5418	2.88833	8.44808	13.3903	10.2208	4.43987	7.08175	6.7914	4.59623	5.07141	6.43687	5.66501	4.97986	3.95373	3.62374	4.49428	6.83891	4.77475	4.9759	9.40573	7.77524	4.08139	3.7085	0.674479	3.43413	1.85066	6.82467	5.06006	2.95613	3.73477	2.94449	1.98736	3.05025	4.39301	4.17006	3.47485	4.20862	2.82266	2.84382	9.01827	4.24373	6.61552	4.24544	5.59288	8.45069
COL4A5	21.5182	12.6774	29.1508	7.0749	5.95807	6.50759	14.4436	48.5085	20.0924	8.11035	14.6038	9.83421	10.9215	4.64741	2.73249	14.6856	2.30562	16.4008	6.36357	11.4828	11.7294	5.44289	7.90873	28.3407	12.7656	10.4673	4.11726	0	0.278415	0.170096	0.166862	0.228941	0	1.29642	0	0.269407	0	0.287695	0	0	0.286366	0.0966647	0.134564	0.496612	0.164747	0.736729	0.0624193	0.0987755	0.048832
VCAM1	20.1701	1.17669	6.24064	10.167	12.6148	13.0362	14.7046	48.6267	22.0444	13.5104	77.4818	41.7786	14.5061	6.17095	4.98459	20.8277	2.40853	26.217	19.716	10.6741	62.3214	39.0651	29.5829	45.4121	12.5941	15.1498	3.40999	2.83039	0	0	0	0	1.10852	0.590766	0.403345	0.136577	1.13555	1.22295	0	0	0.723988	0	0.0283503	0.0305164	0	0.409206	0	0.414606	3.55281
LAMC3	20.0586	0.192942	42.8085	8.51718	8.0113	9.9857	11.7568	38.5786	4.38606	6.02106	13.4114	24.3767	10.0346	6.34947	2.19579	6.70515	4.47429	6.82796	11.2188	8.10931	5.92255	3.58307	0	4.75839	4.88185	3.74824	1.6163	0	0	0	0	0	0	0.0304341	0	0	0	0	0.105726	0	0	0	0	0.345861	0	0.0999523	0.0186306	0.0317498	0.0340086
POMC	20.0576	54.6327	38.5359	25.7396	31.4727	28.1958	28.7052	11.8059	63.3365	15.9434	31.5804	44.5078	37.5221	29.3487	48.6401	29.6902	27.6325	53.0413	46.5528	21.4882	59.9416	53.0676	39.2301	45.8216	65.4877	17.8931	32.6196	26.2333	65.9603	76.4888	76.3616	47.3405	73.5641	78.5598	43.4328	19.49	31.1011	50.2084	64.8333	37.729	76.7704	93.2444	87.3549	37.5828	65.2722	40.8373	52.0833	83.5424	90.543
ENG	19.3063	1.08378	39.4903	88.0395	52.4931	65.5041	53.5672	41.2831	34.648	110.702	130.425	124.968	90.2479	45.3353	13.415	54.6771	24.0427	225.592	140.121	83.4497	129.729	34.8041	1.39833	103.216	56.0006	113.729	28.5771	0	0.887236	0.74098	0.235749	0.107819	0.746767	0.756319	0.485482	0	0	0.362632	0.333637	0.405835	0	0.34318	0.538665	0.170536	0.461643	0.126167	0.852488	0.150289	0.107321
ICAM1	18.5793	0.747294	80.1821	32.7707	20.4586	20.3947	17.6169	114.541	13.9242	11.5708	139.928	65.1332	21.1654	18.5001	4.29484	25.4543	39.5449	91.1545	67.9161	54.9401	90.8722	5.81153	0.507493	74.2253	8.24791	22.2264	13.9549	0	0.0312918	0	0	0	0.0347177	0.122787	0	0	0.056439	0.256776	1.73465	1.3962	0.931076	0.250716	0	0	0.166647	0	0.496093	0.576431	0
NCAM1	17.7635	0.0135496	5.99798	5.326	1.96293	6.03591	2.22218	19.5733	1.17949	11.1021	2.05732	3.88262	1.59436	1.26641	1.06399	1.41125	1.95281	2.58864	7.20527	4.99904	1.97474	0.942802	0.0501907	4.46475	1.17387	0.833204	0.441413	0.00497165	0.136168	0	0.0874386	0.209946	0.0566537	0.0868266	0.0192926	0.0154409	0.161174	0.0155192	0.0309362	0.424201	0.0375152	0	0.0176285	0.00948767	0	0.114063	0.318911	0.0139354	0.0597073
NTN4	17.5801	19.504	16.4596	6.50232	6.7147	5.05736	14.054	39.7455	34.7324	7.49292	35.695	32.801	36.8934	8.92059	2.09937	40.6487	2.81878	45.0629	9.42841	50.313	47.7843	26.0689	12.2971	78.8275	75	27.0909	7.07789	1.51343	19.8664	4.95965	12.1216	7.89128	6.70198	8.75586	5.48922	5.25546	5.97587	7.60859	8.26976	6.16459	6.88647	3.2857	9.04722	6.0811	7.71892	3.30175	8.06813	17.3841	5.20608
MST1	15.9216	51.7138	24.5177	15.3717	23.0896	15.932	37.7131	8.68982	23.2433	11.6722	9.85765	10.1631	7.004	19.6788	9.60453	14.6176	8.19002	14.5537	11.1092	11.2109	22.4431	22.7931	13.5043	30.7585	29.4078	23.2103	8.14779	0	12.4471	4.0537	8.26929	8.67195	4.57297	12.8743	9.83163	1.17195	2.71843	8.8435	10.268	7.71527	5.06198	7.36058	12.3816	6.58381	10.5202	8.87924	13.4177	9.92209	11.8688
ANGPTL4	15.8062	12.2032	21.0453	7.99805	6.06386	9.22884	15.5193	23.7895	18.9876	8.40601	16.4874	42.5038	25.0487	9.68551	8.63308	14.8103	7.79977	19.4229	12.0433	52.064	8.38251	5.12756	11.4027	20.2314	7.11463	2.72692	5.16918	0	1.92536	0.0319064	1.78409	1.71779	2.05504	1.54926	0.93922	0	0.0219788	1.68881	1.92688	0.822921	6.01622	1.24973	2.928	1.30416	1.12487	1.25632	1.87337	1.55637	6.45466
AGRN	15.4133	4.67321	22.0845	14.054	10.9974	13.0286	16.2242	36.06	13.4302	11.2543	18.2935	28.6279	21.1861	5.65088	3.28615	17.6747	5.04861	36.1046	22.9694	15.083	29.6524	9.38053	0.410482	25.3823	11.4359	15.9729	4.71888	0	0.47131	0.18745	1.39447	0.609723	0.569245	1.7698	0.182578	0.0974179	0.139885	0.326372	6.44634	0.0287777	2.05128	0.291583	0.21626	1.33019	0.762533	0.78114	0.126111	0.293066	1.46494
NTN1	15.0519	2.12964	47.7812	1.98501	1.58432	1.23068	5.04186	7.70649	6.39062	4.98403	2.29862	3.48239	2.16701	1.71011	1.62016	2.92554	1.91895	5.10406	3.97136	4.41447	7.94154	4.4937	6.3881	51.8642	7.03279	5.49047	1.11771	0	1.35217	0.818485	0.0746906	0.204957	0.290363	2.35055	0.0329596	0.0923279	0.275351	3.52624	5.32482	1.18058	1.44206	1.02514	1.29502	0.194506	3.51021	2.53326	0.712471	0.238074	1.40256
IL23A	14.4653	21.1152	12.9257	15.7412	12.7022	9.60235	19.9753	17.3713	23.8197	14.8462	16.2538	20.3418	19.1677	13.797	11.4772	26.1529	8.95515	18.7511	11.367	17.2839	16.1684	19.3285	7.09084	17.4041	11.4698	18.9402	12.9559	0	8.57773	5.01015	9.32136	5.7358	4.34359	6.83529	4.93602	0.119714	4.36365	2.2861	6.55591	3.46568	3.97505	5.35716	5.37587	4.21736	3.59205	2.31288	2.40914	3.60141	3.39471
EDA	13.3791	0.28361	8.95799	0.604228	1.02447	0.740683	0.674104	10.1275	0.705381	1.6334	1.20073	0.554102	0.983335	1.05819	1.29106	1.32087	0.870769	0.388413	1.61516	1.35509	0.42675	0	0.350185	2.00734	0.112194	0.237279	0.109992	0	0.0593787	0	0.610068	0	0	0	0	0	0	0	1.94261	0	0.392621	0.190302	0	1.05914	0	2.93844	0	0	0
SEMA4G	13.3041	2.43049	5.76946	4.15347	2.6941	2.15322	2.21576	3.1423	1.98651	4.70275	1.53705	1.96878	1.70848	2.36486	2.64875	1.0036	1.6938	1.64667	2.51888	1.24175	2.19319	2.32005	3.28734	4.10646	2.44618	2.5436	1.97849	0	0.442334	1.1158	1.247	1.48281	0.526672	1.54943	0.684792	0.46978	0.418364	0.609875	0.725521	0.737242	3.70948	1.19289	0.446946	0.673533	2.4706	1.97985	1.20247	0.671297	0.719055
WNT5A	13.2727	6.55854	37.5906	2.41913	1.67865	1.66743	8.3852	49.3451	38.0012	4.22558	55.59	17.2033	15.2832	1.0778	0.889064	54.3446	1.41748	23.6371	2.48316	17.7762	4.4989	1.93339	0.358919	8.20104	3.16947	4.24075	0.612998	0	1.39216	0	1.28965	0.160859	0.50642	1.55823	0.155208	0.0828145	0.12349	0.665874	1.34811	1.13756	1.60965	0.402286	0.0945472	1.70466	0.567197	0.235291	0.504356	1.36401	0.960689
WNT6	13.0581	1.53038	3.29653	3.2103	0.483429	0.790571	1.6178	2.25062	1.66891	1.84623	1.03305	1.31866	0.612248	1.29135	2.97422	0.717733	1.17362	1.99917	1.94423	0.968432	2.06491	0.52314	2.73269	1.99971	1.03385	0.797773	2.24627	0.0172779	0.709835	0.0774409	0.151937	0.416928	0.492219	3.17995	1.03923	0.456123	0.266726	0.215734	0.322537	0.142666	3.58534	0.568735	0.490112	0.461613	0.52504	0.426894	0.397854	1.3076	0.10375
TNFSF12	12.3406	4.03651	15.2367	15.2009	9.0144	11.1039	10.6507	11.9466	9.65055	23.2349	12.7022	20.8821	13.1577	9.70466	7.60239	6.8963	5.72946	19.6599	13.9223	13.5347	15.3249	7.37986	2.73771	13.1895	4.99286	12.0577	5.65555	0.688393	9.85569	12.295	7.20004	10.6967	13.5496	15.133	11.4543	0.647879	8.98465	8.26977	5.58158	3.67462	2.83336	12.0165	11.7607	8.7978	15.9744	11.1917	6.07295	4.85311	6.20047
SEMA3B	11.909	21.5239	14.2718	3.72304	2.26011	1.41873	6.31814	8.17377	17.9209	2.5679	2.50088	3.62256	2.81614	2.56216	0.476183	6.9872	0.546761	4.38203	0.893581	2.88375	3.57123	1.72699	0.182342	5.9036	1.41668	0.803088	0.687279	0.00903098	0	0.0404775	0.079416	0.653772	0	0.291176	0	0	0.083649	0	0	0	0.919973	0	0	0.103406	0.0823299	0	0.178246	0.0253136	0.813436
SEMA3A	11.891	0.338151	1.8821	1.75458	1.18208	1.26974	1.54148	6.84953	1.13946	6.58192	0.743107	2.14537	1.40409	2.80827	2.27177	0.526499	1.93854	0.971032	5.32692	6.05031	1.25211	4.66882	4.35038	9.65927	6.34329	4.65433	1.29452	0.112068	2.9598	0.0896959	1.72462	0.531197	0.790557	1.06463	0.869762	2.08836	0.173004	0.799596	0.199242	0.154227	0.543629	0.395243	1.22049	0.977671	1.77573	0.452068	1.27711	0.190718	0.336472
CXCL12	11.106	1.17773	16.4386	9.34174	9.50748	9.1057	8.80904	32.5049	14.6009	11.7517	24.2685	13.6997	10.2361	3.89402	1.44343	6.78923	1.0308	36.1671	11.5312	23.0358	31.9687	3.25252	0.223722	21.2883	12.0956	9.27733	3.77353	0	1.80951	0.119192	3.62471	3.85025	2.73996	7.0379	0.825558	0.8156	0.985267	5.40609	3.96108	0.25618	1.10367	2.79933	2.26305	1.45903	5.43453	7.60298	6.98736	1.30445	0.678663
A2M	10.7671	1.94792	119.2	18.9028	21.3529	14.8363	111.642	97.9952	49.4815	14.1128	209.227	151.765	98.6203	14.013	6.59646	33.3112	21.0053	156.615	28.2408	76.8949	33.2423	3.61142	0.0293314	57.9129	21.3977	23.7003	9.75647	0	0	0	0	0	0	0.234191	0	0	0	0	1.32881	0.911643	0	0	0	0	0	0	0	0	0
NRTN	10.5419	13.7587	29.6484	7.8599	10.1001	9.61874	12.042	10.0146	11.3887	1.90362	11.9274	26.0048	7.27981	8.50199	11.7066	10.0887	8.74814	6.47914	5.43796	4.11152	4.14244	4.2636	3.37626	1.63839	3.55417	1.63407	2.47444	0.859979	2.39901	1.14207	3.36108	8.26233	7.86401	17.2868	4.44955	0.593536	5.60536	11.5829	6.6395	2.45466	15.1416	29.5311	7.84916	10.3939	12.7761	27.7685	6.70561	5.62451	7.36346
SEMA4C	10.4557	7.62874	20.0498	5.22895	4.14046	4.16345	8.03381	22.0139	16.1289	5.00372	16.1507	19.2863	17.8353	3.5185	4.90986	15.4672	4.75315	19.2427	8.2198	22.7333	15.0898	6.20386	10.0757	27.341	10.4325	5.34638	4.26506	0.0132192	0.0452574	0.0592493	0.348737	0	0	0.266382	0.141067	0.112904	0.020407	0.165056	0.257052	0.345651	1.89524	0.126914	0	0.693739	0.200852	0.326612	0.304394	0.231581	0.853315
EFNA1	9.15785	9.52887	15.3822	13.0471	11.995	12.1466	17.127	16.6565	20.9467	9.59434	25.2835	92.3014	44.114	6.49121	6.59975	35.76	5.55404	67.4912	9.69541	33.3218	39.6006	6.44405	2.94142	28.1204	17.3342	18.7226	6.71922	0.953552	10.3681	9.61626	12.7332	9.48092	14.5216	13.5455	10.7582	0.850069	4.25255	8.79182	13.3504	8.01945	4.79689	5.59462	14.2758	4.01012	7.29778	5.64066	12.3437	7.96886	4.24139
BMP4	8.91755	0.299621	8.39549	8.23854	4.76355	6.85382	3.15616	10.2465	1.97944	9.03454	4.92989	23.6104	5.9896	4.25511	0.852464	2.21207	2.49597	33.2118	7.99846	22.2907	14.4189	1.94903	5.47994	15.3453	2.82244	4.11262	2.8542	0	2.54059	1.07789	0.120845	0	0	0	0	0	0	0.0428967	0.940623	1.68316	0	0.245024	0.657815	0.131125	0.0835195	0.242525	0	2.29189	0
COL5A3	8.23018	0.011954	5.63823	6.72986	3.76353	4.23467	5.81175	7.97911	2.4454	5.32237	4.6584	5.16146	3.69914	1.57222	1.75496	2.45217	2.76563	9.93739	7.11414	5.20004	6.62957	3.6696	0	4.41842	4.5894	4.99558	1.71072	0	0.00750831	0.00982961	0	0	0.00833035	0.0176774	0	0	0.047398	0	0.136466	0.0120725	0.132389	0.0120316	0.24884	0.142297	0.0799723	0.0154817	0.028857	0	0.105352
CXCL10	8.20165	0	5.64479	4.22908	4.21385	3.0891	3.02769	7.17293	3.14177	2.20089	4.43695	4.09255	8.19828	1.78229	3.06848	4.3955	6.57968	9.85658	4.80602	6.53614	2.38221	0.844135	0	5.20915	1.66291	0.159859	1.21035	0	0	0.209489	0	0	0	0.04186	0	0	0	0	0.0484726	0	0	0	0	0.0594633	0	0	0	0	0
PMCH	8.16013	1.77027	0.67406	3.21547	3.98694	5.76639	2.11856	0.710699	1.38297	6.6663	0.655142	0.295612	0.354109	7.037	12.8887	0.490071	13.8464	0.74598	4.97621	0.509197	0.936698	4.75089	2.6342	0.606849	0.861914	1.33866	2.87828	2.33172	0.627231	0.970447	2.08707	1.80856	0.948958	0.693617	1.2603	3.87956	4.0881	0.987803	0.36273	0.802227	2.26219	0.959415	0.177168	8.99487	0.354282	0.382114	0.0547878	3.64136	6.35068
WNT11	8.03545	1.46609	1.54246	2.43785	1.42764	0.76044	2.92067	0.942942	0.711491	0.570304	1.38316	1.76986	1.65051	0.560362	2.36032	0.817552	2.03432	2.17926	1.50187	0.935979	1.0838	0.209086	0.551904	1.01237	0.254624	0.112188	0.395242	1.19397	10.8481	3.2344	28.2966	14.6431	18.8636	15.7755	10.5902	1.12062	4.4763	3.05124	7.85814	1.06533	2.42563	18.3733	8.30433	8.06246	12.0808	18.8254	8.48104	10.0768	4.17566
C1QTNF5	7.7396	0.281036	15.3023	12.7233	11.2844	13.5887	14.392	10.7458	12.8612	7.65709	28.426	53.1502	17.8317	6.32297	6.90844	28.3431	12.8516	52.1137	20.9665	20.7723	45.4894	6.67169	5.82971	15.692	10.2393	9.45205	5.06821	0	0	0	0	0	0.39169	0.471004	0	0	0	0.128755	0.513326	0.340587	1.71185	0.254576	0.804402	0	0.877397	0	0.814108	0.635886	0.247682
MATN1	7.37264	0.433692	1.05634	0.205328	0.302326	0.458449	1.03083	0.794193	1.85769	0.384271	0.222561	0.407971	0.595215	0.539389	0.630668	0.275433	0.652728	0.560957	0	0.600631	0.155376	0.0563529	0.386748	0.151585	0.343131	0	0.588694	0.583482	0	1.50573	1.04952	0	1.67904	2.2328	0.789043	0	2.3474	0.662312	0.770155	0.218996	0	0.630514	0.156736	0.0674843	2.04173	1.77864	0.814284	1.93285	3.92837
JAG1	7.2739	0.855767	19.0419	10.0614	12.9362	12.2035	8.78543	60.3443	11.0126	7.05172	20.1062	25.3559	37.6659	6.4924	4.14814	22.0938	3.833	35.4898	10.8212	25.3943	25.8189	5.93047	0.0939245	12.8617	6.54501	11.5191	2.83951	0	0.565379	0.18765	0.25567	0	0.0353397	0.187481	0.0541548	0	0.0574501	0.254116	0.434194	0.992288	1.03551	0.0765624	0.0494836	0.40836	0.169632	0.492582	0.107117	0.730187	0.0139667
GAS6	7.04301	5.89773	15.8364	14.7074	17.7645	16.8526	19.7499	22.3518	19.8397	12.3537	37.25	64.3039	44.914	11.7429	3.38691	37.335	7.6574	114.531	33.2006	46.2409	64.8662	14.096	0.251688	56.2772	27.4811	27.4739	10.7988	0	0.443842	0.268182	0.0876945	0	0.0378797	0.442102	0.851356	0	0	0.249033	0.511941	1.09792	0.827749	0.0547101	0.565762	0.285463	0.393953	0	1.27938	0.181691	0.119764
COL11A1	6.75826	0.19266	1.82845	4.8445	3.9674	7.65514	2.24801	8.79044	2.4337	6.01738	2.71044	6.12159	2.54452	1.9806	0.548145	2.16378	0.505451	2.63854	7.22563	5.15664	5.64971	1.5712	0.112682	4.63309	3.0867	0.897132	0.230056	0.00744119	0.0445827	0.050028	0.580743	0.134671	0.127193	0.694762	0.433135	0.982207	0.56862	0.2497	0.665606	0.358418	2.4706	0.102059	0.171502	0.582218	0.542694	0.262647	0.195824	0.125145	0.837801
SERPINC1	6.58983	1.90528	3.46858	2.39664	4.27737	3.60713	5.93886	1.236	2.64662	2.90939	3.08927	4.27684	3.47869	5.87616	3.16021	3.14091	2.81141	1.47122	6.63731	1.66741	2.30048	5.30954	1.97712	1.37084	2.33331	4.60404	1.95736	0	1.29856	2.30003	0.752101	0.53839	0.508492	1.77842	0	0.138589	0.803671	0.185722	0.393361	1.14631	3.59163	0.163205	0.94934	1.07864	0.406799	0.315005	0.464829	0.0416922	0.5359
SHBG	6.22334	5.25266	6.48654	3.24804	6.81013	5.04744	6.74349	6.75667	5.4487	5.10816	3.13604	1.90229	2.69849	3.64244	6.00699	3.12436	5.33101	4.38639	5.03429	2.3314	3.63515	2.4271	2.40444	1.16872	1.64206	1.99364	1.69927	0	10.3643	5.60442	5.12583	4.99106	11.5348	17.657	9.88686	1.81035	4.12186	13.1769	6.72767	3.90739	1.8445	6.83414	12.401	3.62419	8.91366	18.4836	10.7625	11.5687	4.00826
DKK2	6.19479	0.0354006	1.15153	1.94208	0.706681	1.01038	3.62578	3.23811	1.80495	3.05824	3.1474	2.37462	1.24276	0.693445	0.463311	1.12413	1.80298	4.67853	1.38604	1.47817	2.89928	0.72448	0	2.78399	0.39912	2.08804	0.370693	0	0	0	0	0	0.0986784	0	0	0.262223	0.441147	0.0405465	0.0404131	0	0.0490074	0	0	0.247882	0.0789436	0.0458476	0	0.0364087	0
LAMA2	6.149	0	4.45337	0.661864	1.06657	1.28958	1.48594	8.17226	0.667644	1.08234	1.31642	2.49069	0.345101	0.560434	0.0343255	0.475051	0.150347	0.784835	0.790141	0.969933	0.707994	0.0423265	0	0.863399	0.622833	0.499639	0.196518	0	0.0151556	0.0396823	0	0	0	0	0	0	0.0820056	0.110547	0.0137729	0.00609211	0	0.012143	0.0549376	0.0168957	0	0	0	0	0.1462
FGF2	6.05585	3.30737	4.21536	2.23273	1.88316	1.66488	2.49093	4.2623	4.08493	1.38536	3.28539	2.01815	2.19774	0.750506	1.10931	2.06827	1.14785	5.2626	1.97339	2.07174	3.43724	1.51548	0.633084	2.95104	1.49783	1.32933	0.98988	0.74012	0.948439	0.639363	0.890816	0.523815	0.416199	1.5442	2.10991	1.52816	1.76809	0.987366	3.2611	4.67167	3.12001	0.754239	0.168601	1.93319	0.565409	0.642144	1.07451	0.88081	0.943474
NLGN1	6.03613	0.94686	2.55071	0.848534	0.771492	0.117754	0.681988	6.9357	2.3176	2.99629	1.28418	1.82056	1.3679	0.420579	0.324985	1.58448	0.179152	1.62609	1.2839	2.75379	2.69442	1.52912	1.55883	3.82954	2.71118	3.07441	0.227326	0	2.09569	0	0.606181	1.06458	1.78051	0.696396	1.60498	0.205529	2.02615	0.619711	2.64227	2.39821	0.873867	0.332798	0.0391078	0.189431	0.536254	1.96595	3.17462	0	0
LAMA4	5.8311	0.0470887	6.65132	8.03201	6.17044	8.26806	4.96788	10.865	3.83556	8.69137	11.4043	9.70592	7.20157	3.01755	2.16368	4.79236	3.43794	16.606	10.4335	8.8186	11.6758	4.00615	0.0436067	5.85101	5.11337	7.42372	2.84208	0	0.199641	0.0387204	0	0	0	0	0	0	0	0	0	0	0	0.0118487	0.0918959	0	0.105008	0	0	0.0726444	0
LTB	5.81907	13.2918	9.96536	6.3687	4.99312	8.30486	5.2597	4.83876	6.83743	1.27704	5.05415	9.10819	4.51137	5.07886	2.43001	4.88182	4.10701	8.69966	3.80004	6.91968	6.19629	2.12247	3.69103	3.69423	2.91415	3.14856	3.41592	0.548424	22.5312	11.2369	21.3576	10.398	14.3589	4.99944	13.7571	0.608318	3.02366	4.21867	6.03296	4.42061	20.1004	5.69512	8.61181	14.428	9.4041	9.60958	11.9197	4.88617	14.584
SLIT2	5.64728	0.0806796	3.309	2.23453	0.892708	0.722416	0.533455	7.85848	0.862847	2.09096	2.42207	0.97729	0.797238	0.325109	0.238727	0.830068	0.900501	3.2043	3.71022	1.79	2.99682	0.632144	0.0398474	3.38815	0.497894	0.668247	0.713409	0	0	0	0	0	0	0.0159077	0	0	0	0.0554443	0.340782	0	0	0	0	0	0	0.0417955	0	0	0
MIA	5.60608	12.7479	8.38786	3.41306	7.38745	7.859	21.2115	1.68529	8.47751	0.362414	3.85694	4.61718	4.16587	5.79927	5.50832	7.70641	2.65939	3.82783	2.71762	2.29419	0.61546	2.55108	1.01008	0.107222	0.48542	1.19772	1.11042	0	7.96416	10.09	13.9675	13.5808	12.1615	12.9036	2.42661	3.3405	4.17032	4.84095	4.20244	2.06539	6.9836	2.40147	7.45014	4.00968	4.86466	6.26845	7.56996	2.73436	16.5219
MFAP5	5.21661	0.11287	0.266049	4.76927	2.10294	1.91602	4.63387	5.48765	0.748596	4.05032	0.868834	0.441038	0.709309	0.463246	0.214087	0.549565	0.774628	10.2022	1.44628	0.187579	3.12983	0.175992	0	2.84043	0.178602	0.377725	0.0437741	0	0	0	0	0	0.104874	0.148364	0	0	0	0	0.257703	0	1.25002	0	0	0	0	0	0	0	0
KLK1	5.06393	1.62377	2.93582	5.25792	3.14671	4.07889	3.09795	3.52766	3.38458	7.25907	3.02538	2.58361	2.17121	8.68501	8.01125	2.64841	4.45892	3.05773	6.38383	1.66743	4.14091	10.5195	6.09455	1.61073	4.44536	3.95974	11.1851	9.46506	9.2138	26.7041	29.6198	33.4919	42.9348	57.1741	10.2858	7.68556	32.7141	13.4836	4.14972	3.317	30.2444	81.3817	23.7065	29.6394	21.7055	34.4598	8.21821	49.104	33.2964
TFPI	4.78686	0	2.1432	4.15358	3.22419	4.45952	1.69978	2.80625	0.508184	7.49056	4.6988	4.23593	3.12154	1.46755	0.891376	3.17922	1.60524	11.7295	5.21207	2.41943	8.91599	0.637186	0.0420479	4.71344	1.59638	2.41461	1.20845	0	0	0	0	0	0	0	0	0	0	0	0	0	0	0	0	0	0	0	0	1.08574	0
FGL1	4.49017	1.55465	4.12818	4.1909	6.69549	2.98297	2.96164	11.6085	5.44486	5.73486	16.6686	19.4641	21.3274	5.93083	2.41922	9.06743	2.75049	25.289	5.14962	13.9598	19.56	5.60262	0.979382	23.4043	13.5176	8.04298	5.8325	0	1.07612	0	0.409491	0.842757	0.17688	0	0	0.216937	0.934521	1.34456	2.31808	0.0640842	0	1.02188	1.36219	1.46627	2.40559	0.328724	2.14454	1.79471	1.18838
F8	4.29388	0.912987	3.11605	2.30237	2.13072	1.48589	2.04725	4.13026	1.7378	2.84164	3.85636	2.22665	2.07737	1.72583	1.25638	1.00582	0.827819	4.72713	2.4074	1.79986	2.68547	1.4381	1.37462	3.34087	1.96801	2.46105	2.10282	0.721265	2.20017	1.53212	3.81759	2.33024	3.05781	3.55896	1.53872	0.706003	2.6385	3.78265	1.26028	1.543	1.25101	1.25648	1.68477	2.45931	1.4231	3.2818	2.78306	3.01817	1.53947
PDGFA	4.22491	2.27484	0.813025	0.9798	0.41219	0.321716	2.33173	5.56288	4.18722	0.414765	1.96287	4.38562	4.34586	0.33093	0.299078	2.02366	0.640747	5.38738	0.806777	3.40866	1.23926	0.153663	0.283926	1.12377	0.575032	1.01001	0.420421	1.51269	6.11766	3.33597	9.63214	3.27211	4.09765	7.95862	6.5599	1.77816	1.63743	1.26043	6.18765	2.37204	2.16011	3.31458	4.41275	1.97817	3.68106	0.457346	4.41103	7.23846	0.361887
VEGFD	4.16817	0.0254909	9.58962	3.29921	3.78009	4.49365	5.99826	18.7793	5.43651	2.55788	8.21182	1.37787	6.69495	2.6821	2.5964	5.42331	1.54688	1.86771	2.63122	2.65302	1.2	0.715441	0	0.0400933	1.4521	1.02368	0.385558	0	0	0.0838434	0	0	0.284221	0	0	0	0.0577556	0	0.0145501	0.205949	0	0.0256565	0	0	0.227379	0	0	0	0
PLTP	4.16012	1.61477	16.1371	3.86671	2.89236	3.25622	2.26652	13.3946	7.63402	2.03972	4.36075	8.65626	6.61089	2.07636	0.364502	2.59347	0.78091	13.3236	1.65302	7.18583	5.42175	1.20169	0.346034	4.84868	1.36205	1.07185	1.24215	0	1.3579	0.15363	0.904255	0.236319	1.89717	0.539413	0.114009	0	0	0	0.0304695	0.16173	1.25627	0.0268638	0.434063	0.0747563	0.297598	0	3.36651	0.603909	0
TGFB3	4.09491	0.645577	7.85202	3.36971	2.8352	1.8546	2.91546	8.65374	2.15424	3.98978	4.53461	4.10621	3.56737	1.19233	1.40818	2.76066	1.38748	16.7839	4.87144	5.45833	9.64465	2.84369	0.252421	6.75238	1.94093	3.05165	1.36453	0	0.0946139	0.03539	0.138869	0	0.0899765	0.148504	0.0612803	0.0367845	0.0243784	0.0246473	0.122831	0	0.268115	0	0.125988	0.150682	0.23994	0.0418045	0.0909083	0	0.0237066
C1QB	3.96554	0.340853	26.8347	13.7975	8.19748	7.6301	11.9315	49.8098	29.4947	5.32295	1.57426	85.3513	19.2044	0.508708	2.16583	21.7194	0	13.6541	3.92275	26.6593	2.78422	0.199303	0	14.9217	2.35968	1.06939	1.12364	0	0	1.91524	0	0	29.2953	0	0.0404436	0	0	0	0.226984	0.545034	0	0	0	0	0	0	0	0	0
SFRP1	3.95024	0.193368	3.45574	1.70405	1.6844	2.49878	1.53836	4.73692	1.98932	1.39013	2.73001	1.85461	0.834247	0.757556	0.620179	1.71928	0.571473	2.03432	2.44022	4.67797	2.31258	1.04843	0.0217054	1.06448	2.73295	0.672853	0.613584	0.0903012	0.220826	0.245733	1.02097	0.350202	0.196003	0.71054	0.450534	0.741207	0.43812	1.01677	3.88314	1.30486	1.31412	0.389248	0.651815	0.590835	0.196005	0.102449	1.59133	1.05765	2.09149
CXCL16	3.907	2.08297	7.33642	10.625	7.37949	5.53707	5.97229	15.0523	9.09105	9.44986	32.9545	30.1567	15.2341	5.82889	4.83225	17.35	9.94027	59.7144	14.3148	16.5014	36.7586	7.65905	1.18704	28.0997	8.22423	48.6613	9.39109	2.17528	6.28998	0.922277	1.09862	1.95068	2.6798	0.236943	5.24724	0.59343	1.92862	4.15212	6.24199	4.04542	0.776352	3.42698	4.8207	1.65488	2.90315	6.27726	5.63267	3.41942	3.97158
OXT	3.88576	13.9324	7.38909	6.26119	3.55931	5.92898	8.93739	3.34864	5.59483	6.9439	3.6866	10.3021	6.79308	14.8641	45.2552	2.48858	76.0384	4.57144	10.1247	2.62295	0	9.84371	140.221	76.0124	12.9177	11.9295	13.2551	148.464	74.2007	285.575	60.0563	170.903	202.575	146.796	200.132	60.366	243.823	390.96	73.064	143.27	225.423	507.015	170.785	1563.96	267.972	276.955	41.1652	208.22	340.705
COL4A6	3.85717	1.00519	8.34624	0.71845	0.835925	0.609716	2.11034	10.6668	3.09683	0.784339	2.03673	2.30597	1.71168	0.21777	0.169749	1.84513	0.224878	3.39273	1.34803	1.73789	1.63936	0.690134	0.616568	4.48801	1.65471	0.732464	0.573442	0	0	0	0.0418497	0	0.018077	0.121474	0	0.0147806	0.0293869	0.0222832	0.0592265	0.0392962	0	0	0.00843729	0.0363277	0	0.0167977	0.0547925	0.24678	0
PDGFB	3.82261	20.6592	9.64577	11.7512	4.7341	9.03407	8.62471	25.0713	19.2589	4.86691	19.8902	28.6176	33.8045	4.28678	1.91008	16.2988	3.63748	49.1477	9.16728	9.52798	23.3194	4.88903	0.263754	9.91132	7.15255	10.7995	2.14803	0	0.690012	0.0501855	0.0492314	0.135095	0.0212655	0.902525	1.75972	0.347753	0	0	4.98163	9.19926	3.29511	0.0307141	0.0595531	0.170942	0.748554	0.395212	3.18603	0	0
PLAU	3.65384	0.939078	6.39634	6.20905	4.22329	5.44869	2.43498	4.37628	3.40948	2.71139	11.4288	22.6212	5.7541	3.1897	4.2749	8.96655	6.74903	14.5166	10.1275	8.26075	8.56175	2.7518	0.639734	9.93174	2.02399	3.87416	2.70012	0.0316845	16.9629	4.34913	8.04529	7.45455	21.5731	12.2269	4.90272	0.54123	2.55569	8.32031	4.67017	0.97019	7.29211	10.5273	3.72149	3.43141	8.85801	25.8898	3.60887	13.5659	9.0135
SERPINE1	3.55991	12.4514	40.9589	2.74207	1.75988	1.81127	2.80463	121.345	16.4539	1.00296	22.19	58.7667	97.0488	1.01363	0.88744	16.4226	4.84286	54.8438	9.15631	56.4357	16.2106	1.21588	4.2551	44.9447	0.855775	1.96772	2.00965	0.21536	16.6948	11.9003	17.7748	6.79293	7.187	4.89358	53.1628	1.21351	1.69079	7.37556	48.061	208.869	15.0435	5.31673	13.1561	21.0306	4.35666	0.760142	37.4963	1.25904	8.2025
DHH	3.5275	1.39856	1.14664	1.53298	1.34101	0.748649	1.47158	2.00433	2.62141	1.10449	1.63825	3.43203	2.71443	1.97384	2.49126	3.08942	0.900529	3.41435	3.14551	1.59162	1.62079	2.01478	11.3122	2.32724	1.61167	0.585043	5.51834	0.223114	3.69198	0.133335	3.2046	4.75578	5.42392	6.13455	1.90475	0.323374	0	1.48577	1.18008	0	0.561193	2.10127	2.58432	0.567708	3.61599	2.9663	0.78287	4.85715	2.6795
CX3CL1	3.51503	0.0875217	5.2916	3.12327	3.53172	2.53472	2.92184	12.1347	4.69371	3.00984	58.8278	17.1138	14.3098	2.03281	0.410869	10.5749	2.95194	47.7506	4.8286	13.5817	42.3727	1.31777	0	33.0036	1.93456	9.36353	3.20765	0	0	0	0	0	0.0304956	0.0431419	0	0	0.0247876	0.0501219	0.124893	0	0	0	0	0.0612843	0.0487935	0	0.0132049	0.157524	0
C3	3.39864	0.153728	0.286986	1.15285	0.778592	0.399185	0.573996	0.445915	0.129997	0.751879	0.255603	0.328377	0.287823	0.640116	0.853762	0.398335	1.62587	0.218956	0.175096	0.199276	0.333094	0.251686	0.288517	0.444895	0.116762	0.0771688	0.386338	0.965675	24.1006	6.12829	22.2317	20.6074	13.4896	7.07452	9.307	0.623662	9.2162	8.07122	2.30249	4.16075	3.66043	10.1501	9.29624	16.3187	5.49874	14.0321	13.7604	12.6231	10.4322
LCN2	3.38776	4.38191	1.71413	2.88013	4.04132	1.77397	2.90095	1.84388	1.50723	0.433691	0.430601	0.910758	1.15159	0.521793	1.16714	1.48027	0.555662	0.766104	0.663695	0.116207	0.961966	0.327087	0	0.29328	0	0.409508	0.216948	0	7.55413	5.90309	2.93303	3.71469	2.8587	5.60671	3.98245	1.48744	1.95396	1.44159	5.37487	2.02436	0	3.472	2.9718	0.522263	1.66326	0.482981	2.81329	0.0958869	0.102709
NDP	3.32951	40.1374	3.54446	0.36683	0.698342	0.42826	15.8244	31.9404	66.6628	0.203414	14.3585	11.6618	53.5798	0	0.130635	36.7662	0	42.5502	0.163429	63.4061	3.55313	2.28203	0.188977	15.7374	5.97131	2.4009	0.178072	0	2.04279	0.188777	0	0.677562	0.53328	3.71556	3.62293	1.61333	0.0433464	0.766928	1.70353	18.1424	0.582664	0.192556	0.871166	0.160753	2.04782	0.594649	4.68758	0.275465	0
AZGP1	3.26619	4.67408	7.71219	1.50009	2.15321	0.704246	0.69921	0.888856	3.61422	12.942	1.5914	0.195127	0.740178	3.68916	2.3869	0.95143	4.57798	0.451373	5.75889	0.597531	4.36672	12.3337	1.6278	8.9539	5.36931	2.06806	1.63844	0	0.0752769	0.591299	0	0.265287	0	1.12245	0.0853229	0	0	0.411808	0.410454	0.0605182	0	0.120627	0.116945	0.4196	0.801787	1.08651	0	0.677936	0.13203
SPON2	3.18527	1.31489	6.34337	3.455	2.53317	2.81261	6.30746	18.8537	3.14315	3.41749	9.64925	15.2425	8.6241	0.981208	0.365792	5.65994	1.10823	11.0848	5.65782	9.52396	4.37159	0.44422	0.288631	6.87077	1.49113	0.751727	0.169984	0	4.97366	3.58003	12.0208	2.45779	3.40051	3.19752	1.16493	0	0.413777	0.769745	3.31903	15.8171	9.70821	1.95574	3.89663	4.35803	2.76931	0.41627	5.80165	7.66322	12.3287
MYOC	3.18199	0.133105	2.80018	1.01025	0.49346	0.707655	0.647127	4.66166	0.972465	0.995096	0.768449	0.520107	1.03838	0.372475	0.113611	0.634003	0.396653	6.19791	1.25549	1.61759	2.21028	0.311317	0	7.79844	0.51339	0	0.116149	0	0.167207	0	0.0536849	0.294632	0	0	0.0947607	0.0948028	0	0.381133	0	0	0	0.0334925	0	0	0	0.301674	0	0	0.183293
ANGPTL1	3.17653	0.961606	1.03029	2.04869	1.67861	2.88642	1.96449	8.30838	1.68503	2.74972	0.958912	0.891924	1.17451	0.5708	1.02804	1.35096	0.47365	0.858011	1.1409	0.490327	1.5221	0.732655	0.107939	0.687482	0.951011	1.0605	0.695022	0	0.915131	0.239611	0.587639	0.451508	0.97471	1.10601	0.788317	0.547915	0.198068	0.433879	0.665311	0.514998	0.403398	0.337282	0.49285	0.367273	0.194944	0	0.738604	0.509479	0.609928
GDF1	3.15514	5.64224	9.70629	4.70986	3.27453	4.39476	6.58778	3.80663	2.6671	1.40331	6.89579	10.4003	3.34627	2.4376	4.13059	3.98147	4.86269	6.50712	3.71121	3.7014	3.44703	3.43418	0.44815	2.28347	2.27118	1.5735	0.921356	0	0	0.379845	1.06464	0.438219	0.551845	2.66736	0.0939613	0	0.0747591	0.86921	0.489677	0.233258	15.0737	2.12543	0.515139	4.20494	1.83951	1.11105	0.398257	3.52925	1.01778
VWF	3.1365	0.559292	22.4512	8.25135	10.6443	4.42434	19.5343	23.9246	11.5467	7.02538	69.4779	117.471	67.7656	4.56114	0.88058	41.6786	4.07387	121.109	38.1442	57.0904	107.996	7.36675	0.0726927	69.8322	19.3038	18.5341	12.036	0.0092579	0.184891	0.117568	0.176392	0.148933	0.222716	0.592838	0.0239503	0.100636	0	0.293805	0.0960126	0.110419	0.966376	0.0338602	0.0547111	0.2709	0.168797	0.266863	0.157347	1.15909	0.528121
LAMA5	3.12771	2.72155	6.07959	3.97188	2.60607	2.94367	2.98891	9.2452	2.98598	3.09724	6.26086	13.9679	8.1755	1.798	1.01822	5.22758	1.61438	13.2163	6.65946	4.55929	9.43009	1.39182	0.195253	6.34889	2.71132	4.31369	1.29274	0.00305382	0.219558	0.123187	0.530376	0.0736909	0.0231996	0.110769	0.254784	0.00948453	0.132001	0.0810271	0.289788	0.184917	0.725873	0.163349	0.0757977	0.273906	0.157759	0	0.49726	0.0513588	0.0733501
PDGFD	3.02541	0.256123	4.66637	0.898746	0.773369	1.41649	0.781311	6.0835	1.01173	0.820979	2.85295	1.45214	1.0578	0.404738	0.445798	0.287049	0.571415	2.68235	2.05923	1.50231	1.78769	0.493328	0.279041	2.63033	1.28737	0.869736	0.806342	0	0.870599	0	0.0486125	0	0.146987	0.163383	0.343229	0	0.170679	0.448658	2.25311	0	0.500567	0.0303279	0.842864	0.126595	0.403169	0	0.254588	0.185941	0
CSF1	2.9833	0.486427	5.89496	1.95651	1.74115	1.85861	2.52256	7.11843	2.13804	1.85031	9.27696	5.36349	3.14046	1.27671	1.31714	2.53531	2.00847	6.77662	5.89862	4.7354	7.52842	1.80462	0.807719	7.24184	2.66744	2.81015	2.11744	0.0246181	0.0421415	0.11034	0.608863	0.742565	0.105199	0.868145	0.191062	0.267605	0.0855089	0.124875	0.880823	0.254094	0.208984	0.135059	0.523744	1.51511	0.392749	0.445327	0.556751	1.15582	0.351087
LAMB3	2.9657	10.6348	6.12523	1.80828	3.50643	2.0335	4.22316	2.586	3.3776	1.74393	0.794616	2.7847	2.40995	3.60509	0.532574	3.0536	1.04404	1.77189	1.88123	1.82993	2.28406	2.43584	1.3709	2.38131	1.84036	1.92305	0.854077	0.0269346	1.19878	0.0603614	0.4293	0.324975	0.153465	0.434211	0.28743	0	0.04158	0.0210193	0.0733255	0.0185336	1.72757	0.249357	0.0955046	1.52917	0.572941	0.380278	0.39871	1.11358	2.0217
HBEGF	2.92731	1.97129	16.5309	2.59399	0.978829	1.86895	3.00673	37.4962	7.38316	14.1479	15.0226	28.6362	32.4153	3.24492	1.5836	12.4311	7.58964	26.108	10.5991	25.0622	7.1189	3.74272	3.23583	27.7589	17.2846	7.7418	2.86021	0.0680762	10.2841	1.71632	1.19729	0.205341	1.42221	3.7039	2.41056	0.528576	0	5.76412	4.55376	8.50201	0.321057	0.957034	4.82769	0.487176	2.32728	3.90463	2.35136	4.88966	3.42356
C1QA	2.85484	0.110574	17.4627	2.82692	4.01523	3.79537	4.13345	12.939	11.3902	0.930752	0.72349	42.3667	8.24275	0.206284	0.398493	8.02901	0.359467	7.16791	1.78421	11.1407	1.4499	0.517239	0.0455102	5.2175	1.26853	0	0.643258	0.0270481	0	0.848623	0	0.0815863	29.7949	0	0	0	0.0417553	0	1.15712	0.241953	0	0.333878	0	0.0516175	0	0	0	0	0.0812091
SEMA6A	2.84451	0.485509	0.806534	1.30527	0.791176	0.465783	1.15898	4.48351	1.19795	4.99832	3.1322	4.22586	3.91781	1.4492	0.912124	2.88764	1.06893	6.35366	3.24774	4.72596	8.58766	7.03858	15.1297	10.0363	8.34105	11.7313	3.78382	0.820028	7.78345	2.56013	7.33543	5.69754	5.18781	6.70858	2.91878	0.570842	3.84139	5.61378	5.31379	1.62662	9.90046	3.58353	4.05066	9.71321	6.27271	11.368	4.54856	8.94046	5.1618
BMP6	2.83532	0.107172	24.5292	2.89216	3.1378	2.25913	4.90941	26.6125	4.3759	2.70634	13.4265	27.1738	10.0329	1.09965	1.28066	6.98789	1.25813	21.0133	4.60301	12.9575	10.5742	2.25596	0.0220549	6.15264	2.56499	3.6314	1.1638	0	1.36874	0	0	0.79076	0.0995798	0.105656	0	0	0	0.245501	0.672907	0	0.0989102	0	0.348586	0.100058	0.238994	0	0.280274	0.440895	0.0787103
CTHRC1	2.8066	0.0489177	0.968564	6.22705	1.81352	3.69575	0.824465	5.72415	1.45998	7.3792	6.58024	10.8634	7.44153	0.547556	2.64438	2.0815	3.92266	10.5181	6.02442	5.42656	6.78233	3.34656	0	8.15565	3.65743	1.96447	1.36596	0	0	0	0	0	0	0.0482258	0	0.947678	0.387921	0.33617	0.055844	0	0	0	1.20923	1.50713	0	0.506828	0	0.100621	0.970018
TGFB1	2.76521	1.58419	5.70789	6.21445	3.98708	4.51725	4.58042	21.8406	6.26977	10.845	14.0963	43.2331	37.4844	4.71459	2.40386	13.0314	2.77939	24.3132	9.59476	38.1282	15.097	3.36705	0.279437	29.307	6.20724	11.6919	2.66237	0	0.0631765	0.165417	0.081136	0.166983	0	0	0	0	0.0284869	0.0432015	0.430594	0.126976	0.591788	0	0.0654311	0.176076	0.308414	0.260532	0.0303511	0.0775857	0.0554036
CCL2	2.66333	0	5.97897	2.86098	1.36163	1.4752	6.158	24.8372	0.834984	1.61952	18.0898	20.3413	7.50139	3.20113	0.650931	12.1294	3.53018	16.7563	6.01901	37.5057	26.6211	1.33776	0	25.111	2.03639	2.24701	1.67816	0	0	0	0	0	0.207958	0	0	0	0	0	0.170336	0	0	0	0.258834	0.487567	0	0	0	1.71361	0
TGFB2	2.55006	0.28789	3.04296	2.74391	1.67656	2.61172	2.45554	13.3852	1.73353	4.73248	5.49355	4.42077	2.97482	0.8989	0.810466	1.48193	1.42848	7.36669	1.38066	3.28618	6.62487	1.64791	0	3.19348	2.46356	1.88251	1.30457	0	0.418751	0.149513	0.04889	0	0.464597	1.85229	0	0	0.343307	1.28424	1.45299	0.244837	0	0.594772	0.413981	0.466831	1.8922	0.941932	1.15219	0.841513	0.133538
CHAD	2.41379	0.195542	2.2124	0.0757453	0.141945	0.696384	0.276562	1.37699	0.154745	0.472525	0.595245	0.393616	0.369809	0.218878	0.121384	0.0451588	0.269686	0.75471	0.278403	0.376673	0.389763	0.249463	0.636533	1.09043	0.295355	0.334632	0.0620483	0	0	0.0584697	0	0	0	0	0	0	0	0	0.0405871	0	0	0	0	0.199159	0	0	0	0	0
SEMA3F	2.40861	1.45979	7.21915	11.6983	7.20493	7.5287	7.78057	8.01964	6.49017	11.2605	17.3512	28.5578	15.5687	5.76705	3.42036	16.5907	7.20632	25.7546	23.6092	7.81325	23.0976	6.99588	0.0706846	15.2768	6.65801	12.5963	3.55229	0	0.0479421	0.329512	0.107749	0	0.212764	0.159904	0.163021	0	0	0	0.0217841	0	0	0	0.0248265	0.16034	0.0425533	0.0123567	0.0230322	0	0.588609
SEMA3G	2.3286	0	4.31279	1.03996	1.91445	2.09946	1.03816	6.03826	1.88247	1.0351	3.38174	17.6307	8.44327	0.577084	0.23719	5.32239	0.891502	22.5492	2.34263	8.25817	15.2228	0.974921	0.704299	6.88396	1.35388	1.88594	0.982721	0	0	0.0721593	0.0353937	0.0971232	0	0.259539	0	0.0250008	0	0.0251276	0.0751347	0.0443121	0.091113	0.0883244	0.285428	0	0.0489231	0.0568255	0	0.0451266	0.096674
IFNE	2.19754	0	3.97245	0.272006	0.145638	0.285801	0.33105	1.15731	0	0	0	0	0	0	0.1453	0	0	0.349705	0.817987	0	0	0	0.394109	0.200811	0	0	0	0	0	0	0	0	0.355886	0	0	0	0	0	0	0.0644696	1.76747	0	0	0	0	0	0	0	0
TNFSF10	2.10041	0.188275	5.50298	2.54041	2.36243	1.96681	3.41731	10.4467	4.87779	3.75346	10	10.5039	8.60865	0.667357	0.678515	5.65972	0.340036	11.6032	6.1653	11.4598	10.2392	1.65132	0	16.2871	3.23989	6.65515	1.93499	0	0	0	0	0	0	0	0	0	0	0	1.07467	0	0	0	0	0	0.279903	0	0	0	0
ANGPT1	2.01987	0.102209	1.2046	1.61501	1.1659	1.84945	0.574215	4.99741	0.67789	5.02618	0.885117	1.90815	0.575867	1.79237	1.49277	0.367834	1.7352	1.70307	2.15855	1.48629	1.66977	1.83275	2.60817	1.1789	2.58772	3.5915	1.22883	0.67505	3.29548	1.62487	1.59398	1.73452	2.27924	0.873282	2.30423	3.08661	4.53508	1.67795	2.37251	1.54833	1.60361	0.291474	0.177303	5.00981	2.81109	1.94145	1.58321	0.805916	2.10183
EPO	1.91889	0.0573348	0.405437	1.09936	0.196207	0.385037	0.371665	0	0.0713001	0	0.132403	0.224035	0	0.449241	0.848254	0.145651	0.31065	0	0	0	0	0.100574	0.353968	0	0.0680437	0	0	0	1.51251	11.315	14.846	6.47252	6.87223	14.0462	3.06135	0.947399	9.87282	2.82377	1.47269	1.33177	14.8426	20.1687	8.09351	18.1866	7.22392	20.3086	14.7057	13.0613	13.6431
FGF14	1.84798	0.303999	6.83295	3.94381	6.79923	3.12306	2.08324	5.47548	3.32139	2.43864	0.827385	1.32928	3.6138	1.02083	0.691936	0.592989	0.647082	2.66157	1.48395	5.61604	2.32448	0.406294	0	3.89346	0.566938	0.599509	0.618972	0	0.300052	0.249974	1.45381	1.15356	0.378298	1.62694	0.680189	0.470157	0.996271	0.310882	0.309859	0.81139	0.0300604	0.404322	0.141254	0.380117	0.0484227	0.857726	0.60281	0	0.0478426
RSPO3	1.79085	7.58358	4.29012	0.646268	0.421249	0.265713	13.0807	8.586	28.7187	1.31467	29.924	35.4563	33.2503	0.428122	0.0600386	58.1469	0.657427	19.9229	2.66642	30.3793	9.20256	1.49608	0.325696	17.2798	6.18263	2.13514	0.12276	1.29693	0.182246	0.629011	0.851107	0.116775	0.661744	1.07919	0.187789	0.450894	0.209177	0.694875	1.97237	4.16903	0.146065	0.0265491	2.28216	0.258582	0	0.204971	3.12012	3.59457	0
CXCL9	1.75531	0	2.00932	1.50004	2.03657	1.16801	0.195605	1.98927	2.17331	1.11959	0.754901	1.17909	2.50114	0.225174	0.543731	1.61296	2.77939	3.90871	0.465418	1.64549	2.96751	0.294065	0	2.17528	0.0895275	0.646918	1.11176	0	0	0.0206771	0	0	0	0	0	0	0	0.0576021	0	0	0	0	0.0327156	0	0	0	0	0	0
FGF1	1.74912	0.0517691	3.14828	1.52572	1.44681	1.03332	1.67793	7.06745	1.59874	0.435763	1.86299	1.43849	2.58023	0.68571	0.176749	0.986341	0.243095	2.50511	0.491375	1.39808	1.04605	0.978743	0.0426143	0.664971	0.593905	0.855413	0.120465	0	0.0216775	0	0	0	0	0	0	0	0	0	0	0	0	0.0607897	0	0.0483329	0	0.0223488	0	0	0
COL8A1	1.57217	0.0581993	0.504148	0.402976	0.721973	0.0977107	0.245225	1.51072	0.0723751	0.406092	0.781198	0.0947555	0.813461	0.211721	0.0165585	0.20329	0.961768	8.68791	0.901115	1.33295	6.4929	0.69762	0.0538958	4.59982	0.267645	0.246502	0.372427	0	0	0.0717848	0.117367	0	0	0	0	0	0	0	0.01661	0	0	0	0	0.0815045	0.0324462	0.0188436	0	0	0
NTS	1.53439	0.0617159	0.174567	3.4186	1.97119	4.14459	1.76029	0.712003	0.537238	12.7548	2.63663	3.97904	0.561702	3.6613	15.9085	0.509537	14.2115	3.84574	4.56913	2.76929	6.36783	1.94867	0.419117	19.3654	1.90432	3.83382	0.64625	0	0	0	0.199134	0.273219	0	0	0	0	1.04874	0.812899	0	25.5232	0	1.18022	0	0	0.137627	1.03907	0	1.84073	0.135978
NXPH3	1.5301	0	4.14888	1.38493	1.25488	0.970108	1.23175	1.64824	0.912027	2.45897	0.731337	2.12758	0.996901	1.11943	0.607012	0.550455	0.975349	1.36964	9.35003	2.34763	4.23501	0.857657	0.0411613	3.51298	2.17593	1.17139	0.930863	0	0	0	0	0	0	0.180755	0.0474654	0	0	0	0.0380561	0	0.553791	0	0	0	0	0.0431736	0	0	0
FBLN2	1.49751	0.179444	2.22637	0.538698	1.40493	0.684699	1.02575	11.0366	1.30848	1.34423	2.97607	12.8124	13.0655	0.365198	0.167087	4.03014	0.424257	16.242	1.77676	7.84858	15.5273	1.20186	0	6.65824	0.967998	2.22123	0.93002	0.0119712	0.102463	0	0	0	0	0.0321646	0	0	0	0.0186843	0.0931143	0	0	0.0410476	0.0106119	0.239877	0.0363782	0.0211271	0.0196899	0.0335552	0.0359424
THPO	1.4943	1.95336	1.21554	2.03919	1.29236	2.2082	2.55781	0.611679	1.23887	0.804808	0.969844	0.40708	0.507953	2.38326	1.73397	2.45631	1.2277	1.28409	1.19587	0.146084	0.73061	0.822362	0.988878	0.522299	0	1.44632	0.499996	0	0.490764	2.24872	1.26055	1.03772	1.44291	4.27513	0.111252	0	0.730258	0.134238	0.178396	0.907455	1.73067	1.45488	0.813245	4.34955	1.3068	0.40477	0.565852	2.16971	2.06584
FGF21	1.48517	2.77932	0.231219	0.0870779	1.30545	1.78413	1.0598	0	0.101656	2.22721	0.0943865	0.212944	0	3.29401	3.20954	0	1.37301	0	1.39661	0.407557	1.37059	1.14715	1.11027	0	1.35818	1.02586	0.285326	0	0.308064	1.47879	0.791276	1.6285	1.93682	2.65942	2.15325	0	0	0.561763	0.839872	0	2.71595	2.26258	2.0207	1.77441	0.911456	0.317604	0.591997	0.67258	2.70161
NGF	1.43436	0.319446	3.85	1.56828	1.67938	1.24364	0.75628	3.25046	1.67538	1.16294	2.18102	4.45022	2.92547	1.86558	0.316129	2.18754	0.872933	5.61129	2.43225	2.8218	4.78284	0.714661	0.0342985	1.3544	1.467	0.732063	0.953417	0	0	0	0.0448143	0	0	0.05477	0.395515	0	0.0314687	0.0318157	0.523233	15.3031	0	0.0279584	0	0	0	0	0.737617	0.0285689	0
APLN	1.37251	0	4.99681	1.58778	0.503782	0.988625	0.78729	1.09181	0.755166	1.17394	2.29473	6.11187	4.30666	0.494346	0.816744	1.68289	2.15359	5.97278	6.68084	3.23404	10.0393	2.45324	0.340819	8.76974	0.982741	0.900639	0.578072	0	0.624138	0	0.801564	0	0	0	0	0	0.12508	0	0	0	0.917087	0.111127	0.359118	0.927734	0	0	0	0.227108	0
CP	1.34752	0.0231015	0.294047	1.7103	1.85123	1.66776	4.0508	2.78891	3.28222	1.88059	8.83581	12.8031	5.15128	0.627068	0.144599	2.48682	0.225302	2.7367	1.54586	3.0882	1.50465	0.520054	0.0427865	1.41707	1.24059	0.659554	0.759311	0	0.0217651	0.0474902	0.0559047	0	0.0160987	0.0455495	0.0904558	0	0.117769	0.0264595	0.0593381	0.0233305	0.175895	0	0	0.0485283	0	0	0.0418254	0	0
FGF10	1.34381	0.043916	0.760841	1.42683	1.54043	1.30257	1.56574	5.97123	0.928418	2.05745	3.80307	1.97342	1.01352	0.540728	0.0749685	0.808828	0.571067	1.06756	0.797199	1.14951	0.849609	0.282464	0	1.51961	1.17267	0.936917	0.102191	0	0	0.0361116	0	0	0	0.0216474	0	0	0	0	0.162936	0	0	0	0	0	0	0	0	0.0225833	0.0483799
MEPE	1.23037	0.9114	0.050548	0.723388	0.509628	0	5.83852	5.18369	0.577808	1.97135	1.36186	3.65439	0.534414	0.220036	0	1.49812	0.987625	1.46846	0.254432	1.33647	3.87216	1.04493	0.132393	23.6948	13.6158	9.86781	0	0	0.0448982	0	0	0	0	0.669478	0	0.0610951	0	0.388897	0	0.902388	0	0.0359734	0.0465005	0.250267	0.159406	0	0	2.13202	0
F2	1.2055	2.87361	1.28477	2.15264	2.83384	2.0543	5.23981	0.488881	1.29109	0.0492803	0.770635	0.748573	0.433889	0.975341	0.590769	1.34226	0.703148	1.65037	3.22025	0.231081	1.09991	0.93227	0.0915654	0.962269	2.37623	1.3727	0.301985	53.6991	18.5382	20.0925	39.5407	39.3139	62.2463	30.2853	20.0092	49.7968	57.7154	10.9994	6.81495	9.34288	11.4981	48.0118	17.0049	76.0984	10.8319	9.43612	11.5018	13.0421	8.86395
IL34	1.20479	0.254986	6.06692	2.23689	2.05316	2.41748	2.29463	3.68333	1.54816	3.22946	2.21681	5.84138	2.84729	2.03149	1.0242	3.12447	0.455102	3.86186	2.84022	3.2904	4.7976	1.50849	0.129641	2.38274	1.63766	0.95999	0.698053	0.0990637	0.546418	0.0740018	0.338776	0.132804	0.188144	0.69499	0.128139	0	0.305857	0.103077	0.17123	0.0908873	0.33223	0.347223	0.234173	0.378097	0.0334482	0.116553	0	0.246821	0.363523
RSPO2	1.1542	0.529915	0.999264	0.313605	0.0335821	0	0.458014	0.4852	0.951873	0.273892	0.101978	1.49546	0.267943	0.411914	0.134017	2.26232	0.191412	0.0806372	0.125744	6.09131	0.151879	0.137712	0.327154	0.185217	0.104815	0.369457	0	0	0.443788	0.0968318	0.498702	2.02013	0.205156	0.0290234	0.586848	0.503236	0	0.168596	0.0672164	0.0297316	0.978129	0.0592621	0	0	0	0	1.95436	0.166529	0.194593
WNT5B	1.15163	0.321706	0.699973	0.500862	0.263468	0.258515	0.652362	2.5015	0.225678	0.350827	0.533376	1.22483	0.471909	0.1662	0.206529	0.597221	0.277102	0.926361	0.399307	1.10014	0.191502	0	0.0611114	0.285433	0.215371	0.20704	0.0191949	0	1.29528	0.461241	0.212928	0.584292	0.298916	0.723767	0.234903	0.131604	1.60732	0.462949	0.0941686	0.524831	0.0456779	1.52766	1.41663	0.854851	0.919753	1.31403	1.81207	1.77311	0.399843
ANGPTL3	1.12859	0.491767	0.869368	0.0523851	0.0280481	0.110084	0.0637562	0.607865	0.214042	0.130718	0.113564	0.320262	0.0639396	0.110091	0.0559659	0.124926	0	0.101023	0	0	0.34884	0.0287545	0.0607204	0.0773474	0.145904	0.0308573	0.0286082	0	0.833974	0.727872	0.357017	0.217708	0.137079	1.21203	0.385111	0.0560409	0.111421	0.6759	0.336838	1.2416	12.4584	0.148489	0	0.688688	0.109664	0.191067	0.0593564	1.56789	1.62526
NRG3	1.11338	0.0529244	0	0	0	0.0592365	0.13723	0.407052	0.109692	0.468935	0.0203697	0	0	0	0	0	0	0	0	0	0	0.123784	0	0.0554948	0.0209365	0.0442786	0	0	0.0664839	0.174076	0.341534	0.156199	0.295051	0.504367	0.82892	0.120624	0.0799419	0.24247	0.463206	0.178164	0	0.31961	0.206569	0.29647	0.550768	0.137086	0.25552	0	0.0777386
TNFSF4	1.08583	0	1.00372	0.567005	0.728607	0.158869	1.28816	4.21082	1.01495	0.990407	2.04865	3.97486	1.84552	0.0794401	0.0807683	1.03667	0.346077	2.77008	1.6167	1.3269	0.228834	0.414977	0.17526	2.39995	0.42113	1.06878	0.082573	0	0	0	0	0	0	0.909565	0	0	0	0.12193	1.37733	2.72361	0	0	0	0	0	0	0.685292	0	0
UTS2	1.04748	0	0	0	0	0	0	0.150448	0.340558	0	0	0.237797	0	0	0	0.115948	0.197839	0.250035	0	0	0	0	0	0.143577	0.21667	0.114559	0	0	0	0	0	0	0	0	0	0	0	0	0	0	0	0	0	0	0	0	0	0	0.402254
CCL4	0.958748	0	4.88421	3.26346	3.17696	0.935174	1.73317	7.3442	4.57176	0.296125	4.63074	6.67471	2.38997	0.872888	0.570525	2.40553	0.241441	8.23878	2.69637	11.5251	3.87941	0	0	19.8875	0.528843	1.04855	1.23135	0	0	0.183211	0	0	0	0	0	0	0	0	0	0	0	0	0	0	0	0	0	0	0
TDGF1	0.952001	23.5996	1.24801	0.144617	1.29052	0.101301	5.63229	8.50241	11.1426	0.150362	9.71882	4.03755	27.7423	0.32925	0.154503	31.0966	0.122595	14.7812	0.386576	12.7758	1.40077	0.52921	0.195566	5.08913	0.0537056	0.425933	0.31591	0	0	0	0	0	0.0630712	0.624585	0	0	0.205064	0	0	0.0457019	0.250589	0.0227737	0	0	0	0.468862	0	0.0465419	0
IL15	0.930385	0.0720717	0.458682	0.49903	1.21264	0.806674	1.42494	2.34595	0.941078	0.431047	1.16505	1.22035	1.33534	0.605047	0.164043	0.640808	0.136674	3.45465	0.820896	1.32503	3.18368	0.927118	0	1.92708	2.82259	1.13059	0.0419272	0	0.135805	0.177791	0.116274	0.63813	0	0.142105	0.487441	1.6221	0.0816477	0.288918	0.329106	0	0	0.03627	0.586048	0.151398	0.401801	0	0.130486	0	1.34976
MSTN	0.924625	1.33885	0.718829	0.38296	0.509077	3.33005	3.64835	30.2586	28.7821	2.75151	2.51924	0.936508	23.6293	0.249771	0.77595	15.0217	0.188069	15.212	2.66512	0.571712	0.639545	0.289944	0	0.74093	0.41194	0.311147	0.230775	0	0	0	0.619992	0.878094	1.10578	0.244428	1.78276	2.68415	0.435359	0.624743	0	34.792	0	0	3.56441	0.0868041	1.27166	0	0	0	0.0273136
TNFSF13	0.919144	0.66867	1.32987	1.00167	0.452887	0.514538	1.02946	1.61863	1.48118	0.999797	1.2305	1.55136	1.82032	0.561353	0.6183	1.06166	0.113218	1.1447	1.01152	1.01577	0.970217	0.464294	0.103204	1.77477	0.793562	0.550694	0.534867	0	0	0	0.674232	0.370029	0.873703	1.09182	0.119011	0	0.378757	0	0	0	0	0.0841268	0.108745	1.40465	0.186392	0.432999	0	0.0644729	0.0920796
EPGN	0.885713	0	0.363882	0	0.0586989	0.115191	0.200143	0.339237	0.8319	0.136784	0.178249	0	0.401438	0.0575995	0.23425	0.0653614	0.111524	0.281895	0.146528	1.34693	0.331842	0.120355	0.254151	0	0.122139	0.516625	0.419098	0	0.452495	0	0	0	0	0	0.073269	0	0	0.235754	0	0	0	0	0	0.720643	0.229505	0	0.248442	0	0
AHSG	0.882109	0.230621	0.456626	0.737	0.368299	0.206501	0.119597	1.59637	0.344152	0.0613021	1.33143	0.0600765	1.07947	0.154886	0.314951	0.468687	0.424844	0.536931	0.492519	1.17856	0	0.647272	4.24287	2.75676	0.60213	0.405187	1.23429	0	5.56236	3.45138	3.90665	6.12581	8.06775	1.04585	2.56128	0.105125	4.6766	0	0.263275	1.60706	1.59632	0.603509	1.29019	4.48928	1.23428	1.73233	3.73002	3.27319	3.09956
CTF1	0.825373	3.58395	6.34251	2.07879	0.984601	1.26012	1.38665	4.144	3.64019	2.29437	1.99327	1.41753	3.02525	0.924153	0.854186	1.81137	0.508336	2.13294	1.41592	2.03477	1.83927	1.25078	1.87667	5.22382	1.40294	1.15386	0.785945	0	3.30002	8.79482	5.53983	7.80855	3.60901	6.21557	2.03051	0.0855332	1.70058	4.3843	5.89077	2.34982	1.03906	3.81498	3.4422	2.04968	4.10072	2.81898	6.04712	5.67375	3.10071
GDF11	0.814704	0.0608566	1.80743	0.324135	0.347098	0.102172	0.315596	3.96179	0.681117	1.45589	0.983753	4.00291	1.85946	0.544955	0.0692583	0.541092	0.0989195	1.45854	1.25635	2.19976	0.981121	0.462593	1.50284	2.87155	0.43334	0.0763725	0.0354029	0.0446593	0	0.0500416	0	0	0	0.0299979	0	0	0	0	0	0	0	0.030626	0.0791765	0	0	0	0	0	0
EREG	0.810008	0.135533	0.958406	0.126329	0	0.0758487	0.0439287	0.279217	0.126409	0.450332	0.391233	0.0882656	0	0.512013	2.62215	0.172151	3.17603	1.34572	1.73668	0.549031	0.174803	1.10948	7.07045	1.11916	0.301589	1.21188	15.6311	0.372976	1.17052	0	0.245988	0.52501	0.425019	0.16702	0.217101	0	0.230311	0.620936	1.66328	0.102657	0	0.647964	0.110208	0.189805	0.528919	0.329118	0.0613458	0.226513	0
EDN3	0.772325	0.0224354	0.412488	0.382386	0.255922	0.200889	0.174521	0.443712	0.279	0.0596363	0	0	0	0.0502257	0	0.0569939	0	0.122904	0.159712	0.223713	0.0578719	0	0	0.0705749	0	0	0.0522065	0	0	0	0	0	0	0.132708	0	0	0	0	0	0	0	0	0	0	0	0	0	0	0
FGF18	0.772325	0	0.380758	2.81412	0.940512	0.847501	1.70158	5.7128	1.21365	1.29709	2.85603	0.898576	0.546947	0.188346	0.268094	0.470199	0.547014	0.345666	0.598919	0.167785	0.173616	0.314841	0	0.0529311	0.419356	0.0422332	0	0	0.25365	0.0276725	0	0	0.093807	0.0331771	0.670836	0.0767009	0.152498	0.0770897	0.211299	0	0.465881	0	0.0656756	0	0	0	0	0.207668	0
CCL3	0.735221	0	2.21363	0.760532	0.563822	0.583959	0.46281	4.97824	0.648815	0.328463	0.760952	2.3248	1.82086	0.153684	0.0625014	1.6393	0.119025	2.1812	0.0781914	4.82596	1.23956	0.0642249	0	8.5948	0	0.723676	0.287541	0	0	0	0	0	0.153086	0	0	0.12517	0	0	0.0940433	0	0	0	0	0	0	0	0	0	0.121003
FGF23	0.72277	0.436068	0.945639	0.216775	0.39794	0.455537	0.7538	0.143738	0	0.772752	0.167835	0	0.151194	0.715893	0.198508	0.369256	0.315025	0.238883	0.372511	0.615999	0.299956	1.25789	1.18455	0.823042	1.38004	0.547247	0.0338239	0	1.75293	2.53392	2.48574	1.287	3.93021	3.98374	2.19383	0.69571	3.29338	1.93122	4.71262	4.08095	10.1418	3.01379	4.76564	4.55979	1.68555	2.59787	6.84236	1.25576	0.256209
NPVF	0.721359	0.251458	1.24471	1.47325	0.0717101	1.05543	0.163004	0	0.625414	2.33944	0.43552	0.327524	0.572157	0.492569	0.143087	0.159699	0.544978	2.06628	56.6556	1.33206	15.5673	2.13197	0	6.42697	0.59685	0.631139	1.46284	0	2.52706	0	0	0	0	0	0.179019	0	0	0	0	0	0	0	0	2.46506	0	0	0	0	0
CD14	0.713085	0.0798988	1.78915	1.56038	1.35193	1.23709	2.00268	7.11085	2.28528	0.884926	2.95217	7.146	2.99534	0.178868	0.272788	4.16092	0.505057	6.09126	0.929007	6.73882	1.59726	0.404893	0	10.1373	0.916614	0.802158	0.247897	0	0	0.0875998	0	0	0.222716	0	0	0.0303505	0	0.0305043	0.273636	0	0	0	0.138601	0.223787	0	0	0.0642922	0	0
FGF22	0.682273	0.917357	1.54967	0.162868	0.116271	0.171128	0.396443	0.419975	1.26756	0.203205	0.411921	0.365094	0.795166	0	0.174001	0.712072	0.49704	0.837565	0.0725604	0.381141	0	0	0.188783	0.320636	0.725799	0	0.47437	0.0747998	0.704236	0.0419073	0.164442	0	0	0.301461	0.362827	0	0	0	0.407263	0.437491	0.282213	0.359068	0	0	0.113651	0	0.338328	0	0
IL7	0.672434	0	0.745901	0	0	0.26236	0.379872	0.193162	0.582996	0.311539	0.676635	0.381637	0.457158	0	0	0	0	1.28409	0.250299	0.146084	0.377902	0.274121	0	1.01387	0.765009	0	0	0	0	0	0	0	0	0	0	0.801368	0	0.536953	0	0.118364	0	0.176945	0	0	0	0	0	0	0
CCL5	0.669618	0.233422	1.8707	1.55407	3.23957	0.696696	0.832219	5.35382	2.22546	0.258528	10.0396	6.53667	4.12248	0.762063	0.376334	2.34719	1.26472	14.8117	2.16017	7.37059	5.34373	0.727927	0	3.82434	1.31584	0.878804	2.03687	0	0	0	0	0	0	0	0	0	0	0	0.666181	0	0	0.0391564	0	0	0	0	0	0	0
CUBN	0.656089	0.126081	0.555677	0.331083	0.267576	0.420074	0.228085	0.608892	0.0729263	0.62352	0.270846	0.198592	0.171556	0.180513	0.193542	0.22346	0.247834	0.277079	0.32562	0.321613	0.434896	0.250313	0.0579266	0.38739	0.215746	0.463642	0.173986	0	0.0184167	0.0096442	0.0189217	0.0259613	0	0.138751	0.0500988	0.0200484	0.00332171	0.0940335	0.0669459	0	0.0487096	0.0295118	0	0.0205313	0.0130773	0	0.148642	0	0.0839842
SEMA4A	0.638611	0.16696	1.14335	0.187213	0.280667	0.216379	0.432918	1.78136	0.38247	0.607309	1.48136	2.35777	0.788349	0.481967	0.240013	1.38403	0.142834	2.16622	0.475418	2.28915	1.00868	1.96277	0.130201	2.58456	0.552718	0.397	0.214703	0	0.242852	0.202321	0.0992371	0	0.171462	0	0.175166	0	0.0398197	0.100647	0.672116	0	0.170309	0.106133	0.365845	0.713757	0.666259	0	0.551532	0.45188	1.8393
NODAL	0.614299	0	0.555226	0.228109	0.0814229	0	0	0.117641	0.0887655	0	0.247255	0	0	0	0.121851	0.0906646	0.0386746	0.0977561	0.101626	0	0.506338	0	0.132203	0	0	0	0	0	0.762169	0	0	0	0	0	0	0	0	0	0	0	0	0	0	0.199925	0	0	0	0	0
TNFSF18	0.59571	0.257783	0.258242	0.0915338	0.306307	0.24044	0.487387	1.27457	0.440786	0.199857	0.458876	0.391722	0.377066	0.288547	0.171134	0.136429	0.3259	1.80934	0.428188	0.174042	1.21907	0.452192	0	1.16568	0.522632	0.579616	0.0749817	0	0.0944498	0	0	0	0	0	0	0.195844	0	0	0	0.0650846	0	0.0648645	0.0978204	0	0	0	0	0	0
F12	0.576021	0.460647	0.225513	0.24535	0.363782	0.396605	0.459397	0.292	0.352522	0.682874	0.572801	0.530762	0.73715	1.05107	0.705712	0.540096	0.537571	0.315435	0.78197	0.485832	0.845476	0.414384	0.459399	1.33759	0.967213	0.400218	0.206137	0	0.511897	0.0582745	0.685999	0.784349	0.839566	1.65933	0	0	0.16057	0.405851	0.323613	0.644142	2.64893	0.178323	1.65965	1.24059	0.158038	0.550695	0.898159	0.510208	1.09301
COL9A3	0.573786	0.400032	0.495037	0.532664	0.399279	0.447742	0.777946	2.38996	0	0.797505	1.09701	0.13026	0.195046	0	0.284537	0.825682	0.650233	3.15017	0.996704	0.997225	1.48333	1.87125	0	0.393244	0.237374	0	0.349074	0	0	0	0.161344	0	0	0	0.35599	0	0	0.22909	0	0	0.138448	0	0	0	0	0	0	1.8514	0
WNT8B	0.567296	0.111236	0.839036	0	0	0.041501	0.28843	0.24444	0.138331	0	0	0.28977	0	0.0415039	0.168791	0	0.0401799	0.457025	0	0	0	0.0433614	0.228914	0	0.132013	0	0	0	0	0.365873	0.0598195	0	0.206713	0	0	0	0	0	0	0	1.23194	0.149279	0	0	0.330744	0	0	0	0.490172
IL12A	0.518641	0.27119	1.63003	0.649986	0.676698	0.758833	0.900949	1.89954	1.83376	0.36043	1.40908	0.816829	0.705202	0.189721	0.192893	0.861148	0.624475	1.23027	0.941133	0.845049	1.31162	0.376603	0	0.533175	0.422417	0.808287	0.493008	0	0.596171	0.0836234	0	0	0.637819	0	0.651599	0.44425	0.0768055	0.87359	0.735271	0.0684695	0	0.95533	0.198465	0	0.226783	0.0878048	0	0	0
BMP3	0.50627	0	0.732499	0.134866	0.157549	0.979054	0	2.39011	0	0.0917823	0.239212	0.674604	0.224472	0.115949	0.0523943	0.0730962	0	0.157627	0.196641	0.832064	0.118756	0.0942183	0	0.470674	0.0273187	0	0	0.0168925	0	0.0378568	0	0	0	0.0680808	0	0	0.0521554	0	0.0525571	0	0	0	0	0.0322369	0	0	0	0	0
NRG2	0.493266	0.761482	1.96282	0.327082	0.308223	0.536125	0.684699	1.57888	0.397112	0.685591	0.31199	1.1518	0.542947	0.0824863	0.195686	0.280806	0.0266183	0.689641	0.139892	0.612346	0.126725	0.114904	0	0.540895	0.0874558	0	0.142899	0	0.354859	0.100993	0.0198146	0.326237	0.291003	0.617521	0.139901	0	0	0.239144	1.36004	0.434131	0.0340055	0.741706	0.191751	0.0516004	0.301278	0.0318129	0.0592976	0.202107	0.135304
IFNK	0.481488	0	1.06819	0.15325	0	0	0	0.118552	0	0.382411	0	0	0	0	0	0	0.194871	0.0985132	0.102413	0	0.463872	0	0.266453	0	0	0	0	0	0.316265	0	0	0	0	0.957349	0	0	0	0	0.0821172	0	2.19077	0.0723995	0.187172	1.96436	0	0.558959	0	0	0
PYY	0.459524	0.991146	0.722117	0	1.06209	0.302552	0.661967	0.643508	0.186752	0.279428	0.416155	1.33008	1.7573	0.268953	0.170906	0.495943	0.0976401	0.658135	0.256572	0.224618	0.581058	0.28099	0.630447	0.0944802	0.249512	0.263846	0.20967	2.35837	1.47146	3.26003	1.8413	1.46262	2.17675	2.30957	3.50672	0.0684542	1.29296	1.65123	1.71437	2.12327	0	1.81379	0.625219	0.757112	0.937687	0.0777963	0.978805	1.45183	0
IL16	0.440697	3.89078	6.16697	0.632551	1.25363	0.555512	3.07943	1.2562	1.52098	0.50651	0.839144	1.52378	1.46348	0.605152	0.0403456	0.776759	0.249706	1.01958	0.593067	0.850612	2.24044	0.901714	0	2.2025	1.71447	2.06878	0.0206236	0	0.155869	0	0	0	0.0741147	0.0524248	0	0	0	0	0.141648	0	0	0.0356816	0	0.0248237	0.0197641	0	0	0	0.0781095
XCL1	0.424625	0	0.942035	0.0788385	0.168847	0.414184	0.383807	1.28076	0.0920367	0	0	4.1933	0.192456	0.248527	0	0.282017	0.240599	0	0	0.461242	0.381816	0	0	7.50821	0	0.0928793	0	0	1.20863	0	0.716405	0	0	0	0.421515	1.01209	0	0	0	0	0	0	0	0.518231	0	0	0	0	0
LHB	0.423255	0	0.430373	0.0589381	0.126227	0.0619271	0.143463	0.410343	0.0688048	0.14707	0.159712	0	0.215814	0.123863	0.0629668	0	0	0	0.512029	0.068963	0.356798	0.0323515	0.17079	0	0	0	0.193121	0	0.312766	0	0.178523	0	0.269896	0	0	0	0	0.253483	0.0631624	0.0558768	0.153189	0.278439	0	0.464903	0.246765	0.322452	0.333908	0	0
GNRH1	0.421268	0.293699	0.311529	0.703937	0.251269	0.246546	1.04713	0.9681	0.913092	0.58552	0.16956	0.0956356	0.190934	0	0	0.0932627	0.238697	0	0	0.274557	0	0	0.0906606	0.115486	0.522834	0	0.341715	0	0	0	0.118457	0	0.307005	0	0.104546	0	0	0	0	0	0	0	0	0	0	0	0	0	0
COL6A5	0.420606	0.0931899	0.258321	0.726656	0.471983	0.876156	0.275466	0.356323	0.111253	0.361659	1.25248	0.276745	0.237485	0.0292072	0.0636333	0.0757555	0.0848265	0.270568	0.382116	0.311295	0.211537	0.021796	0.00920523	0.269696	0.110596	0.0701697	0.017348	0.0109419	0.0468262	0.177779	0	0.115516	0.0311718	0.202118	0	0	0	0.0341555	0.0170216	0.0075291	0.0206414	0.0225109	0.00969946	0.00522027	0	0.0965527	0	0	0.106769
EDN1	0.415034	0.144677	9.35081	1.24834	0.924188	1.13352	1.03163	3.8151	1.24142	1.03834	12.3618	17.6192	5.22943	1.61943	0.461021	2.18681	1.58344	113.375	12.6474	11.7214	24.724	1.81034	0.0357276	18.2044	1.52812	6.04605	2.79427	0	0	0	0	0	0	0	0	0	0	0	1.00749	0.321444	0	0	0	0.121566	0	0	0	0	0
RSPO4	0.406603	0	0	0	0	0	0	0	0	0.706422	0	0	0	0	0	0	0	0	0	0	0	0	0.131257	0	0	0	0	0	3.93938	0.786706	15.435	8.70628	8.88952	4.97798	1.74064	0	3.97411	9.37517	0	0	4.12055	12.1438	2.00541	2.23306	7.1117	20.1004	2.75863	0.874642	0
GDNF	0.379156	2.33941	6.00029	0.253427	0.407071	0.6657	1.07953	5.16259	4.93089	0.790483	4.62408	20.9163	11.0326	0.177532	0.225625	9.97204	0.472639	4.88729	0	16.9024	1.48305	0.834649	0	3.5548	1.17642	0.248802	0.2768	0	0.298858	0	0.383816	0	0	0.625442	0.169371	0	0	0.817464	2.85171	0.921013	0.658698	0.319269	0.92857	0.555287	1.41475	0	0.0957178	0.0815602	0
IL1A	0.353342	0.134369	1.42526	0.322055	0.191594	0.319588	0.174205	0.830456	0.355082	0.892927	7.79623	0.656306	0.174707	0.263208	0.305839	0.597353	0.819038	2.09325	1.31524	0.858343	2.5562	0.157136	0	3.09087	0.498331	1.77059	0.273588	0	0.168794	0.552449	0.270973	0.371786	0.842737	0.712017	0.191321	0.0382811	0.076111	0.153901	0.172569	0.0678504	0.279023	0.439536	0.0437046	0.352828	0.524375	0.565571	0	0.397311	0.0740133
F13A1	0.348047	0	1.23544	0.494348	0.508609	0.366648	0.554467	2.4145	0.622369	0.665157	0	2.08595	1.26593	0.0407415	0.124268	0.612569	0	1.32096	0.388659	1.53115	0.868461	0.0425649	0.0224709	1.14496	0.205181	0.0228388	0.0423482	0.0667757	0	0	0	0	0	0.37677	0	0.0207391	0	0.0208442	0	0	0.0251939	0.0183171	0.224935	0.0254864	0	0.0471389	0	0.0374342	0
IL18	0.320888	0.071909	0.677995	1.42988	0.738243	0.321941	0.403988	2.29127	1.01347	1.36987	4.12381	11.1769	4.20733	0.536605	0.681971	3.68394	1.19482	9.88097	2.11586	5.52716	19.7236	4.82134	0.0887889	14.9672	10.5253	8.63322	0.111553	0	0	0.709558	0	0	0.701556	0.330829	0.0682583	0.0546309	0	0	0.820907	0.0968291	1.19458	0	0.0623706	0.637792	0	0.310432	0	4.01831	1.05624
ACE	0.319004	0.0877906	1.46509	0.710739	0.731046	0.589566	1.09265	1.36007	3.12238	0.350039	1.00354	2.81293	1.56379	0.255496	0.0199821	1.59459	0.209292	9.2338	0.76245	1.6742	3.88371	0.564661	0	2.25072	0.791828	2.23652	0.347287	0	0	0.0721891	0	0	0	0.0605842	0	0	0	0	0.100221	0	0	0.0176722	0	0	0	0.0227396	0	0.0180581	0
SCGB1A1	0.317205	0.331723	1.52473	1.23678	0.472998	0.278465	3.01049	1.23011	1.85635	1.10221	1.34058	0.432068	1.50957	1.48525	0	3.16011	1.16827	2.95298	1.53494	2.79092	2.99487	3.49137	0.307194	8.86975	4.33049	0.936671	1.15786	0	1.35431	0.545543	0.802757	0.734277	1.15584	0.490546	0.944646	0.756052	0	2.6596	1.60944	0	0	0.417348	0.863165	0	0.92468	0	0.600586	6.31163	0
CELA3B	0.314746	0.288007	0.174567	0.175313	0.0938663	0.414459	0.106684	0	0.306993	0.546831	0	0	0.320972	0.138162	0.280945	0.209041	0.401265	0.281739	0.41005	0	0.424522	0.384922	0.101604	0	0	0	0.191482	0	0	0	0.132756	0	0.229375	0	0.351496	0	0	0	0	0.0415518	0	0.0414112	0	0	0.183502	0	0	0	0
IL1B	0.294524	0	0.272252	0.0410124	0.153712	0.129277	0	2.18913	0.0478782	0.307019	2.17827	0.752201	0.0500584	0	0	0.342318	0.292043	1.29182	0.794818	0.287929	2.23452	0.0900479	0	1.81666	0.0456915	0.217424	0.0895896	0	0.0483644	0	0.124226	0	0	0.113868	0	0	0	0	0.0439519	0	0	0	0.0751356	0.0539175	0.257569	0	0	0.0395968	0
COL8A2	0.283854	0	0.305326	0.158106	0.169307	0.241636	0.358613	0.589307	0.0419488	0.197264	0.233695	0.263619	1.43858	0.0755164	0.0307116	1.67101	0.116972	2.2452	1.04698	0.849314	2.14922	0.536494	0.0166604	1.75085	0.504415	0.279397	0.0470967	0	0	0.0110951	0	0	0	0.0133022	0	0	0.114643	0	0.0462105	0	0.074717	0.040742	0	0.113377	0.0300895	0	0.18729	0.0138772	0.163509
GDF9	0.277864	0.124535	0.264191	0.17688	0.0947053	0	0.215275	0	0.258114	0.441375	0.095863	0.270344	0.701657	0.394959	0.661398	0.263636	0.539802	0.113703	0.118204	0.284578	0.214158	1.31073	0.358793	0.457041	0.492652	0.208382	0.410535	0.19801	0.36503	0.477884	0.401827	1.10265	0.462851	0.368321	0.118213	0.260183	1.05811	0.213956	0.426505	0.335386	0.689608	0.438705	0.891134	1.10456	1.06457	0.994597	0.200419	0.128081	2.74387
CORT	0.270167	0.494431	0.299684	0.225724	0.322286	0.948686	0	0	1.22972	0	0.734008	0	0	0.31625	0.321538	0	0	0.386936	0.201127	0	0	0	0	0	0	0	0.164361	0	0.443647	0.464645	0	0	0	0.417804	0	0.643938	0	0	0.403171	0.214	1.17338	0	1.10275	0	0	0	0	0	0
ALB	0.270038	0.0705995	0	0	0.0402666	0.0790196	0.137295	0.116356	0.241438	0.140747	0	0.321844	0	0.197562	0.120519	0.29144	0.172134	0.024172	0	0.0439987	0.136583	0.288966	0.043586	0.166563	0.251358	0.310098	0.0410707	0	0	0	0	0	0	0	0	0	0	0.0404309	0	0.0534745	0.0488677	0	0	0	0	0	0	2.1783	0
HAS2	0.26425	0.12282	0.0108563	0.0490623	0.0175127	0	0.199041	0.177118	0.0572757	0	0.310218	0	0.0798452	0	0.052416	0	0.0332729	0.0420513	0	0	0	0	0.0284345	0.289765	0	0	0.0178624	0.844975	0.424288	0.0252483	0.247683	0	0.0213973	0.105947	0.0765085	0	0	0.580275	2.65523	3.01566	0	0.208605	0	0.118251	0.325243	0.0795323	0.296488	0	0
PNOC	0.261388	0	1.15978	0.291185	0.259845	0.0509921	0.206729	0.300342	0.226621	0	0.368229	0.356039	0.296176	0.790431	0	0.173602	0.0493688	0.0623937	0.518911	0.653034	0.176277	0.106556	0	0.107485	0.108136	0	0.0530067	0	0	0.0749244	0	0	0	0	0	0	0	0	0.104019	0	0	0	0	0.0638018	0	0	0	0	0.200757
S100A8	0.258143	0	0	0	0.0769857	0.491001	0.699986	0	0.0839281	0	0.23378	0	0	0	1.30572	0	0.219402	0.184858	0.192176	0.0841211	0	0.315699	0	0	0.080095	0	0	0	0	0	0	0	0	0	0	0.0769099	0	0	0	0	0	0	0	0.472574	0	0	0	0	0
S100A9	0.253311	0.132453	0	0.529103	1.88862	0.518874	2.36117	1.74638	0.576501	0.880194	1.6823	0.603817	0.172215	0	3.88152	0.0841193	0.0717652	1.22443	1.7915	0.454006	0.427076	0.0774476	0	0.416656	0.39298	0.498668	0.23116	0	0	0	0	0	0	0.261158	0	0	0	0	0	0	0	0.133313	0	0.278237	0	0	0.0799354	0	0
IGF1	0.248689	0.0185765	0.788169	0.237462	0.105952	0.540593	0.240839	0.551091	0.739239	0.320963	0.493335	0.725874	0.0966127	0.0623803	0.0422822	0.637077	0.0402602	0.73779	0.740551	0.926173	0.598974	0	0	1.08107	0	0	0.043227	0	0	0	0.0599392	0.164478	0.310689	0.219765	0	0	0	0	0	0	0	0	0	0.364213	0	0	0	0	0.0409294
IL17B	0.230445	0	0.45444	0.171143	0.229085	0	0.208293	0.529577	0.0998972	0.21353	0.0927539	0.104631	0	0.0899175	0	0	0.0435246	0.440061	0.228742	0.200254	0.207213	0.704564	0.0991876	0	0	0	0	0	0	0.92477	0	0	0	0	0	0	0	0	0.091705	0	0	0	0	0.674989	0	0	0	0	0
LTA	0.224676	0.0881098	0.207686	0.0625722	0.0335025	0	0.0380773	0.09681	0.0730473	0.156139	0.373032	0.382542	0	0.295875	0	0	0.0318263	0.683791	0	0.146431	0.151519	0	0	0.0461945	0.209133	0	0	0	0.368946	0.0483011	0.379062	0.260044	0.122802	0	0.334547	0	0.133089	0	0	0.118644	0	0.0591215	0.61138	0.575831	0	0.988966	0	0.181238	0
LIF	0.219896	0.129353	0.833396	0.0306204	0	0	0.111801	3.76632	0.0536198	0	0.0331905	1.10449	1.42023	0	0	0.584182	0.140171	1.10228	0.0204629	0.841976	0.0741477	0	0.159717	1.28853	0.017057	0	0.0167222	0	0	0	0	0	0	0	0	0	0	0.0329234	0.0656303	0.08709	0	0.0578636	0	0.0603835	0	0.0372279	0.0346954	0	0.126667
SEMA3D	0.20776	0.0181057	0.0768196	0.2218	0.506007	0.324242	0.352104	0.925049	0.0450316	0.19251	0.407663	0.365531	0.270723	0.121599	0.144238	0.482948	0.15696	0.433936	0.154668	0.609324	0.57212	0.148215	0.0894235	0.598029	0.150412	0.227219	0.136928	0	0	0	0	0.16031	0	0	0	0	0	0.0414752	0.434057	0	0	0	0	0	0	0	0.109268	0	0.119677
PLG	0.207532	0.0406933	0.0191839	0	0.015473	0.151822	0.0879296	0.0447114	0.253025	0.0360561	0.187946	0.212011	0.070546	0.0151832	0.0308742	0.0344585	0.0881933	0.0743075	0	0.0676286	0	0.0475883	0.0167485	0	0	0	0.0631281	0	0.170397	0.0223077	0	0.240202	0	0.0267451	0.0965684	0	0	0	0.0619402	0	1.50225	0.0546102	0.0176478	0.0569884	0.211741	0	0	0	0.119545
CXCL5	0.191778	0	3.43915	1.01479	0.915102	0.673426	3.54271	4.0491	1.49644	0	97.5786	14.1714	9.8764	0.729594	0.057061	14.0426	1.62997	24.4454	3.3908	8.74927	22.7303	0.908834	0	11.9869	0.565286	1.06968	1.10838	0.404736	0.0629847	0.742116	0.444893	0	0	1.01331	2.74853	0	0	0	0.715478	0	0	0.504647	0	0	0	0	0	0	1.21518
CSF2	0.185277	0	0.274027	0.206399	0	0	0	0.159667	0.120476	0	7.49468	0.252368	0.125962	0.216881	0.33076	0	0.157472	5.24079	0.137931	0.724516	1.87424	0	0	5.18077	0	0.182368	0	0	0	0	0	0	0	0.286525	0	0	0	0	0	0	0	0	0	0	0	0	0	0	0
CCL28	0.182034	0.285548	0.0897432	0.0675951	0.39811	0.0710231	0.0822678	0	0.0789111	0.421681	0	0	0	1.10093	0.108323	0.0805994	0.446954	0.0869036	0.316205	0	0.327364	0.185517	0.117526	0.199611	0.225921	0.278717	0	0	0.597844	0.208713	0.307118	0.561838	0.0884398	0.688133	0.406577	0.361562	0.503204	0.436074	0.28976	0	0.35138	0.351271	0.165114	0	0	0.493086	0	0.0978931	0
NXPH1	0.17288	0	0	0.0481471	0.051558	0.202355	0.117197	2.60721	0.0562073	0.660788	0	0.117741	0.293834	0	0.102876	0	0	0.123801	0	0.112673	0.40806	0.15857	0	0	0	0	0	0	0	0	0	0	0	0	1.02969	0	0	0	0	0	0	0.22746	0	0	0	0	0.109109	0	0
IL5	0.165627	0	0	0	0	0	0	0	0	0	0	0	0	0	0	0	0	0	0	0	0	0	0	0	0.102779	0	0	0	0	0	0	0	0.724217	0	0	0	0	0	0.692063	0	0	0	0	0	0	0	0	0	0
SCGB3A2	0.161303	0	0.29821	0.0898454	0.865893	1.32163	0.437392	0	0.419545	0.336292	0.389545	0	1.86426	0.849675	1.05586	0.428521	0.82257	0	1.80124	0.157691	0.652685	0.493168	0.416565	0	0.800768	0.846773	0.637855	0	0	0	0	0	0	0	0	0.0961156	0.143324	0.0966028	0	0	0	0	0	0	0	0	0	0	0
FGB	0.158957	0.955837	0.117549	0.059026	0.142217	0.124039	0.395113	0.159816	0.103361	0.386635	0.143955	0.144345	0.144091	0.744284	0.930145	0.598244	0.780586	0.417377	0.315564	0.241731	0.786126	2.08979	0.102627	1.08941	1.43029	1.72107	0.547993	0	0.57426	0	0.0446974	0.122653	0.386141	0.0819406	0.0197242	0	0.0313866	0.285594	0.158142	0	0.575317	0.264912	0	0.387997	0.494266	0	0	1.01155	0.549388
IL1RN	0.155706	0	0.403008	0.202366	0.185744	0.0911265	0.105554	0.894555	0.489361	0.0721386	0.156679	1.13114	1.64079	0.0303776	0	0.430889	0	1.31944	0.347749	4.24524	1.45259	0	0.0335093	2.92393	0.0644154	0	0.0631511	0	0.28978	2.96801	0.96323	0.841013	1.77774	0.0802647	2.74355	0.0927807	1.7217	0.823717	0.325305	0.753715	0	0.628247	1.2358	4.9788	0	0.0175738	0.409458	0.976905	0
RELN	0.147861	0.969941	1.03877	0.0411792	0.0761665	0.0275339	0.469285	11.2016	3.74969	0.00934144	2.26423	4.71466	5.41002	0.0157347	0	2.49524	0.0723557	5.08243	0.0850587	2.96547	0.480449	0.0493168	0	1.86274	0.191851	0.00882055	0	0	0.0176586	0	0.0907139	0	0.0587758	0.0554332	0	0.0400482	0	0.0241507	0.328974	0.386854	0.136221	0.0212227	0.123449	0.231312	0	0.0182055	0	0.00722871	0.0387149
TNFSF8	0.144418	0	0.106798	0.0268136	0	0	0	0.331882	0.0313025	0.0334545	0	0.163928	0.0327279	0	0	0	0.0818298	0.137892	0.0716755	0.266683	0.178556	0	0	0.534475	0	0.031589	0	0	0	0	0	0	0	0	0	0	0	0	0.0574709	0.0508419	0	0	0	0.141004	0	0	0.0911459	0	0.0554599
BMP2	0.139767	0.237516	0.51679	0.282206	0.135468	0.163596	0.0710614	6.57942	0.920186	0.194262	3.82892	10.6492	7.38789	0.685105	0.0935677	10.8376	0.296978	10.1214	0.0520251	15.6108	2.82771	0.128197	0.676778	14.3971	0.780587	1.29547	0.276346	0.0134077	0	0	0	0	0.0891248	0.252168	0.130072	0	0.020698	0	1.28273	2.38025	0.177051	0.147113	0.309016	0	0.0407432	0	0.044105	0.638885	0
CLCF1	0.139664	0.657251	1.70415	0.62234	0.562298	0.858246	0.75743	1.86555	1.20331	0.679414	4.0896	7.11012	4.81877	0.449588	0.24933	7.74534	0.573733	6.00083	1.74156	7.57778	3.62622	1.23832	0	4.65191	1.40835	2.29118	0.233659	0.0535912	0	0.1201	0	0	0	0.107993	0.233957	0	0	0.0418216	0.646103	0	0.151646	0.91878	0	0	0.244279	0.189158	0	0	0
WNT9B	0.131703	0	0.146093	0	0.235666	0.154158	0.0892823	0	0	0	0	0	0	0	0	0.131207	0	0	0	0.0858363	0.399686	1.28854	0	0.108315	0.899009	0.432117	0	0	0	0	0	0	0	0	0	0	0	0	0	0	0	0	0	0	0	0	0	0	0
CXCL2	0.12768	0.0667618	0.708148	1.13788	0.761557	0.186811	0.34622	2.53071	0.498139	0.266193	16.4194	1.34783	0.173608	0.784658	0.0759788	1.01759	0.434073	5.12021	2.23372	2.08035	3.78866	0	0	4.67278	0	1.08918	1.55353	0	0.0419332	0	0.0538537	0	0	0.164544	0	0	0.0756323	0	0.647826	0	0	0	0	0	0	0	0	0	0
TNC	0.122733	0	0.427877	0.410174	0.0836632	0.205227	0	1.4732	0.0912078	0.194957	0.349329	0.173147	0.85825	0	0.0313008	0.104804	0.327844	1.27441	0.8158	0.417092	0.71537	0.284115	0	2.0476	0.277447	0.115053	42.651	0.0134557	0	0.0150773	0.0591627	0	0	0.036153	0	0.0052238	0	0.0630034	0.172689	0.0092588	0	0.0553649	0	0.0192586	0.0613335	0.0237468	0.0110657	0.0282869	0.0100998
IL10	0.120379	0	0.400594	0.268204	0.143602	0.105677	0.0408029	0.778047	0.19569	0	0.0726788	0.122977	0	0.0352282	0.0716344	0.25984	0	0.344817	0.134426	0.706104	0.0405912	0	0	0.247505	0	0.157985	0.14647	0.0461915	0	0.0517584	0.101549	0	0	0	0	0.107596	0	0	0.0718569	0	0	0	0	0.0440749	0	0	0	0	0
NTF3	0.11867	0	1.31636	0.677517	0.336214	0.24308	0.522907	1.27834	0.733066	0.206175	1.89865	3.27325	1.06899	0.382009	0.105926	1.4778	0.201722	1.72086	0.839276	1.81754	2.12079	0.417247	0	0.87837	1.10461	1.05126	0.30683	0	0	0.0510237	0	0	0.0216207	0	0	0	0	0	0.0354184	0	0	0	0.0403651	0.130348	0.0691869	0	0	0	0
TNF	0.118095	0.473417	1.6593	0.328894	0.328714	0.506842	0.0533715	1.18733	0.204775	0.328281	0.522865	1.01877	0.0802876	0.207358	0	0.235301	0.245353	0.676548	0.468889	0.538771	0.39821	0	0.127076	0.971235	0.146567	0	0.239485	0	0.387853	0.0338509	0.464902	0.637865	0.51638	0.0811689	0.175845	0	0.2565	0.0235754	0.187982	0.0831497	0	0.0621513	0.374915	0.20178	0.321307	0	0	0	0
GDF5	0.116609	0	1.43722	0.324756	0.139105	0.0909935	0.1581	0.301472	0.328573	0.270125	0.0469351	0.0529449	0.237832	0.0454999	0.0231303	0	0.0880968	0	0.0289368	0.101332	0.07864	0.0713043	0	0	0	0	0	0	0	0	0	0	0	0.0801476	0	0	0	0	0.0232022	0	0	0	0	0	0	0	0.0490632	0	0
SPINT1	0.113324	0.0592551	0.0838032	0	0	0	0.115234	0.244148	0.036844	0.0787542	0.102628	0.482373	0.0770436	0	0	0.188162	0	0.0405758	0	0.406216	0.19106	0.0692952	0	0.209699	0.316452	0.185907	0	0	0	0	0	0	0	0	0	0	0	0.0339342	0.101468	0	0	0.0596401	0	0	0	0	0	0.0304712	0.261112
ARTN	0.102531	0.804177	1.51644	0.399767	0.0611553	0.120012	0	0.265075	0.266681	0	0.495223	0.907779	0.975886	0.12002	0.122027	0.0680966	0.0580956	0	0	0.534588	0.0691457	0	0.132393	0.843232	0.127251	0	0.249506	0	0	0	0.0864923	1.89874	0.298883	0.317121	0	0	0	0.12281	0.734434	0	0	0.539601	0	0.07508	0	0	0	0	0
CSF3	0.0986859	0	0.802765	0	0.058862	0.0577556	0.0668997	0.340179	0.12834	0.0685818	1.66828	0.672106	0.134184	0	0	0.458801	0.055917	0.494687	0.367337	0.25727	0.465869	0.120689	0.0318571	0.892772	0.306197	0	0.0600374	0	0	0	0.0832489	0	0	0.101743	0	0	0	0	0	0	0	0	0	0	0.115071	0	0.062283	0	0.227385
PTHLH	0.0939866	0.0491441	0.79929	0.209402	0.112118	0	0	0.607463	0.244457	0.849107	0.0567443	0.832131	0.383384	1.12769	3.91502	0.312109	2.71597	1.44704	1.88916	0.796313	2.25012	2.1839	47.7554	2.087	1.72053	1.72687	7.89064	0	0.308675	0.242464	0.158569	0	0	0.26647	0	0	0.584575	0.225151	0.196359	0.322604	0	0	0	0	0.109592	0	0	0.454892	1.24521
PROC	0.0818593	0.128409	0.0605353	0.273573	0.195302	0.0479079	0.110986	0	0.0532286	0.227552	0.0494224	0	0	0.0239556	0.0487122	0	0.0463828	0	0	0	0	0	0	0	0.0507976	0	0	0.282697	1.18292	0	2.55501	3.41084	2.6547	0.253185	2.71205	0.0487776	1.47895	0.637322	0.293181	0	0.533295	0.947783	0.835321	0.479543	0.190902	1.33042	2.55734	1.27663	0.660151
FSHB	0.081158	0	0.0300083	0.113012	0	0.0474975	0.110035	0	0	0	0	0	0	0	0	0.0539017	0	0	0	0	0	0	0	0	0	0	0	0	2.39889	1.326	0.958479	1.50294	0.798458	0.502033	7.46222	1.06391	6.20163	1.31233	2.51914	5.0357	0.469979	0.491188	1.68394	5.79436	0.662432	0	2.94519	0	0.280498
TG	0.0780469	0.0244857	0.0173148	0.0086944	0.0744827	0.0365413	0.00529084	0.0672587	0	0.0108477	0.0235603	0.0106308	0.0212242	0	0	0.114038	0	0.0167669	0.0290512	0.0101733	0.157902	0.0190897	0	0	0.0193727	0.0512142	0.0189925	0	0.010253	0.0268457	0	0.0361331	0	0.0683949	0	0.0465058	0	0.0420674	0.0745405	0.0247284	0.463261	0	0.0477851	0.0171453	0.0182011	0.10042	0	0.025183	0.0539491
SFTPA1	0.0760748	0.662972	1.70648	0.112996	0.242002	0.17809	1.06581	0	3.74302	0.0352454	0.21434	0	0	0	0	0.0673675	0.0862104	0.0363184	0	0	0	0.0310122	0	0	0.031472	0.0998403	0	0	0.283161	0.719603	0	0	0.0739207	0.287582	0.490865	0.196433	0	0.167055	0.136232	0.214254	0.0734237	0	0.17251	0.037138	0.473098	0.103034	0	0.027274	0
TGFA	0.0727266	0	0.376471	0	0	0	0.0986035	1.31615	0	0	0	0.0495308	0.296661	0	0.0432776	0	0	0	0	0.758381	0.098092	0.0889419	0.375634	0.478493	0	0	0	0	0	0	0.1227	0	0	0	0	0	0	0	0	0	0	0.0765494	0.197901	0	0	0	0	0	0
NTN3	0.0663125	1.1269	2.32932	0.258552	0.613066	0.71797	0.741735	1.71439	0.538992	0.0460839	0.360325	0.406462	0.586078	0.310495	0.118382	1.14509	0.225442	1.02097	0.246834	0.475404	0.514285	0.0810977	0.214066	0.0545366	0.144025	0.217571	0.121027	0	0	0.0570237	0.111879	0	0.0483262	0	0	0	0	0.019857	0.395833	0.0350175	0.288007	0.209394	0	0.097117	0.154645	0	0.0418514	0	0.993153
EBI3	0.0645944	0	0.620982	1.07937	0.0385279	0.604859	0.306522	1.11331	0.168009	0.0897798	0.935971	0.791863	0.614808	0.0756125	0.307507	1.28703	0.402602	0.601334	0.62514	0.378889	0.696988	0.355485	0	0.212495	0.721511	0.169547	0.392972	0	0	0.0555462	0.10898	0	0.188296	0.0665954	0	0	0	0	0.192789	0	0.18703	0	0	0	0	0.524913	0	0	0
SLIT1	0.0611479	0.0639466	0.235139	0.0613068	0.0656499	0.0143146	0.049743	0.0105391	0.00795223	0.0679916	0.0147672	0.0499741	0.0166287	0.0715781	0.0654974	0.0731013	0.0623653	0.0963344	0.00910439	0	0.0247425	0.0149563	0.031583	0.060347	0.00758904	0	0.0148802	0	0	0.0105165	0.0206331	0	0	0.132388	0	0	0.0651987	0.0146484	0.0876011	0.0193742	0	0.0128724	0.0665573	0.0447766	0.0998209	0.0662541	0	0.0197303	0.0281786
SEMA3E	0.0430499	0	0.127342	0	0.0513549	0	0.0291838	0.185496	0	0	0.0519826	0	0.0585354	0	0.0512356	0	0	0	0	0	0.0290324	0	0	0.07081	0	0.0564985	0	0	0	0	0	0	0	0	0	0	0	0	0.10279	0	0	0	0.0292864	0	0	0	0	0	0
APOB	0.0400896	0	0	0.0167474	0.00597795	0	0	0	0	0.0139301	0	0	0	0.011732	0	0.0133129	0.0113577	0	0.0223837	0.00653201	0.013518	0.0643494	0.0258829	0.00824261	0.130607	0.0789202	0	0	0.0197496	0	0	0.0232002	0	0.0206658	0	0	0	0.0480186	0.107687	0.00264626	0.0435291	0.0158238	0.0613633	0.0366954	0.0876486	0.0339354	0.145484	0	0.0461859
PAPLN	0.0347962	0.0545832	0.0514639	0	0.0207545	0	0.0117943	0	0.0226261	0	0.0105041	0.0710944	0.0473128	0	0	0	0.0591483	0.0872122	0	0	0	0	0	0.214628	0	0	0.0317534	0	0	0.0299221	0.0293532	0	0	0.0986538	0	0.020734	0	0.0208391	0.228477	0.0183748	0.277065	0.0366252	0	0.0637003	0.121721	0.0235637	0	0.0187125	0.0601313
ADCYAP1	0	1.16807	1.73158	0	0	0	0.0547361	0.0463881	0.525028	0	0	0	0	0	0	0.0715014	0	0	0	0	0.0363015	0	0	0.0885394	0	0	0	0	2.91698	0.833193	0.181634	0.124605	0.156914	0.360725	0.160304	0	0.478289	GM5	4.99644	1.77658	0.584469	0.141645	0.329572	0.177376	0	0	1.08712	0	0.124028
AGRP	0	0	0	0	0	0	0	0	0	0	0	0.238971	0	0	0	0	0	0.125635	0	0	0	0	0	0	0	0	0	0	0.460955	0	0	0	0	0.723506	0	0.209081	0	0	0.20945	0	0	0	0	0	0	0	0	0	0
AGT	0	0	0.193892	0	0	0	0.222176	0	0.0213111	0	0.0791488	0	0.0222815	0	0	0	0	0.0469392	0	0	0.110512	0	0	0.107815	0	0	0	0	0	0	0	0	0	0	0	0	0	0.058884	0	0	0	0	0	0.143996	0	0	0.144791	0	0
AVP	0	0	0	0	0	0	0	0	0.0877539	0.093787	0	0	0	0	0.20077	0	0.420572	0	0	0	0.0455061	0.123784	0.174261	0	0	0.0885573	0	0.0776767	0	2.55312	0.569223	0.780997	1.08185	1.46092	0.602851	0.603119	0.599564	0.767822	0.281951	0.0356328	1.36765	2.0242	0.459043	3.21175	0.708131	0.959599	0	1.70552	2.0212
BCAN	0	0.103274	0.146059	0	0	0	0	0	0	0	0.0397486	0.0112095	0	0	0.00979435	0	0	0.0235729	0	0	0	0.0201288	0	0	0	0	0	0	0.0648668	0.113228	0	0	0	0	0.147047	0.019615	0	0	0.0196495	0	0.667191	0.0173242	0.0447878	0.0482098	0	0	0	0.0531076	0.0379239
BDNF	0	0.0314323	0	0	0	0	0.0407511	1.08788	0	0	1.23397	0.859749	1.71647	0	0	2.7548	0.0340611	1.37752	0	1.56713	0.0810794	0	0.388107	1.08764	0.522244	0.236677	0.0731421	0	0	0	0.20284	0	0	0	0.984606	0	0	0.144005	7.49952	8.28516	0	0	0.163578	0	0.700942	0	0.531145	0	0
BMP15	0	0	0	0	0	0	0	0	0	0	0	0	0	0	0	0	0	0	0	0	0	0	0	0	0	0	0	0.229306	2.78695	0.205554	0.604937	0	0	0.431274	0	0	0.141596	0.0715787	0.570746	0.441798	0.605607	0.251602	0.691113	0.787676	0.557452	0.161874	0	0.0964111	0
BMP7	0	0	0	0.0695858	0	0.0731148	0	0.161492	0	0	0.0754262	0	0.106168	0.0365599	0	0	0	0.0447315	0	0	0	0	0	0	0	0	0	0	0	0.0268575	0	0	0	0	0	0	0.0740033	0	0	0	0	0.0986225	0	0	0	0	0	0	0.0719637
CAMP	0	0	0	0	0	0	0	0	0	0	0	0	0	0	0.293626	0	0	0	0	0	0	0	0	0	0	0	0	0	0	0	0	1.14221	0	0.127179	0	0	0	0	0	0	0.357176	0	0	0	0	0	0	0	0
CCK	0	0.0409174	1.24417	0	0.186699	0	0	0.101155	0.865024	0	1.4646	1.83867	0.798012	0.183202	0	1.42924	0.0443395	1.12075	0.174768	0.816012	0.158319	0	0.0505223	0	0	0	0	0	0	0	0.0660123	0	0	0	0	0	0	0	0.186844	1.01241	0	0.391241	0	0	0	0	0	0	0
CCL17	0	0	0	0	0	0	0	0	0	0	0	0.930608	0.077414	0	0.13552	0	0.387118	0	0	0	0	0	0	0	0	0	0.138548	0	0	0.391672	0	0	0	0	0	0	0	0	0	0	0	0	0.0774635	0	0	0	0	4.16401	0.393552
CCL19	0	0	0.161676	0	0.130402	0	0.592835	0	0	0	0	0.744486	0.59454	0.12796	0	0.145203	0.123878	0.469681	0.162758	0.854929	0	0	0	0.179803	0.135669	0	0	0	0	0	0	0	0	0	0	0	0	0	0.261006	0	0	0	0.14873	0.160094	0	0	0	0.117572	0
CCL20	0	0	0	0	0	0.084349	0	0	0	0	9.31067	0.0490787	0	0.0843547	0	0	0.326655	0.412836	1.39484	0.0939324	1.99253	0	0.0930513	0.592657	0	0.425587	0	0	0	0	0	0	0	0.0742951	0	0	0	0	0.344126	0	0	0	0.0490236	0	0	0	0	0	0
CCL24	0	0	0.347211	0.116232	0.062233	0.0610632	0.070731	0.449576	0.40707	0	0	1.42119	0.425607	0	0	0.0692965	0	0.298867	0.0776747	0.544008	0	0	0	0.257427	0	0	0	0	0	0	0	0	0	0	0	0	0	0	0	0	0	0	0	0	0	0	0	0.22444	0
CD5L	0	0	0.258628	0.0162334	0.0695335	0.170566	0	0	0.265313	0	0	2.14368	0.396279	0	0	0.27099	0	0.0417408	0	0.379891	0.0786184	0	0	0.0479376	0	0	0	0.0335494	0.0382868	0	0	0	0.679658	0	0	0	0	0	0	0	0.548509	0.0613525	0	0.0426829	0	0	0	0	0.0671524
CGA	0	0	0	0	0	0	0.0503847	0	0	0	0.0897462	0	0	0	0	0	0	0	0	0	0.551357	0	0.0959713	0	0.0922433	0	0.090433	0	0	1.08652	0.188094	0	0.108329	0	0	0	0	0	0	0	0	0	0.101124	0	0	0	0	0	0
CNTF	0	0.123843	0.525446	1.18731	0	0.20792	0	0.408215	0	0	0.0714978	0.0806527	0	0.48518	0.140941	0	0.134201	0	0	0	0.718769	0	0.152914	0.0973933	0	0	0	0	0	0	0	0	0	0	0	0	0	0	0	0	0	0	0	0	0	0	0	0	0
COL2A1	0	0	0.0106711	0	0	0	0	0	0	0	0	0	0	0	0	0	0	0.020667	0	0	0.038926	0	0	0	0	0	0	0	0.0379136	0.0744527	0.0608643	0	0	0.111578	0	0	0	0.155557	0.206727	0.0304803	0.376036	0.0379715	0.0687166	0.0634002	0	0	0.0364287	0.0155203	0.132996
COL9A1	0	0	0	0	0	0	0	0.202254	0	0	0	0	0	0.0686819	0	0	0	0	0	0	0	0	0	0	0	0	0	0	0	0	0	0	0	0.0604913	0	0	0	0	0.0700472	0	0	0.401426	0.159661	0	0	0	0	0	0
CRH	0	0	0	0	0	0	0	0	0	0	0	0	0	0	0	0	0	0	0	0	0	0	0	0	0	0	0	0	0.102463	0	0	0	0.113681	0.0804116	0	0	0	0	0	0.0823738	0.225832	0	0	0	0	0.105636	0	0	0.179712
CXCL13	0	0	0	0	0	0	0	0	0	0	0	0	0	0	0	0	0	0.244429	0	0	0.0767301	0	0	0	0	0	0	0	0	0	0	0	0	0	0	0	0	0	0	0	0	0	0	0	0	0	0	0	0
EDN2	0	0	0.336555	0	0	0	0	0.29415	0.0739831	0	0	6.74151	0.541464	0	0	0	0	0	0	0.593225	0.0767301	0	0.146915	0.467862	0	0	0	0	0.0373672	0.244599	0.287938	0	0	0.351905	0.0847081	0	0.202191	0	0.475412	0.120164	1.07067	0.209576	0.619212	0.166631	0.265336	0.0385244	0.0718075	0.0917797	0.393237
F11	0	0	0	0.0231512	0.0619781	0	0.0563531	0.107456	0	0	0.100377	0	0.0282576	0	0	0.0276051	0.0235509	0.0297643	0.0309427	0.054178	0	0	0	0	0.0257925	0	0	0	0	0	0	0	0	0	0	0.0247668	0	0	0	0	0.0601735	0	0.0565513	0.0456541	0	0	0.0524642	0	0
FGF16	0	0	0.157871	0	0	0	0	0.122649	0.0462718	0	0	0	0	0	0	0	0.120962	0.0764378	0	0.139135	0	0	0.0229716	0	0	0	0.0865838	0.15018	0	0	0	0	0	0	0.0794695	0	0	0	0	0	0	0	0.0242049	0	0	0	0	0	0.245945
FGF17	0	0	0	0	0	0	0	0	0	0	0	0	0	0	0	0	0	0	0	0	0	0	0	0	0	0	0	0	0	0.0973719	0	0	0	0	0	0	0	0	0	0.0597949	0	0	0.154063	0.165834	0	0	0	0	0
FGF20	0	0	0.0481619	0	0.0388457	0	0	0	0	0	0	0	0.0442771	0.0762362	0	0	0.0369022	0	0.145453	0	0	0.0398241	0	0.0535619	0	0.405996	0	0	0.72724	0	0	0	0.0949248	0.637875	0	0	0	0	0.194379	0	0	0.0342753	0	0.0238453	0	0	0.452137	0	0
FGF5	0	0	0	0	0	0	0	0	0	0	0	0	0	0	0	0	0	0	0.0838296	0	0	0	0	0	0	0	0.0685055	0	0	0	0	0	0	0	0	0	0	0	0	0	0	0	0	0	0	0	0	0	0
FGF7	0	0	0	0	0	0	0	0.112181	0.253937	0.0904651	0.183384	0.118209	0.0442501	0.101586	0.0258212	0.172913	0	0.0932191	0.0969096	0.12726	0.263366	0.0265332	0	0	0	0.256262	0.0527963	0.0166501	0	0	0	0	0	0	0	0	0	0	0	0	0	0	0	0	0.101192	0	0	0	0
FGF8	0	0	0	0	0	0	0	0	0.0495203	0	0	0.103733	0	0	0	0.202319	0	0	0	0	0	0	0	0	0	0	0	0	0.100046	0	0	0	0	0.0785155	0	0	0	0	0.136378	0	0.330761	0.0801594	0.518084	0	0.532806	0	0	0	0
FGF9	0	0.678411	0.545576	0.184211	0.151739	0	0.465639	0.833092	0.545893	0.035359	0.537577	1.28213	1.38364	0	0.0605545	0.709638	0.0144147	0.801579	0.151512	1.52538	0.274503	0.186673	0.0328495	0.962426	0.252588	0.300486	0.123815	0	0.150392	0	0.042921	0.117779	0	0.026228	0.0757611	0	0	0	0.136671	0.268681	0	0.0267772	0.103839	0.0372577	0	0	0.690398	0.0547239	0.117234
FGG	0	0	0	0	0	0	0	0	0	0	0	0.150831	0	0	0.0439296	0	0	0.47578	0	0	0	0	0	0	0	0	0	0	0	0	0	0	0	0.0380545	0.494651	0	0	0	0	0	0	0	0.0502205	0.108115	15.4943	0	0.768751	0	0
GAL	0	0.812546	0.356638	0	0.0639225	0	0.0726513	10.3901	3.13591	0.223434	8.70267	15.3642	31.002	0	0.191322	8.3634	0.121449	8.71058	0	9.88337	0	0.131065	0	0.176277	0.0665042	0	0.130398	0.041123	0	0	0.090406	0	0	0	0	0	0	0.19255	0	237.097	2.63761	0.0282009	0	0.156954	0	0	0	0	0
GAST	0	0	1.17287	0.265024	0.0945996	0.185643	0	0	0.10313	0	0	0	0	0	0.0943799	0.526684	0	0.113576	0	0.103368	0.320879	0	0	0.260875	0.0984203	0	0	0	0	0	0.133793	0	0	0.245273	0	0	0	0	0	0.167506	2.29613	0	0	0	0	0	0	0	6.94338
GDF6	0	0	0	0	0	0	0	0	0	0	0.0506777	0.0285834	0	0	0	0	0	0	0	0	0	0	0	0.0690325	0	0	0	0	0	0	0	0	0	0	0	0	0	0	0	0	0	0	0	0	0	0	0	0	0.0967026
GHRH	0	0	0	0	0	0	0	0	0	0	0	0	0	0	0	0.115664	0	0	0	0	0	0	0	0	0	0	0	0	0	0	0	0	0	0	0	0	0	0	0	0	0	0	0	0.255051	0	0	0	0	0
GIP	0	0	0	0	0	0	0	0	0	0	0	0	0	0	0	0	0	0	0	0	0	0.0700776	0	0	0	0	0.0697209	0	0	0	0	0	0	0.767995	0	0	0	0.137269	0	0	0	0.120627	0	0	0	0	0	0	0.26406
GPHA2	0	0	0	0	0	0	0	0	0	0	0	0	0	0	0	0	0	0	0	0	0	0	0	0	0	0.717314	0	0	0	0	0	0	0	0	0	0	0	0	0	0	0	0	0	0	0	0	0	0	0.419788
GRP	0	0	0	0	0	0	0	0	0	0	0	0	0	0	0	0	0	0	0	0	0	0	0	0	0	0	0	0	0	0	0	0	0	0	0	0	0	0	0	0	0	0	0	0	0	0	0	0	0
GUCA2A	0	0.272782	0	0.232464	0	0	0.141462	0.269746	0.067845	0	0	0.284239	0.283738	0	0	0.138593	0	0	0	0	0.140728	0.191401	0.134726	0	0.0647464	0	0	0	0	0	0	0	0	0	0	0	0	0.124974	0.249125	0	0	0	0.567838	0	0	0.423938	0	0	0
GUCA2B	0	0	0	0	0	0	0	0	0	0	0	0	0	0	0	0	0	0	0	0	0	0	0	0	0	0	0	0	0	0.144789	0	0	0	0.867949	0	0	0	0.302513	0.201012	0	0	0.177224	0	0	0	0	0	0	0
HP	0	0	0.0392124	0.05907	0	0.0620657	0.359461	0	0	0	0	0	0	0	0.315539	0	0	0	0	0	0	0	0	0.130827	0	0	0	0	0	0.182391	0	0.122745	0	0.0546679	0.473733	0	0	0	0.0633038	0	0	0	0	0	0	0	0	0.0570313	0.183266
IBSP	0	0	0	0	0	0	0	0	0	0	0.165792	0	0	0	0	0	0	0	0	0	0	0	0	0	0	0	0	0	0	0	0	0	0	0	0	0	0	0	0	0.0725049	0	0.0722596	0.233513	0	0	0	0	0	0
ICAM4	0	0	1.77117	0.395275	0.423277	0.311491	0.120269	1.22312	0.115362	0.369879	1.49958	0.60414	0.844306	0.311512	0.422294	0.47132	0.20105	0.825801	1.58491	1.73441	1.3161	0.325454	0	0.145908	0.440373	0.814926	0	0	0	0	0	0	0	0	0	0	0	0.106251	0.105902	0.0936861	0	0.186738	0	0	0	0	0	0	0
IL17A	0	0	0	0	0	0	0	0	0	0	0	0	0	0	0	0	0	0	0	0	0	0	0	0	0	0	0	0	0	0	0	0	0	0	0	0	0	0.0836022	0	0	1.41467	0.220399	0	0	0	0	0	0	0
IL17F	0	0	0	0	0	0	0	0	0	0	0	0	0	0	0	0	0	0	0	0	0	0	0	0	0	0	0	0	0	0	0	0	0	0	0	0	0	0.0627633	0	0	0	0	0	0	0	0	0	0	0.362207
IL1F10	0	0	0	0	0	0	0	0	0	0	0	0	0	0	0	0	0	0	0	0	0	0	0	0	0	0	0	0	0	0.185529	0	0	0.524104	0.222434	0	0.171413	0	0.0430704	0.0858574	0	0	0	0.293546	0	0	0	0	0	0.165706
IL21	0	0	0	0	0	0	0	0	0	0	0	0	0	0	0	0	0	0	0	0	0	0	0	0	0	0	0	0	0	0	0	0	0	0	0	0	0	0	0	0	0	0	0	0	0	0	0	0.205804	0.293927
IL22	0	0	0	0	0	0	0	0	0	0	0	0	0	0	0	0	0	0	0	0	0	0	0	0	0	0	0	0	0	0	0.321677	0	0	0	0	0	0	0.456746	0	0	0	0	0.0864709	0	0.22232	0	0	0	0.146438
IL24	0	0	0	0	0	0	0	0	0	0	0.191512	0	0	0	0.06292	0	0	0	0	0	0	0	0	0	0	0	0	0	0	0	0	0	0	0	0	0	0	0	0	0	0	0	0	0	0	0	0	0	0
IL4	0	0	0	0	0	0	0	0	0	0	0	0	0	0	0	0	0	0	0.371203	0	0	0	0	0.205039	0.15471	0	0	0	0	0	0	0	0	0	0	0	0	0	0	0	1.08281	0	0	0	0	0	0	0	0
IL6	0	0.133284	0.0942504	0.28396	0.608153	0.708607	1.1232	1.42784	3.52216	0	4.00131	2.95124	2.46947	0	0	1.6083	0.686049	4.51778	0.948816	3.23953	5.71577	0.623471	0	3.56381	0.316357	0.794514	0.0775371	0	0	0	0	0	0	0	0	0	0	0	0	0	0.184514	0	0	0	0	0	0	0	0
IL9	0	0	0	0	0	0	0	0	0	0	0	0	0	0	0	0	0	0	0	0	0	0	0	0	0	0	0	0	0	0	0	0	0	0	0	0	0	0	0.199125	0	0	0	0	0	0	0	0.210534	0	0.768627
INHBE	0	0	0.0630031	0.0474543	0.101632	0	0.404286	0	0.0553986	0.118415	0	0.0580235	0.0579213	0.0997287	7.78216	0	0.289642	0	0.12685	0	0.0574556	0	0	0.420403	0	0	0	0	0	0	0	0	0	0	0	0	0.0504669	0	0	0	0	2.46605	0	0	0.198684	0	0	0	0
KISS1	0	0	0	0	0.130002	0	0	0	0	0	0	0.0742203	0.148179	0	0	0.506651	0	0	0	0	0	0.399829	0.281437	0	0.0676262	0	0	0	2.0043	0	2.9418	1.5136	1.19129	1.2359	0.324541	0.389622	3.22771	0.391597	0.390309	0.690576	2.05102	26.3252	5.78268	27.2122	0.254145	9.81528	0	5.97779	0
KNG1	0	0	0	0	0	0	0	0	0	0	0	0	0	0	0	0	0	0	0	0	0	0	0	0	0	0.0409834	0	0	0	0.0358048	0.017562	0	0	0	0	0	0	0.0748084	0.0497082	0	0.0602793	0	0	0	0	0	0	0.0447828	0
LEP	0	0	0	0	0	0.0283753	0	0	0	0	0	0	0	0	0	0	0	0	0	0	0	0	0	0.0398744	0	0	0	0	0	0	0.0409002	0	0	0	0	0	0	0	0	0	0.0701922	0.0765494	0	0	0	0	0	0	0
LIPC	0	0	0	0.042809	0	0	0.130254	0.0993493	0	0.427291	0	0.0523436	0.0261257	0	0.0228676	0	0	0.165112	0.0286082	0	0	0	0	0.126416	0.0238466	0.201732	0	0	0	0	0	0	0	0	0.114441	0.0457966	0	0	0.275264	0	0	0	0	0	0	0	0	0	0
MMP12	0	0	0	0	0	0	0	0.173217	0	0	0	0.0912619	0	0	0	0	0	0.0479793	0.0498788	0.655002	0	0	0	1.26735	0	0	0	0	0	0	0	0	0	0	0	0	0	0	0.0799878	0	0	0	0	0.0490621	0.0781248	0	0	0	0
NMU	0	0.0711743	0.402641	0.151636	0.162378	0	0	0.469213	0.177021	0	0.164363	0.370817	0.370164	0	0	0	0	0.389901	0.202669	0.177428	0	0.0832339	0	0.111946	0	0	0	0	0	0	0	0	0	0	0	0	0	0.326081	0.81252	0.575039	0	0	0	0.19935	0.317438	0	0.773169	0	0
NPB	0	0	0.293	0.588504	0.315098	0.61835	0.537187	0	0	0	0	0	0	0.618392	0.943098	0.350862	0	0	0.393283	0	0	0.161517	1.27902	0	0.163912	0	0.160695	0	0.173501	6.1328	3.23092	3.05721	1.34747	0	1.47491	0.157394	5.78925	1.10734	0	0	0.382404	5.83852	4.31262	6.57633	3.38797	3.3986	0.583469	4.97168	3.04308
NPFF	0	0.58973	0	0.0897436	0.576607	0.565769	0.327672	0	0.314302	0.11197	0	0.109732	0.328615	0.471506	0.287634	0.642053	0	0.115379	0	0	0	0	0	0.265016	0.0999826	0.211453	0.0980203	0	0	0	0	1.49186	0	0	0	0	0	0	0	0	3.26561	0	0	0.943862	0	0	0.61012	0	0.556862
NPPB	0	0	0	0	0	0	0	0	0	0	0	0	0	0	0	0	0	0	0	0	0	0	0	0	0	0	0	0	0	0	0	0	0	0	0	0	0	0	0.368813	0	0	0	0	0	0	0	0	0	0
NPPC	0	0.502067	9.18904	0.188761	0	0.23139	0.114868	0.146023	0.0734538	0	1.80734	0.26927	0.460792	0.264463	0	0.262589	0.480051	0.485362	0.546625	0.257679	1.14272	0	0.583457	1.5329	0.105149	0.148253	0.274893	0	0	0.971397	0.0952928	0	0.246971	0	1.21948	0	0	0	1.95547	1.22287	0	0.297252	0.422663	0	1.18547	0.0764976	0	0.334118	0.455494
NPY	0	0	0	0	0	0	0	0	0	0	0	0.0437735	0	0	0	0	0	0.138079	0	0.0418893	0	0	0	0.158578	0	0	0	0	0	0.0552699	0	0	0	0	0	0	0	0	0	0	0	0	0	0.0941301	0	0	0	0	0
PENK	0	0	0.406422	0.174926	0	0	0	0.27064	0	0	0	0.213886	0	0	0	0.573591	0	0.16867	0	0.153509	0	0	0	0	0.0974416	0	0.143294	0.0301265	0	0	0	0	0	0	0	0	0.139523	0	0	0	0	0	0	0.114984	0	0	0	0.126666	0
PPY	0	0	0	0	0	0	0	0	0	0	0	0	0	0	0	0	0	0	0	0	0	0	0	0	0	0	0	0	0.23873	0.312536	0	0	0	0	0	0	0	0	0	0	2.63086	0	0	0	0	0	0	0	0
PROK2	0	0	0	0	0	0	0	0	0	0	0	0	0	0	0	0	0	0	0	0.147951	0	0	0	0	0	0	0.0460351	0	0	0	0	0	0	0	0	0	0	0	0	0	0	0.0796472	0	0	0	0	0	0	0
PSPN	0	0	0.113733	0	0.458665	0	0	0	0	0	0	0.209488	0.104559	0	0	0	0.174287	0.440537	0	0	0	0	0	0	0.190876	0	0	0	0	0	0	0	0	0	0	0	0	0	0	0	0	0	0.209252	0	0	0	0	0	0
PTH2	0	0	0	0.527692	0.282538	0	0	0	0	0	0.571982	0	0	0.554492	0.563763	0	0	0	0.528965	0	0	0	0	0	0	0	0	6.4526	5.44503	6.72109	2.79716	1.09652	1.55344	3.41856	2.11601	4.37502	0.561192	3.12059	1.9793	1.25071	3.086	3.86408	6.28384	7.11082	1.65703	2.08507	2.09271	1.2737	1.91004
QRFP	0	0	0	0	0	0	0	0	0	0	0	0	0	0	0	0	0	0.251269	0	0	0	0	0	0	0	0	0	0	0.115239	0	0	0	0	0	0	0	0	0	0	0	0	0	0	0	0	0	0	0	0
RLN3	0	0	0	0	0	0	0	0	0	0	0	0	0	0	0	0	0	0	0	0	0	0	0	0	0	0	0	0	0	0	0.145837	0	0	0	0	0	0	0	0	0	0	0	0	0	0	0	0	0	0.597509
RSPO1	0	0	0	0	0	0	0	0	0	0	0	0	0.0352087	0	0	0	0.0293442	0	0	0	0	0	0	0.127775	0	0	0	0	0.0340173	0	0	0	0	0	0	0	0	0	0	0	0.149951	0.0272554	0	0	0	0	0	0	0.178991
SLPI	0	0	0	0	0	0	0	0	0	0	0	0	0	0	0	0	0	0	0	0	0	0.178615	0	0	0	0	0	0	0.0959335	0.879149	0	0	0	0	0	0	0	0	0	0	0.95149	0	0	0	0	0	0	0	0
SPP1	0	0.21954	1.98237	0.629633	1.67596	1.77677	0.131367	6.31806	0.462024	0	1.20896	13.7916	35.1758	0.113419	0.115315	1.35138	0.0732005	1.98903	0.43279	54.4337	0.152466	0.0197491	0.0834078	39.7099	0.0601259	0	0.0392972	0.0247859	0.0424288	0	0	0	7.93198	0	0	0	0	0	0.0385578	0.392268	0.0935151	0	0	0	0	0	0.0407671	0	0.074417
SST	0	0	0	0	0	0	0	0	0	0	0	0	0	0	0	0	0	0	0	0	0	0	0	0	0	0	0	0	0	0	0	0	0	0	0	0	0	0	0	0	0	0	0	0	0	0	0	0	0
TAC1	0	0	0.0652323	0	0	0	0	0.152035	0.0573587	0	0	0	0	0	0	0	0.0499817	0	0.0656691	0	0.0594884	0	0	0	0.109478	0	0	0	0	0	0	0	0	0	0	0	0	0	0	0	0	0	0	0	0	0	0	0	0
TNFSF11	0	0	0	0	0	0	0	0	0	0	0	0	0	0	0	0	0	0	0	0	0	0	0	0	0	0	0	0	0	0	0	0	0	0	0	0	0	0	0	0	0	0	0.060649	0	0	0	0	0	0.102709
TRH	0	0.213369	0.0377205	0.113645	0.243392	0	0	0.703314	0.0663352	0	0.153979	0.41687	1.14437	0	0	1.38896	0.289018	5.99042	0.379731	1.39624	1.34156	0	0	0.713146	0.316528	0.401655	0	0.039145	0	0	0	0	0	0	0	0	0	0	0	0	0.295381	0	0.208201	0	0	0	0	0	0.117529
UCN2	0	0.328787	0	0	0	0	0	0.722505	0	0	0	0	0	0	0	0	0	0.150095	0	0	0.424053	0	0	0	0	0	0	0	0	0	0	0	0	0	0	0	0	1.25527	0	0	3.03441	0	0	0	0	0	0	0	0
UCN3	0	0	0	0	0	0	0	0	0	0	0	0	0	0	0	0	0	0	0	0	0	0	0	0	0	0	0	0	0	0	0	0	0	0	0	0	0	0	0	0.0605182	0	0	0	0	0	0	0	0	0.0660151
VIP	0	0	0	0	0	0	0	0	0	0	0	0	0.0611086	0	0	0	0	0.225284	0	0	0	0	0	0	0	0	0	0	0	0	0	0	0	0	0	0	0	0	0	0	0	0.0236523	0	0	0	0	0	0.0483377	0
VTN	0	0	0	0	0	0	0	0	0	0	0	0	0	0	0	0	0	0	0	0	0	0	0	0	0	0	0	0	0	0	0	0	0	0.0383333	0	0	0	0.0445353	0.0887777	0.0785375	0	0	0	0.435629	0	0	0	0	0
WNT16	0	0	0	0	0	0	0	0	0	0	0	0	0	0	0	0	0	0	0	0	0	0	0	0	0	0	0	0	0	0	0	0	0	0	0	0	0	0.0318276	0.158615	0	0	0	0	0	0	0	0.0335406	0	0
WNT2	0	0.0308964	0.0655442	0	0	0	0	0	0.076844	0	0.0178373	0	0.120515	0	0.0351619	0	0.133922	0.0423136	0	0.0385103	0	0.0361315	0	0.0971908	0.0183336	0	0.0359476	0	0.0194061	0	0.0498455	0	0.129185	0	0.351935	0	0	0.106163	0	0.0312027	0	0	0.261282	0	0	0	0	0	1.87203
WNT3	0	0	0	0	0	0	0	0	0	0	0.129116	0	0	0	0	0	0	0	0	0	0	0	0	0	0	0	0	0	0	0	0.360808	0	0	0	0	0	0	0	0	0.0282327	0	0	0	0.0783001	0	0	0.067485	0	0
WNT3A	0	0	0	0	0	0	0	0	0	0	0	0	0	0	0	0	0	0	0	0	0	0	0	0	0	0	0	0	0	0	0	0	0	0	0	0.0218354	0	0	0.0437479	0	0	0	0	0	0	0	0	0	0
WNT7A	0	0	0	0	0	0	0	0	0	0	0	0	0	0	0	0	0	0	0	0	0	0	0	0	0	0	0	0	0	0	0	0	0	0	0	0	0	0	0.177586	0	0	0	0	0	0	0	0	0	0.114248
WNT7B	0	0	0	0	0	0	0	1.02821	0.0463182	0.0990052	0.0645093	0.20618	0.0968549	0	0	0.0473092	0	0.191286	0.0530291	0.0464247	0	0	0	0.117165	0.0221014	0	0	0	0	0	0	0	0	0	0	0	0	0.10665	0	0	0	0.018744	0	0.0130402	0	0	0	0	0
ZP3	0	0	0.157202	0.0592026	0.0633966	0	0	0	0	0.0738652	0	0	0	0.311046	0.189748	0.0705923	0.421573	0	0	0	0.215039	0.19498	0.0686227	0.174827	0	0	0.387976	1.01962	2.93225	0.959699	1.61392	2.09134	0.697133	1.86288	0.276964	0.253337	1.1333	0.509242	2.06199	1.23481	2.46203	2.54517	2.89228	5.21472	0.619681	2.26729	0.335406	0.371535	0.244903
[truncated: 32 more columns]

## Sheet: Table S3
Table S3. Receptor expression in all individual follicles of three cell types
Receptor	GS1	GS2	GS3	GS4	GS5	GS6	GS7	GS8	GS9	GM1	GM2	GM3	GM4	GM5	GM6	GM7	GM8	GL1	GL2	GL3	GL4	GL5	GL6	GL7	GL8	GL9	GL10	CS1	CS2	CS3	CS4	CS5	CS6	CS7	CS8	CS9	CM1	CM2	CM3	CM4	CM5	CM6	CM7	CM8	CL1	CL2	CL3	CL4	CL5
CD63	456.765	356.549	461.407	622.18	575.172	593.956	456.477	562.88	465.564	550.335	621.944	1010.27	692.115	571.191	643.099	568.765	626.997	657.005	690.854	806.854	549.076	677.563	999.107	590.074	561.244	517.063	723.442	667.294	1597.28	1438.21	1772.92	1709.11	2160.83	1494.42	1568.77	858.131	1533.08	1224.66	888.333	1430.39	607.66	1376.58	1757.05	920.34	1087.51	1435.75	1459.82	1659.48	1080.75
FXYD6	310.582	253.469	302.603	147.016	129.565	117.759	158.273	219.839	213.79	125.578	137.353	91.982	154.775	77.5791	98.0028	106.047	111.054	115.483	73.8891	126.466	58.4201	67.9242	26.8457	92.4691	35.5408	31.7021	47.9276	14.6715	411.176	233.444	484.52	329.417	345.171	383.972	348.981	32.7747	245.081	357.292	292.592	191.897	212.998	329.485	361.093	311.395	265.412	264.617	321.699	210.781	348.588
NRP1	62.3099	233.117	164.341	70.6482	145.276	68.9891	205.775	163.045	331.783	298.963	440.248	183.371	291.72	165.541	25.7257	374.69	76.574	437.467	252.667	495.981	866.071	464.677	83.2967	1424.48	1378.11	706.04	55.3903	0.586437	11.3223	1.70203	0.99335	0.840949	1.32375	11.572	2.76999	3.7696	2.56009	6.9172	8.65171	8.40789	27.5665	0.250526	2.37766	0.697163	3.06749	4.71669	14.5869	104.703	4.35849
ITGB1	562.38	220.846	378.698	219.647	223.013	241.815	239.398	611.023	343.434	285.88	310.176	405.314	391.022	155.573	161.57	256.05	188.224	408.371	293.596	471.093	352.62	269.623	412.47	459.417	350.472	197.77	223.476	58.9151	400.159	69.9456	192.419	130.783	124.739	207.259	137.743	133.416	135.45	189.891	163.948	104.34	108.181	93.878	85.4741	133.775	146.59	202.867	232.534	146.912	89.4794
LAMP1	209.604	208.975	339.959	160.453	178.225	149.966	202.473	296.655	236.976	218.36	280.664	325.449	265.452	134.427	146.89	223.599	144.434	273.833	217.223	315.078	303.73	234.524	372.515	451.731	342.753	231.949	216.671	0.0626195	143.853	33.343	135.132	119.222	120.689	155.578	106.505	4.29807	37.0433	151.175	169.771	102.757	59.4424	106.755	142.259	83.6024	134.572	163.779	192.043	153.686	122.168
DDR1	122.614	185.459	221.125	58.4827	65.1181	48.589	119.141	74.7666	145.343	39.4243	74.0919	61.9094	87.3439	62.2715	39.5322	132.741	31.3615	62.6992	46.2399	81.3892	113.508	137.068	116.806	232.608	116.961	94.5986	47.4172	1.73248	33.6808	34.06	25.5858	44.5931	15.6648	65.2413	25.7976	15.2243	25.6018	34.59	36.6851	44.0756	38.8858	41.4665	53.2878	59.693	38.1946	28.5968	23.5673	52.5698	52.4443
CD81	217.915	136.441	348.498	194.637	186.007	190.312	201.873	208.654	170.694	128.113	217.481	301.163	181.965	167.954	177.06	172.166	221.237	235.11	261.819	172.875	245.505	184.07	312.673	221.493	214.897	127.143	203.763	43.9617	1010.59	525.973	1095.61	708.05	1257.65	762.129	930.533	54.6318	506.437	599.036	634.243	514.482	193.602	514.675	888.872	410.035	548.419	716.048	835.146	713.49	250.318
MAGED1	270.784	134.294	237.248	122.985	115.489	110.658	125.025	318.274	219.88	171.409	207.451	157.914	195.557	100.082	84.3634	131.341	102.13	172.236	144.165	203.301	152.707	154.285	192.303	261.135	158.7	141.7	136.05	14.2154	171.96	52.7679	154.417	167.485	130.788	120.703	136.419	32.8804	49.2454	148.898	153.852	87.4308	88.1982	62.0186	153.796	60.7053	123.595	96.4275	185.688	144.168	155.427
STRA6	538.508	128.261	196.455	254.031	145.136	151.298	146.584	25.4694	36.2799	264.642	14.0842	9.10255	11.6503	348.72	687.756	14.3518	410.026	4.8483	266.023	4.75547	29.5598	158.434	223.37	16.3003	55.1943	69.4029	315.127	56.5212	788.234	347.133	1369.29	924.139	923.03	1020.62	529.237	79.7134	466.298	993.038	468.591	269.79	648.179	949.859	873.686	1032.93	854.917	1661	1001.78	838.443	1125.41
CDH2	144.443	123.889	130.524	43.1389	54.7275	40.982	118.615	134.325	136.691	53.9776	173.643	59.6966	155.042	59.6667	63.9155	103.135	60.7409	82.2914	32.156	145.178	42.0583	39.9627	22.807	134.354	39.9945	30.2322	15.7566	15.9448	169.318	41.6385	53.3366	35.2384	30.3637	84.7498	61.139	54.4251	39.3883	99.1944	106.353	122.276	59.3933	46.9496	35.0968	61.111	56.8012	41.5458	115.518	40.5585	38.1826
FSHR	143.785	123.357	89.742	129.597	130.111	102.155	92.9789	18.6775	90.5047	191.461	38.2265	3.94357	10.2646	152.395	159.001	28.4296	148.331	22.2052	168.419	7.77689	113.7	228.789	217.335	98.0238	215.71	243.496	193.534	80.6722	338.432	233.77	212.344	261.624	303.63	166.93	311.761	229.801	267.49	502.524	403.429	263.192	109.487	160.229	366.137	147.789	347.528	293.155	229.035	264.232	120.513
CD151	123.88	113.11	216.48	146.603	127.654	120.866	114.532	117.442	99.7882	77.925	119.527	153.556	102.564	167.829	133.299	89.2464	114.465	142.669	116.822	106.056	167.243	192.989	247.271	114.829	127.19	132.715	196.866	4.50845	153.3	90.9923	252.313	167.327	179.238	184.681	115.672	8.31559	41.044	109.888	101.183	45.9207	165.024	133.948	137.319	149.392	186.253	168.079	147.193	169.727	220.751
ITGA6	529.031	90.2746	154.096	138.851	129.354	103.343	139.208	73.8154	75.2313	192.606	62.9117	52.9085	65.9412	91.3131	100.866	60.8755	79.1985	73.1178	104.964	54.2019	112.604	94.5824	68.7649	79.7041	106.68	125.367	55.5468	20.7313	195.124	33.1259	70.211	66.1735	60.4738	122.186	72.2413	67.5189	71.2903	87.7995	82.9102	54.1397	67.9515	52.3286	23.219	59.8239	68.974	94.5121	89.1333	59.1033	48.8495
RYK	143.466	66.6963	107.229	134.877	117.845	107.96	83.7884	103.767	71.8854	438.481	93.265	76.6184	81.2598	238.636	339.733	68.3651	290.302	69.2309	402.558	78.111	185.441	448.795	726.632	173.269	307.162	284.692	567.985	23.7078	63.3858	37.9501	84.8661	83.5032	58.1278	106.261	49.6695	30.3602	71.7461	154.108	71.259	58.0044	99.4904	81.4224	101.775	89.9238	95.2084	128.339	98.09	122.618	132.192
PLXNB2	83.8986	64.9197	104.632	38.1732	30.0476	26.8564	41.0735	91.6143	59.5929	50.5573	54.8678	60.0748	57.8988	29.6822	22.7635	56.8668	30.3544	50.3118	42.3925	50.876	40.5066	28.0259	46.4792	96.723	38.1854	29.9155	27.8661	0.168965	19.3788	5.89739	18.1936	7.35207	4.37657	15.3291	7.07289	1.5464	3.39645	11.1209	14.0204	3.88373	18.2973	5.5421	5.5259	21.1168	11.0337	30.0287	20.5002	10.8274	23.7891
FGFR1	33.7911	62.0023	87.232	13.6328	7.94925	5.49713	22.9725	106.874	46.9048	10.0393	31.1609	41.3509	28.5721	6.71666	3.0759	36.9304	4.84128	39.8328	12.4488	33.0722	26.1962	5.41332	4.8564	74.5677	11.9806	14.9723	6.05459	0	10.4644	0.978542	6.50806	3.97355	1.91159	4.28514	1.99596	0.103434	1.96509	6.14508	7.27616	2.91289	8.37676	2.41581	5.74694	2.9659	6.67938	12.0423	13.4629	2.77973	1.77761
CD46	144.004	60.2445	89.0074	58.0537	69.8432	60.1336	81.3932	102.357	87.3914	73.1447	90.9403	105.941	88.4119	51.3672	60.7362	70.7296	68.859	88.8182	97.4494	87.1263	87.5124	102.599	86.4797	133.53	103.175	77.0528	71.9094	8.52948	46.2939	34.5806	29.1763	37.5662	24.2312	42.3327	29.4533	34.7992	34.8428	30.805	30.4531	33.0805	31.0783	22.5381	15.3863	35.8328	45.0236	43.1169	45.2264	42.3154	33.7034
CD9	204.642	52.0598	107.916	142.185	106.782	132.999	105.703	504.166	81.8575	96.1389	90.3477	247.128	268.414	54.4369	41.2097	87.3449	89.3091	161.29	99.1657	197.23	61.5088	38.3385	43.0534	88.3502	18.3012	23.9757	18.1414	16.1994	192.247	54.4789	167.885	131.355	183.643	57.7706	126.904	60.5307	74.9909	72.8414	85.3161	245.489	36.45	58.0604	111.276	51.8304	57.6329	100.265	120.296	75.8345	46.4349
SLC40A1	22.682	51.145	57.8502	15.3765	24.1207	18.2819	39.3469	62.5956	81.336	27.2056	25.8414	54.9774	64.3327	16.5226	9.37395	80.1017	13.6095	48.6643	22.8074	49.968	60.3595	53.4893	39.6599	101.938	77.3171	39.8999	17.1064	3.8644	12.6448	2.29919	4.68011	3.35248	7.55045	10.7735	3.51673	0.677104	2.03254	8.72687	17.4362	9.73036	0.806417	2.06378	4.48662	0.848411	3.19558	1.59937	17.6057	11.9821	2.8236
GPC1	32.3766	50.9536	73.9286	20.8448	16.585	14.2391	20.7217	37.7487	36.0476	14.3714	26.8775	40.6308	32.4992	10.6731	11.0499	31.8858	12.7067	32.3454	14.7099	26.2523	21.0103	12.3541	20.606	28.3892	11.8381	11.3621	8.62222	0.286226	5.13941	4.99507	11.9423	5.95163	2.0819	11.3965	2.55225	0.643075	1.18456	5.36077	16.8631	5.70739	9.857	4.56049	9.12329	11.5868	9.77116	7.08267	15.2551	4.04556	10.2941
IL10RB	66.8005	49.0316	46.2051	44.2968	46.1172	40.542	51.0959	45.2636	56.0004	98.5286	53.3894	40.7343	49.1582	61.9654	59.5875	57.7459	70.8057	62.971	69.6123	54.0877	75.5125	90.9487	51.6219	124.709	98.4353	73.3241	49.5656	8.79297	104.345	43.4369	84.0539	74.5685	69.0099	84.0647	88.1506	24.2835	79.5109	114.687	98.7616	93.1677	35.8959	70.7977	128.974	74.0015	87.0035	88.3522	98.4899	102.842	49.761
ADIPOR1	51.2848	43.9881	56.12	50.688	32.8963	33.7661	39.1363	50.492	44.2463	77.4531	58.6397	61.27	52.689	67.0546	75.2726	58.5605	71.1454	56.5499	70.0932	63.7911	60.6703	52.2735	106.431	93.7803	65.6718	59.0808	73.403	3.28438	73.5126	31.5051	82.6883	56.1248	60.5248	55.9381	34.4491	6.78618	33.1369	65.6105	50.024	42.5708	39.9749	81.4609	77.6466	75.764	69.1959	86.7513	86.0033	70.2396	44.1476
SMO	68.3139	43.5465	86.6722	30.2379	25.1723	31.185	49.346	70.4127	55.6424	24.9097	52.5277	47.8624	50.892	27.214	26.9146	44.3663	27.0178	38.1286	35.3303	56.3167	34.9835	25.6188	49.7818	56.4853	29.1961	19.6565	29.469	3.09913	15.7676	7.10352	19.7152	25.8432	11.3249	28.1636	10.58	3.46022	7.87284	9.08625	7.04248	7.20193	18.5604	8.30747	7.44185	23.1329	16.7372	16.0759	9.97532	24.9498	17.6909
ROR2	120.735	41.6974	93.7041	50.306	49.5111	40.5252	53.5425	25.7402	9.19205	51.4497	10.6872	12.6596	15.7725	65.3701	96.2379	12.7225	53.6167	6.84609	55.643	12.1031	14.8084	34.9884	89.4125	17.1836	25.6893	25.2331	62.5852	6.207	114.407	22.3142	91.6145	61.5048	46.9213	66.1324	41.1871	11.7949	15.0664	89.2923	89.2103	32.501	41.085	46.7196	79.4077	56.6412	74.5579	124.448	127.098	86.7234	56.5001
PTPRA	120.507	38.9912	72.5922	65.9716	49.8926	49.4533	48.2169	74.7562	41.442	57.6024	43.0628	42.3072	42.1587	41.5657	41.6891	35.8174	44.8911	39.2159	42.0366	42.9899	39.62	38.5836	46.1668	58.7639	41.9107	41.0365	41.7717	13.3298	239.131	41.6221	160.77	89.6428	119.991	106.221	116.958	27.9668	46.4046	145.752	105.509	40.2294	52.181	69.3336	87.2807	69.9312	126.485	145.37	163.352	90.6401	54.1758
QRFPR	93.7968	36.4834	71.5424	25.2337	25.8696	30.4862	153.376	43.0343	89.3388	77.9525	47.353	77.2383	59.5124	107.488	17.7547	30.6957	70.9852	88.0248	48.6448	42.7454	125.593	144.139	45.7562	47.404	116.537	200.679	5.11898	0.834469	8.18356	1.18846	0.788674	1.50552	2.22175	25.6581	16.4481	1.76816	2.3597	1.83798	44.2091	41.428	10.9163	1.80768	9.87208	15.4484	28.3913	8.61592	14.6615	17.3676	10.3962
F11R	34.0408	36.2896	48.994	21.7907	23.001	18.4801	22.1637	50.1768	43.576	18.8017	35.368	46.004	31.2256	13.6343	2.75129	30.6395	8.57887	48.2443	22.8266	20.4804	51.8583	25.7862	13.9575	35.4962	30.3775	39.6908	7.46465	0	4.42188	0.611664	5.70033	5.6453	6.12788	6.33811	2.32632	1.4229	0.662114	2.47988	5.29222	4.48055	1.54465	1.20325	2.2812	0.372044	1.95502	7.15648	3.30276	4.20771	1.9316
GPC4	54.7841	35.7009	45.6783	14.2027	14.3053	13.6096	18.6548	40.467	46.3301	18.5975	21.5764	35.4197	22.8659	12.4941	22.368	15.5005	19.9156	20.8711	13.4904	26.9662	11.0667	9.74281	5.92218	33.6589	16.4323	8.09916	4.4541	3.74578	17.541	3.81127	14.7659	11.9479	10.1192	12.4357	16.6658	3.15912	7.17829	13.7757	12.7592	11.169	7.59418	6.33327	6.65997	5.87473	3.85963	25.5497	18.2349	12.9431	3.16706
LRP5	88.3121	35.0459	102.726	29.4209	22.9001	18.3855	38.5629	72.7538	47.4171	58.8987	41.707	32.5731	38.4901	17.6579	19.4702	25.9207	17.494	32.0537	25.355	30.6044	33.1496	15.9338	47.3989	71.0933	22.9575	16.8832	24.1722	0.184829	2.73177	2.09125	2.05149	3.26345	2.5514	6.63146	3.39373	0.532037	2.1504	4.84074	9.53744	6.67541	4.15004	2.67103	4.47567	4.19822	5.15081	4.8849	1.86108	3.2032	2.11144
IFNAR2	14.7973	35.006	10.7258	14.5091	13.2946	12.3738	27.6716	46.4125	36.8233	13.9891	39.2285	44.0881	57.587	10.0339	11.2488	50.9272	12.7806	50.1566	14.1322	50.7744	24.831	18.765	5.74935	70.0355	23.7255	21.3445	10.7054	0.654758	10.893	5.77764	7.73699	5.06086	7.24746	4.34307	9.38904	2.41483	1.38982	7.34507	13.8938	10.0808	6.98644	5.37412	6.96492	4.56852	7.36802	7.18596	10.0962	13.0046	4.76102
LSR	40.2095	33.5262	42.8299	34.3071	38.8537	33.2972	35.1887	26.2227	34.127	32.786	29.0816	28.7563	23.4904	30.2127	39.4862	30.0595	28.6694	22.3854	28.34	19.9567	31.0831	38.4056	86.5895	43.1107	25.1899	26.7	37.7045	3.60583	49.0021	17.316	52.6322	47.5011	47.9846	45.9862	40.3593	2.62833	14.4653	47.6837	59.7377	34.5675	25.7282	62.0043	60.4053	39.3212	41.1834	54.0478	51.6621	46.3929	31.2632
TYRO3	32.2371	33.0663	31.0093	9.60821	13.0506	10.289	26.7389	77.2229	70.2884	14.8911	33.6085	68.2485	39.561	10.4935	6.34958	42.7863	4.74404	32.8452	10.9629	45.7528	23.8064	10.2713	29.2755	30.1342	15.792	10.4513	11.6274	0.0133584	0.960417	0	0.954446	1.12822	0.583525	3.64301	0.0777563	0.134837	0.226841	0.635905	1.11177	0.312524	1.3608	0.476361	1.98938	0.0254926	1.27869	0.848708	0.351544	4.10005	1.60429
LMBR1L	9.01699	32.3753	15.8256	4.48672	10.0394	6.29742	15.6688	12.8992	27.6746	9.29509	20.7779	14.8	13.18	8.63754	8.1023	25.7314	5.46681	16.8531	9.50973	13.9866	17.5132	13.7292	8.42193	26.8202	19.7707	12.4058	8.52105	0	4.5803	1.68001	10.1673	4.73118	6.8341	13.4332	4.96778	0.608935	0.997041	5.31019	7.37393	2.44428	3.82921	3.71729	2.02428	1.78277	13.7385	8.34517	6.54446	14.1432	5.4711
INSR	67.2083	31.6465	116.65	11.0146	17.5116	8.95044	34.4113	64.3551	42.2496	23.4765	31.79	17.8698	14.148	11.7558	6.15222	27.7507	7.9783	23.8417	18.4873	15.8764	38.1927	21.4075	26.2125	65.7101	37.4564	31.0092	10.2938	0.0908061	17.837	3.53581	7.54854	7.77196	4.18218	19.6861	7.89539	1.00471	1.92749	11.8342	33.8408	8.4665	3.12625	2.919	7.00307	8.53455	13.4349	8.82412	25.2596	16.6238	3.61242
ITGB3	63.5948	31.4804	35.3595	17.0481	12.2449	14.496	13.2638	18.0043	24.3027	12.0769	11.8403	10.9553	6.48914	5.65948	5.74736	8.19141	11.0285	11.9493	19.7982	11.8062	8.56988	3.17473	2.2176	6.99218	3.24994	3.43665	3.45512	4.89352	49.5533	17.4978	17.2799	12.6481	9.60783	14.7959	17.9175	9.89574	17.2037	13.7274	30.0373	32.0679	8.04158	10.5	9.979	18.7851	9.92682	17.6332	28.8036	11.1987	14.3658
ERBB2	19.1334	31.2107	34.4797	8.63532	9.26085	7.33438	18.3	32.4095	39.7148	9.05467	38.8852	23.2431	26.7941	7.42284	5.69633	30.2142	6.31482	26.1282	9.59642	18.0834	12.4902	7.21779	5.79213	30.9294	8.8529	7.21457	3.46744	0	0.850509	0.228656	1.09229	0.535236	0.825673	1.67464	0.834904	0.0551109	0.294475	1.45399	2.0427	1.4713	2.14236	0.474579	0.849402	1.13441	1.53678	1.68323	2.05759	3.79249	0.772504
IFNGR2	61.5404	28.7586	60.1955	40.1731	24.79	28.0127	43.5727	94.9485	61.6677	47.2715	80.6998	92.7337	77.2497	23.2817	44.1221	68.0813	33.758	76.8128	54.3572	101.22	72.8994	41.0485	45.6056	137.019	53.7225	29.8481	31.543	4.01553	109.825	62.6859	96.5046	47.4853	87.4002	73.3775	87.2521	11.4085	70.7947	100.989	107.826	99.7532	6.36998	75.6023	123.735	38.5765	78.8301	70.2227	107.775	64.8787	18.1528
BCAM	54.6915	28.051	75.1817	71.7464	64.6191	65.1697	58.9058	113.255	86.2435	62.7303	116.781	198.079	168.346	48.5087	30.6094	137.677	43.6512	240.601	114.42	141.217	168.978	49.823	21.1126	135.055	73.8016	93.2197	37.2601	0.592311	1.76267	1.12318	13.2619	10.06	6.59383	27.3482	1.66197	0.311316	3.08074	3.8685	5.57103	2.784	16.1932	11.6982	6.59144	12.1903	16.0884	26.9854	4.34649	7.84142	13.4881
FGFRL1	14.7628	27.0496	21.7797	10.3232	5.70367	6.60614	14.1179	15.6744	27.5163	7.50189	23.6144	15.8955	23.3908	11.612	18.2006	25.0441	8.88155	16.4489	6.99048	25.2666	13.7455	8.771	18.617	36.5453	10.1093	8.40972	13.6743	0	1.52173	0.190741	3.05621	2.45319	1.65241	3.79869	0.623866	0.0440571	1.18253	1.13653	1.63299	2.53786	2.64035	1.46568	1.4922	2.65296	1.78175	7.07652	0.653291	1.61697	0.681446
CD82	34.5633	26.3641	49.9886	25.879	19.3287	18.4872	18.7161	28.6485	11.5506	12.4757	19.8052	11.57	8.97199	9.39137	12.6772	9.89173	12.6288	18.6758	19.1188	14.2121	16.5142	13.8465	16.3238	13.093	6.88942	6.99656	21.3331	2.74092	46.7542	5.5841	28.662	20.0749	16.8381	26.3044	16.6873	3.95679	5.07505	21.7284	26.8086	10.9843	23.8667	18.9728	41.6823	22.1804	30.2144	31.9314	32.7471	17.6523	23.5778
BAMBI	6.51821	25.6184	56.4685	4.98087	4.48226	5.87978	17.4558	31.8464	42.4894	4.86676	67.0963	47.7863	26.8633	8.26062	4.1032	32.039	14.8649	51.6729	15.6404	37.6192	10.6626	2.17405	2.78237	44.5026	8.57443	7.47633	7.50491	0	8.20912	10.5155	4.88511	3.42922	4.94653	12.5933	22.7804	3.17783	1.43595	6.58144	81.0327	325.943	4.83528	5.47165	7.82411	2.01179	13.6934	2.11584	10.2845	2.02787	0.868857
FZD9	8.88737	25.0989	49.1084	10.8805	13.0775	5.57094	10.918	3.84889	15.2541	8.33954	10.105	3.37973	2.57634	2.90448	5.47655	5.72284	6.44164	5.26589	5.1721	4.08692	7.36263	3.91723	5.15539	11.5017	10.4422	4.08527	3.67772	0.778986	24.0026	2.48283	39.7311	18.0665	16.603	23.1858	15.5174	0.43011	0.561192	17.2376	65.5458	23.2513	3.85342	19.2551	33.8821	13.6105	31.1942	25.1736	51.4493	22.7325	4.00198
SCARB1	102.033	23.4764	128.121	56.6635	40.1285	41.7292	49.0646	113.106	56.2028	66.6557	87.8108	91.5461	83.8897	51.9271	63.8661	56.4717	74.0083	83.5666	75.5488	59.9426	60.074	50.8299	334.519	52.0438	68.2251	99.5447	104.026	11.2738	132.52	62.6177	144.059	88.6191	125.015	82.3763	88.7279	12.3174	50.726	106.466	81.8657	47.0544	101.39	95.5601	111.337	91.4871	116.018	153.254	206.824	124.904	110.119
ITGAV	297.687	22.8102	340.153	23.9952	40.0036	27.5445	64.0217	464.93	46.8345	45.0016	37.0302	107.507	72.03	15.3718	21.7369	33.1563	24.079	32.5757	58.7144	96.9758	23.9524	39.1568	96.1665	211.984	36.6129	20.4616	16.1081	17.4702	273.275	35.4402	88.1623	54.361	82.2553	70.6194	81.4996	24.3261	40.8112	226.715	189.022	120.345	28.707	45.9577	69.6427	28.1292	93.3919	80.726	310.299	35.6601	11.6685
ADIPOR2	49.7805	21.6427	89.5791	22.2918	16.697	21.3431	11.5197	37.4033	28.6121	22.5774	34.5515	37.314	22.3781	33.5952	56.8517	27.1774	69.4611	34.0542	47.0651	28.9848	32.1858	30.5707	146.052	53.0852	41.6221	34.0141	103.432	2.31584	62.4163	40.0468	118.181	60.6389	87.5294	51.3667	72.4031	1.30077	26.9271	53.0637	54.8566	44.7769	14.6244	54.7399	52.4721	29.7764	64.4344	115.394	75.8292	76.0766	37.6747
NCSTN	59.3245	21.408	62.3539	30.4011	22.4402	21.2332	29.2739	64.4626	35.8863	62.0961	38.3391	30.7099	39.4293	22.9266	27.0797	24.0869	21.6075	30.0815	33.7644	35.4639	30.4653	31.0573	56.2511	59.2209	35.0455	28.9991	28.5094	1.37994	110.487	39.0846	73.4509	48.988	91.8297	58.738	63.8365	6.79137	45.3258	97.6652	78.9155	48.9084	14.4978	64.0516	58.048	28.5929	85.1738	94.5574	109.373	44.4592	17.5924
BMPR1B	49.2652	21.0874	32.444	12.9086	16.4882	12.7217	21.8557	107.848	46.3694	67.6439	45.8444	56.3315	67.0214	21.5524	11.7586	60.1782	18.0713	46.3952	33.9038	70.9692	76.518	60.2652	62.3704	155.139	156.873	115.384	24.5114	0.0344871	4.12404	0.463722	0.942304	1.36718	1.23512	7.23416	1.59637	0.619706	2.55548	4.48296	3.90107	7.20729	8.64347	0.439218	2.41075	0.836774	1.6169	3.70398	3.03064	26.39	5.50261
EPHA2	23.3573	20.7733	28.8674	12.2927	8.61247	8.06433	9.96312	45.945	16.4964	9.67665	23.4222	36.7706	33.6853	13.6896	5.98695	25.4023	15.3872	31.3431	21.9783	25.2841	10.921	4.72476	9.45754	33.4279	5.77376	9.68634	15.7278	0.0185305	3.8382	1.49499	7.7538	9.35297	5.50193	7.99929	6.04026	0.297351	1.44939	2.14985	5.23683	5.27882	26.1245	5.66761	2.4749	10.8917	6.02521	6.34438	1.95061	8.8299	9.77335
F2R	27.8698	19.3348	32.7598	22.2119	30.863	29.1076	30.7322	39.3649	40.4519	29.757	44.0743	25.0592	45.6311	34.6775	43.8634	42.9743	45.0988	28.3679	41.3598	34.2655	41.6256	57.9722	107.581	44.1231	58.4919	56.5148	77.3347	5.95414	38.5977	12.1399	6.89566	9.15593	9.31268	11.9826	8.35107	13.138	7.05295	23.4208	12.5679	19.2587	15.0644	17.7311	17.5659	19.413	15.7992	29.6971	36.3564	10.2754	6.58983
TRAF2	12.6545	19.0286	24.0248	13.2945	11.3453	10.5187	15.1146	10.9279	15.2475	8.24802	17.1468	29.7808	18.1149	16.5458	13.0807	18.2534	14.771	15.835	19.2315	15.6411	15.7076	12.9768	15.9342	11.3769	11.2507	6.94567	6.77414	0	2.75349	3.64983	20.7091	9.21853	6.31994	15.2614	5.24711	0.843032	3.13498	10.0107	14.5288	3.15444	12.0618	5.88768	10.3733	12.5472	15.4277	23.2956	13.129	17.1188	13.7035
ITGA2B	3.20283	17.7925	6.45682	5.14739	7.39806	5.43231	8.36679	3.97315	10.3733	4.28149	6.50316	8.78079	6.40756	6.62668	3.82397	9.4978	3.16719	11.1026	3.73601	7.20623	9.5203	7.21017	3.34541	8.85851	12.0137	9.23673	3.13994	0.0313115	1.05859	0.263139	0.688363	0.944462	0.550076	2.52386	2.26303	0.0607794	0.374611	0.781919	1.19338	0.420135	2.71712	0.708592	0.860439	4.2425	0.927706	0.787445	1.00425	0.77892	2.25623
PLSCR4	18.9781	17.4494	14.3718	13.6201	16.1359	15.8593	22.2206	41.0247	29.887	23.6987	39.9653	53.5026	42.46	14.6188	7.95421	25.7846	12.175	41.9961	15.4529	30.4463	37.8113	16.1658	4.81569	55.7159	26.4979	22.7664	10.1996	0.446385	5.00428	2.07919	1.61634	0.897633	2.6431	1.96366	2.97192	6.40181	5.35069	0.860633	1.5386	4.21587	2.4437	3.56537	1.03968	6.07996	1.54266	1.35932	0.619031	3.86403	2.57533
RAMP1	9.77504	17.1376	11.9061	11.1181	12.3957	8.79755	11.2484	7.00809	13.567	2.45467	13.0928	23.7203	13.0678	4.32696	1.51532	13.2571	2.04792	21.0587	2.32378	12.4739	15.4556	4.77176	3.9245	7.97161	9.93989	3.44974	1.89899	1.48142	14.1364	4.8033	13.0965	14.4513	14.1875	34.6373	15.8395	0.685254	7.83398	6.83808	15.8377	3.20991	4.87576	6.05227	10.8968	8.78201	29.6924	7.7321	7.15427	9.14412	5.11026
IGF1R	81.9654	17.0848	101.944	17.5167	13.9825	13.0199	16.1278	102.38	31.7857	47.0861	44.2418	53.2256	62.752	34.359	47.4425	62.5091	40.8005	59.2269	44.3564	100.39	36.1196	43.5407	113.968	172.159	48.8349	52.3754	71.6859	0.574907	23.1122	5.97344	14.7582	12.5767	8.04019	15.6964	11.4589	1.88474	2.81492	16.3779	28.3118	11.1725	18.8863	10.9196	11.5412	16.4126	22.5172	22.7108	26.6293	25.067	17.8886
IFNGR1	36.0402	16.4147	23.4469	23.5524	26.3604	24.2963	25.9202	44.9905	33.8175	28.9298	44.7578	41.8863	42.8593	21.6612	34.4264	32.4201	29.8398	77.7115	33.1346	43.8371	63.5317	36.0731	43.0209	44.4601	42.5884	43.4073	42.6892	11.5097	38.3187	15.6185	25.0147	22.7048	25.1219	28.6758	36.6608	17.4657	38.3905	41.6826	32.3208	43.9957	25.0149	38.5948	39.4534	17.6845	19.5492	25.6997	31.6894	29.9155	13.5665
IGF2R	68.4103	16.3903	65.1036	18.0058	16.4133	16.2654	28.3593	152.979	37.3476	33.1337	41.8141	60.9997	77.4619	11.4366	11.0584	51.3692	10.734	49.6238	23.5459	72.4384	35.1106	24.2327	37.7356	95.7375	33.8505	24.7488	11.7874	2.56752	25.706	8.0474	13.7904	12.0571	7.80324	21.023	6.99651	7.94614	9.52099	13.9199	12.4834	8.7569	33.2289	9.54468	7.45497	24.3149	12.2292	19.2564	16.1246	15.3721	28.6659
FZD3	20.2734	15.6854	15.1895	7.4021	6.52344	6.65629	10.9487	11.0135	15.2011	6.85911	17.7158	10.372	11.4254	8.4735	18.1251	13.3681	8.86275	11.6178	5.50629	15.5521	7.94816	6.93984	10.8814	20.9013	8.38205	3.18262	9.50108	18.0244	42.1001	26.6508	40.0754	36.4883	54.291	26.5518	48.892	24.2907	29.0173	59.8509	60.5804	71.2008	18.7828	59.4991	52.3626	26.69	37.8345	35.357	53.7207	35.6157	13.8294
PLXNB1	8.64692	15.1287	15.9302	3.08118	2.46615	2.41427	8.6391	15.7006	16.4504	3.64749	13.4219	13.0124	13.1628	2.69069	3.02216	17.8933	1.63673	15.3518	2.48776	16.3468	9.93755	3.42875	2.48051	18.4616	5.76416	4.13787	1.49316	0	1.81057	0.673757	2.03859	0.218517	1.67858	3.21166	0.681722	0.0112499	0.123019	0.972393	1.13824	0.847432	2.28228	1.15258	0.276139	1.76269	2.09137	1.78992	1.25708	2.56872	1.33767
ACKR3	5.67116	14.483	29.2353	7.39349	6.98582	3.31903	11.8957	36.2648	11.9448	4.79795	45.0076	30.5631	21.485	5.36372	3.76603	22.7903	8.10328	31.8712	13.3389	11.0348	92.0113	7.31255	0.23879	26.2269	8.26253	20.4677	6.00027	0	9.98758	8.83471	0.0693339	2.09284	1.2279	4.00381	30.3511	1.07745	0.730296	7.45733	64.1968	260.522	0	2.14115	3.66234	5.38661	9.87124	0.834882	11.0488	2.8288	0
IL4RA	9.05097	13.4123	17.8715	6.09511	8.11991	5.02569	10.3226	24.7423	19.3565	18.2383	40.7151	27.8653	41.5982	14.709	11.1583	45.1831	11.4234	33.6956	21.7468	41.3405	29.131	21.9792	41.9466	58.9546	43.3787	22.9415	25.8617	0.0284673	5.44564	4.2265	2.4251	6.05362	3.8657	6.31014	4.58441	0.99465	8.39371	10.7189	11.6801	9.65701	13.157	4.21675	9.10976	6.31536	4.86597	11.0276	4.57685	15.3303	16.6666
CD47	56.6465	13.2447	41.8903	18.1897	21.1837	21.9097	20.0333	62.6567	29.6736	46.7244	38.327	38.0165	29.0658	12.9297	18.3032	23.3804	18.9341	42.2124	31.0295	32.9445	58.6735	30.008	31.1212	76.7879	52.0486	30.1064	16.7961	7.2254	41.0229	18.555	24.7407	21.9235	33.0614	20.4727	33.3266	26.8595	29.6518	53.6434	81.4538	50.225	7.47004	17.1983	22.991	18.4993	23.363	28.9821	51.4978	22.7031	8.51784
LGR4	29.0307	12.7136	23.0459	7.93829	13.2531	12.3346	21.6402	44.443	24.785	12.0746	19.6609	27.4123	36.1795	11.3501	18.2848	57.6294	13.4565	17.5405	12.9634	23.3093	27.4213	20.7536	26.7994	46.1125	35.4557	19.227	14.2839	5.50813	14.4177	5.69125	5.76734	3.51029	4.3362	10.6656	8.0752	13.1711	4.2097	9.72828	12.2124	29.5135	6.51172	4.54495	8.07806	8.04594	5.79914	6.13538	10.2762	8.16881	4.45641
ROR1	10.2507	12.5932	9.00415	2.84062	3.50574	2.58921	5.2982	23.3371	18.4296	3.90742	8.629	5.80039	12.7158	1.50737	0.811806	20.6106	1.48095	7.13974	1.22441	8.65015	2.65685	1.59042	0.131704	5.93482	1.64565	2.12504	0.147373	0	3.41684	0.339876	0.731359	0.944428	1.49593	1.22902	1.68962	1.64098	2.10711	1.95473	4.79464	1.47446	0.110748	0.543503	0.745918	2.39939	1.87319	0.319456	3.02553	0.329109	0.616915
PTPRS	46.7899	12.1075	56.1348	15.3845	12.6612	14.7851	24.6019	44.5318	23.5786	31.4614	22.4716	31.778	27.9665	17.6333	22.4043	18.0192	17.9029	23.2199	32.9367	29.2448	21.1397	21.2629	42.3142	31.3663	19.3156	13.0181	20.3525	0	1.24012	0.678612	3.0926	3.97726	1.0847	5.39139	0.95195	0.0952373	1.08877	4.37321	5.28306	2.23134	5.65455	4.21626	2.73184	6.3127	2.58583	5.61467	4.38162	1.56862	3.78624
SORL1	36.1094	11.3172	19.3127	6.83386	8.3386	6.38853	12.5787	14.8087	13.6279	9.97698	8.52112	3.09938	9.10849	6.54523	6.53551	7.35066	4.06384	5.80516	6.75774	4.46082	7.88539	7.98837	9.2062	11.2431	10.4715	4.96515	3.90925	2.36324	10.0318	2.3115	5.88131	4.84585	3.24132	8.89569	3.92573	4.10735	4.07235	5.51633	5.47283	4.81593	10.4096	2.82933	1.94422	6.62488	5.75926	8.89199	10.2478	5.12307	5.55046
NPR2	25.5656	11.1909	16.654	17.134	10.1385	12.5054	16.2114	15.4489	10.4263	19.4168	7.55141	15.0213	8.76064	35.082	33.0579	8.87829	29.8686	7.97111	29.8423	9.38507	16.429	23.7229	27.7245	14.1916	17.5088	25.2206	30.2798	0	12.329	9.2317	15.2678	7.32784	9.10251	17.0189	6.07135	0.512578	7.85737	12.2612	8.32867	4.27906	2.59035	10.7203	6.01582	15.395	10.5721	23.208	13.7354	16.9682	3.40913
TNFRSF1A	28.7543	10.8223	39.1602	38.5363	27.8069	27.5575	35.9972	120.779	36.1799	39.3367	84.2111	120.959	95.5013	18.0768	16.6419	48.3736	24.4969	98.7957	51.9837	81.4492	60.8916	29.7211	36.7522	94.9525	38.531	44.3459	24.4728	2.26271	24.1987	10.7692	34.7963	23.854	20.4445	28.9529	11.6493	2.15695	17.6035	25.5076	26.8178	9.81966	18.2996	15.6706	17.2576	24.6899	21.717	24.4539	23.5273	27.6613	34.2031
FAS	16.875	10.0712	4.87035	2.0626	2.81648	2.2981	11.9114	15.9131	15.4331	8.63569	13.0992	10.1387	10.2898	2.06552	3.0022	12.099	3.40783	10.4469	4.45892	7.1269	6.53655	5.31894	1.39596	15.7383	5.36696	5.80575	2.1621	13.0172	18.0385	11.4551	10.2519	8.51443	6.30289	13.4519	17.6334	4.02805	4.2693	15.9259	15.1466	18.9903	2.48261	9.63961	11.5982	5.51424	9.3023	8.95357	17.2066	8.82099	6.06997
IL17RA	14.888	9.6673	12.3194	10.2113	8.82205	10.9911	15.8712	23.9328	11.0855	12.6321	16.3558	28.7487	14.2233	7.18743	9.71645	18.393	10.2112	17.7969	15.372	17.9603	17.3639	11.4243	16.7615	29.5941	15.2288	9.70565	11.3188	0.403255	4.87042	1.42251	5.92661	5.94662	2.24089	11.6072	2.46317	1.94822	1.41797	5.41972	9.00315	4.44994	2.81749	4.61924	6.11663	3.56275	6.67168	12.9024	7.09935	8.52969	11.4571
HFE	12.5982	9.44195	13.4156	6.52598	7.61449	8.08579	10.0065	12.3406	12.7931	9.689	10.9275	5.21954	7.63709	5.92342	5.99748	5.55023	4.36629	7.09703	4.79883	8.58024	11.7246	7.69073	12.6073	19.5477	15.5444	7.52289	6.43806	0.145024	1.90328	2.43753	1.11589	2.04139	1.54549	4.32949	2.28234	2.18951	1.1194	3.23175	4.72515	3.06025	1.58069	1.80121	1.87121	2.53694	1.56693	2.8438	2.72985	2.48416	1.13693
IL15RA	8.61348	9.31514	8.95672	12.0843	8.2587	7.60453	8.94801	27.6901	11.9664	6.33324	14.3765	26.9087	22.7042	3.99179	2.57157	9.80134	6.22976	17.5151	7.02515	42.8983	12.1926	11.7743	10.3061	59.7174	6.11126	14.14	10.5877	0	30.606	24.3443	19.3184	12.7935	19.4957	13.5478	25.5418	3.90632	6.04262	50.4058	42.045	39.9275	6.38394	11.7892	50.9371	7.12539	37.2951	23.511	57.2004	13.9754	4.16575
BMPR1A	34.6304	9.14577	19.4345	13.8647	13.4419	13.8888	15.4323	37.9483	21.0666	22.4538	20.4623	17.1562	17.8669	15.0112	18.7456	22.2995	14.8411	22.017	15.1413	21.6764	19.62	19.3377	25.0708	33.2226	15.7737	21.8131	15.4107	3.10284	12.482	2.60004	6.0651	6.55145	4.75283	6.56068	3.08868	6.33722	8.6428	5.84295	7.35574	3.75955	4.3264	5.05129	3.2767	9.03645	3.48459	11.2257	6.50135	3.24254	3.19982
PLXNA3	9.50669	9.04298	9.2703	4.834	2.58823	3.31249	7.97231	10.9747	7.97416	6.17691	5.70801	8.99446	6.12113	4.1409	5.33907	6.59935	2.87446	6.80029	4.47892	6.78337	7.94509	7.4347	6.18514	7.70641	6.14001	10.3306	5.77082	0.0643505	3.06371	2.09107	4.88072	2.83876	1.94018	5.21937	0.913014	0.0374736	0.757472	2.57995	2.01463	1.09592	2.00301	1.8038	1.51878	3.48456	2.33436	5.30927	2.74527	4.15422	2.34262
IGFLR1	5.1869	9.00573	8.50746	2.7039	1.58655	1.05079	3.83179	6.64759	9.2967	3.67395	4.6773	5.68381	5.58337	2.49093	2.86894	8.50187	3.48533	6.11918	3.51488	4.6157	2.75803	3.37501	2.0608	2.07821	2.04265	1.98545	1.84074	0.586882	4.10588	0.486062	0.869497	0.307867	2.56848	3.22226	2.25265	0.237748	3.32855	3.16613	0.853431	0.895454	0	1.36489	0.723815	2.89734	3.68314	6.50717	1.80466	0.536419	9.61467
TNFRSF4	3.21629	8.83777	3.68904	1.73663	2.19244	0.979578	2.62531	2.71515	8.13077	1.41408	2.67498	2.63751	2.05274	6.166	2.34359	4.99156	2.71501	6.04004	2.15007	2.0748	2.19117	5.37834	0.720427	1.67346	2.72904	2.06745	1.07818	0.0503732	1.20721	1.38288	0.387598	0.5318	0.478351	1.33652	0.0977371	0	0.46658	0.471725	0.391811	0.762557	2.32816	0.379989	0.692127	1.77841	1.03325	0.888998	0.414261	0.388287	3.47852
SORT1	86.3266	8.75111	48.174	11.9765	13.4741	12.7157	14.9578	23.6715	10.4678	17.3159	16.0856	8.63817	9.65617	7.05011	11.701	7.888	10.1315	8.45123	13.8701	15.4077	8.60423	13.3201	18.9457	20.0445	10.6883	6.73465	7.48796	11.26	71.4063	19.9098	53.3707	51.337	52.1233	34.3836	52.3554	9.0894	21.2392	78.0167	50.679	26.0875	20.5081	23.5011	36.1732	21.9827	60.4265	51.9034	81.067	40.7334	22.3074
TNFRSF25	0.999251	8.41586	2.19046	2.92205	2.1499	2.13037	6.21754	1.93754	9.97843	1.09125	1.63752	5.73602	4.63411	1.14881	0.38226	6.06774	0.808845	4.90676	1.00958	2.25612	4.54871	0.305512	0.138245	0.909852	1.39519	0.421526	0.325668	0	0.375061	0	0.0301051	1.07394	0.260078	0	0	0.170121	0	0.0427459	0.0426053	0.226145	0	0.281725	0	0.313594	0	0	0.090093	1.22828	0.0822288
DYSF	26.4181	7.89572	10.4546	28.1357	18.0312	17.1751	11.5961	7.29791	5.64216	12.4603	12.911	16.0043	12.0209	10.1164	9.96057	9.73226	16.6903	16.3374	16.2378	6.51569	8.81096	7.42449	6.12768	7.54434	9.19796	10.6971	7.0847	2.10284	34.2946	24.536	65.676	47.1809	26.7987	61.9039	19.4394	4.59653	13.5907	25.0672	10.116	13.7985	46.4244	23.8306	15.3515	66.0249	45.5989	47.3976	19.4363	26.8069	106.381
TGFBR3	61.8363	7.87595	77.2845	13.922	15.6328	10.7975	16.2077	158.45	32.0592	59.0918	37.463	26.2202	19.6645	8.59841	4.25203	13.6296	7.70872	25.2466	22.5544	20.4347	54.9726	30.8384	25.6036	111.983	91.8472	62.4454	10.459	0.0767706	14.4089	2.3472	2.86917	2.91112	2.52034	8.7738	4.90486	2.23105	4.61358	14.0618	21.1812	6.87488	9.47564	1.18832	3.49016	2.44874	5.79893	3.78394	21.8807	22.9404	2.46959
F3	4.18186	7.82064	5.57207	4.57464	2.74148	3.48371	3.42232	23.5059	7.17779	2.06836	12.7604	8.33896	14.5483	6.26229	4.99943	8.1821	3.99187	17.5632	5.69353	9.25682	5.05603	3.4095	22.475	17.444	4.8394	6.99628	34.5632	0.0289125	9.75007	5.05394	8.61268	3.57561	4.77729	3.22384	4.57197	0.516328	6.49417	8.14519	11.7616	21.2674	5.07243	8.10938	6.35612	3.42088	3.07508	7.2201	10.2955	5.32846	1.43231
NEO1	40.0607	7.80658	25.4792	6.97857	6.39708	6.11992	10.6994	32.034	10.8968	16.0587	12.9505	7.95183	11.219	6.55546	7.00594	9.04965	6.04249	10.4557	10.0168	11.462	12.3041	10.7316	15.8475	25.78	18.6655	12.9879	10.4026	1.6976	10.6152	2.09608	6.82669	5.67068	5.18703	10.1464	4.03784	1.46697	4.30279	10.4596	6.46025	4.55662	7.05774	4.41292	2.86044	7.30925	7.63142	12.3305	9.13798	7.45212	5.51809
MCAM	167.683	7.77202	77.1544	29.3836	13.9902	16.0738	12.1342	14.6355	8.13803	24.2217	11.2737	22.8207	11.6823	36.3403	68.9365	12.7821	63.3519	38.1872	61.1476	13.2897	31.0375	26.286	216.558	20.5621	17.0789	20.2964	80.9133	0	28.7818	13.5451	45.4919	31.0924	16.5509	33.7339	23.9874	0.511958	12.1637	23.4293	28.3783	6.07963	8.25089	35.239	20.2428	28.7939	35.3312	60.0832	23.2624	29.4629	11.548
LRP1	92.4096	7.61421	78.1157	10.2265	6.97332	8.7876	11.3338	91.9337	12.9345	14.1496	8.98991	12.7064	11.7029	6.82442	6.99433	6.18693	4.7174	14.4311	11.5815	12.7911	9.85905	8.67815	32.5237	21.9124	7.76901	5.77775	6.07929	0.103956	10.2426	2.78668	12.4071	9.59998	5.60795	19.6566	3.16129	0.0931344	1.93504	7.31379	7.19643	3.25195	18.3588	7.20303	2.97722	16.1074	8.93638	13.0048	9.26929	4.92837	16.7643
TMEM67	15.8824	7.40515	11.8608	7.49145	7.91852	6.84423	8.65819	12.0248	11.1184	8.45322	9.36868	8.74576	9.5455	5.90902	7.69331	8.24023	9.51123	7.62796	6.93385	7.48594	8.03906	9.72243	10.5907	9.16054	7.46194	8.38094	6.22663	5.2142	20.5451	9.77255	11.7562	8.32648	9.76364	9.99664	7.9305	13.5124	10.386	19.6689	14.978	6.43248	12.7042	10.7912	8.94872	15.8038	12.1977	14.1562	23.4034	6.97123	7.86757
LRP6	30.4403	7.3547	26.3845	4.80656	5.27299	5.24337	7.68359	23.4013	10.7591	5.76774	9.99774	7.70132	5.92953	5.44452	6.71333	11.7517	7.30441	10.1859	6.36526	8.53077	9.65478	8.89133	10.3334	18.5129	9.25243	10.0437	6.89544	0.693638	7.09825	3.2224	5.4986	4.12341	2.82707	6.25762	3.68386	1.23439	2.27447	3.62712	9.55388	4.61264	7.8511	3.04849	2.01069	6.05814	4.35412	5.69184	5.37126	6.49976	10.7473
CDH10	3.04892	6.96816	2.25469	2.30556	6.79246	1.38259	7.41886	1.44424	4.22767	42.5452	1.07277	0.110012	0.590274	6.32253	0.648832	0.469361	4.30175	0.37594	6.01267	0.210554	11.8331	4.75349	0.156434	10.7772	11.4898	10.5069	0.22111	0.0154956	0.331569	0.0347263	0	0	0.206008	1.92557	0.255556	0.288756	0.38274	0.810198	1.13296	0.479812	0.760026	0.0850113	0.0274722	0.162641	0.11772	0.724695	0	1.82422	0.0465239
LRP8	38.3252	6.81891	29.4918	12.4469	8.53956	7.92003	7.71406	5.12083	7.93524	116.551	5.61014	3.68482	6.29926	205.359	448.761	5.09432	150.782	5.55943	138.986	7.62425	6.02448	201.365	3027.85	7.91537	114.005	262.079	1466.01	0.5458	10.7227	12.3231	12.8289	11.4165	8.5253	18.0568	2.98893	3.18433	13.0717	21.6549	6.68936	3.62928	79.2525	23.2831	6.36659	19.7316	25.2817	53.9235	10.5125	17.6292	52.4386
BMPR2	17.1756	6.79244	10.1356	7.15018	8.73148	7.24355	9.9541	23.8652	15.369	27.2516	16.6464	16.2756	19.6223	8.78485	8.15986	18.1295	10.3149	23.9677	16.6681	19.5438	27.0357	24.8459	32.5823	45.9448	36.8996	28.9354	16.9448	2.94221	2.48468	1.63741	1.43919	2.30743	0.898725	3.32348	2.30725	4.65271	4.96216	3.2183	2.3953	3.75213	5.66136	0.867603	1.53445	5.00184	1.46033	1.79141	1.78246	4.97223	2.71636
PTCH1	32.6292	6.65317	17.459	14.1308	16.8628	19.5195	17.1509	38.6861	15.9354	10.4415	12.9701	8.95064	8.21202	5.58028	6.2648	8.80959	8.00464	8.20679	9.40757	7.1681	9.82103	7.66857	5.57041	8.55073	11.8059	6.86828	3.63185	0.999888	2.96528	1.73867	2.12467	1.51304	1.64497	4.24093	1.77134	2.0928	1.73458	1.97814	2.40862	1.52331	5.87953	0.917315	1.55927	1.77413	2.03241	2.40201	3.36067	2.49334	4.5081
IL6ST	47.8497	6.64851	22.0979	8.17049	7.65087	7.21652	9.59665	116.296	14.6927	14.8682	23.4169	34.9004	24.4526	4.18962	5.15544	12.6353	6.94142	23.3023	12.1363	32.6989	16.0698	8.55841	11.0421	40.4587	8.14868	8.41716	6.51766	2.50094	15.4626	1.96922	5.37656	5.81994	4.58646	6.95897	7.47542	6.58415	5.758	10.1373	17.7321	10.3253	4.49766	4.15493	5.39259	7.00071	7.91728	6.71274	11.0063	5.02073	1.77112
CDH6	37.4251	6.50423	34.2665	8.42828	6.40768	4.99513	8.01276	6.93765	6.09263	33.3995	4.16145	0.403416	1.77557	7.61139	4.83866	1.43057	8.22292	1.5039	17.5186	1.28099	20.0642	34.7717	9.16095	17.4046	24.4939	26.0247	2.04751	0.495906	74.9506	7.6405	36.8857	26.1146	24.5074	24.6358	27.0414	1.95731	10.319	29.9923	51.1888	32.0758	9.78383	16.0403	19.91	6.23024	15.98	24.6146	87.8694	12.0613	6.60702
ITGA3	26.389	6.45207	20.675	9.06167	6.7782	5.88149	8.92067	8.24632	7.25159	5.17658	7.73149	10.6371	5.99625	4.28526	4.13822	5.95167	2.49074	10.1218	7.83925	5.13108	12.0486	6.197	9.50885	10.648	6.99934	4.12737	4.23069	0.184403	11.1875	7.62089	12.9012	15.3125	8.78647	6.62311	8.00816	0.673784	0.611205	10.6744	14.8831	3.23936	2.476	10.7266	3.00004	8.45611	5.38937	12.0508	7.60034	8.56649	2.80082
AXL	15.1617	6.30823	10.3761	8.97123	7.14042	9.44433	7.48554	42.8012	12.89	5.74723	12.6321	43.0863	29.9967	2.3839	1.83395	19.224	3.4223	24.332	7.69005	43.7247	10.9768	3.80692	0.23997	17.9205	5.55479	4.69506	1.19656	0.142622	0	0.0532701	0.078386	0	0.361161	0.127733	0.0461205	0.0553691	0.146781	0	0.240356	2.8051	0.0672624	0	0.0526779	0.850541	0.162524	0.125851	0.136838	0.499707	0.0713677
GPC2	1.15279	6.19216	8.5766	0.83668	0.666755	0.572445	1.58665	2.19762	7.06438	0.169937	4.40798	5.13893	5.43862	0.265796	0.644419	4.4314	0.336492	2.75173	0.598141	5.09987	1.17792	0.170887	0.0676612	0.775699	0.216776	0.320922	0.0850088	0.723837	0.0688373	0	0.20628	0.161729	0.0509159	0.666281	0.104032	0	0.0413858	0.0418422	0.417046	0.239812	0.910324	0.0735386	0.0237646	0.102321	0.244399	0.307533	0.374801	0	0.402452
CXCR4	13.3606	6.13924	16.4071	17.928	24.8971	17.1549	15.6442	65.8727	30.4067	3.60142	15.3995	74.0902	46.7099	3.88618	4.93895	20.6242	5.04687	33.4575	5.63626	30.2392	25.3651	3.41643	0.209114	8.65718	6.50707	16.7373	1.35469	2.25262	8.58971	0.974828	4.57655	3.28019	4.16022	4.42451	7.98778	2.21948	1.84666	12.5115	16.1196	10.3691	1.64118	14.3185	5.34326	3.02399	2.64369	6.05918	5.72365	5.61733	1.21272
SCN5A	5.40889	5.42655	3.65634	2.03314	0.747166	0.684571	3.58236	9.4726	8.37739	0.622641	4.97855	3.72895	4.40482	1.13617	3.07058	3.76315	1.27855	1.46735	0.364378	1.54092	0.173433	1.41022	1.11941	0.661797	0.32947	0.626027	0.948823	0.760796	3.20408	1.24841	3.36611	2.99575	1.16078	4.69122	1.14262	0.405346	1.00739	2.39472	4.02099	1.80488	5.11631	2.16115	1.55763	3.71168	2.70851	3.65161	4.4137	4.95203	4.96027
IL2RB	2.80496	5.10943	3.06632	0.373607	0.41826	0.303338	2.17019	44.351	11.0228	0.190693	5.6511	14.0679	4.91251	0.0535338	0	2.18692	0.0777392	4.22471	0.45395	5.37502	1.15143	0.186433	0	1.76775	0.302715	0.12004	0.185484	0	0	0.104872	0	0	0.022219	0.243607	0.556127	0.0545019	0	0.0547782	0.382186	0.378352	0.198627	0	0	0	0.106653	0	0	0.827999	0.035125
PTPRF	28.0896	4.85303	17.5452	7.04774	4.71885	5.3753	7.44661	27.2715	9.86055	5.05871	7.49613	8.09118	9.33055	6.5063	13.3033	6.49663	8.95059	6.49545	9.87724	6.48962	3.32204	7.98947	44.6724	6.13823	7.68292	5.7792	17.7245	3.11325	6.65008	5.15718	13.1774	9.81746	4.2362	17.4673	4.15775	2.20275	4.30672	3.67058	3.05575	2.08658	39.433	6.13227	2.55067	19.4889	6.79848	11.1492	7.01585	19.7713	26.6759
VASN	4.46784	4.71215	11.8831	1.75332	1.37786	2.02052	3.13203	14.2416	4.09368	2.66388	6.00796	10.8056	7.64549	1.63435	2.64358	3.27083	4.32952	7.41689	5.15925	7.18041	3.98888	1.67645	3.11401	12.777	3.71768	1.46589	1.55982	0	0.750348	0.130977	1.6275	0	0.185	3.29765	0.396893	0.0453793	0.285709	0.805765	3.81858	0.268105	5.40243	2.2979	0.587162	4.72159	1.89442	5.53543	0.288384	0.846402	4.82554
IFNAR1	32.3992	4.69206	20.434	6.09153	6.00843	6.53933	11.245	61.9759	13.7878	12.2773	24.5749	26.0469	35.8705	5.41614	6.03298	18.8678	7.73671	31.7743	11.4336	20.8769	20.4531	8.65269	13.5785	53.1139	9.85183	11.7342	8.76612	1.13395	9.15297	2.57833	6.00484	3.94468	4.8889	5.52637	2.37681	1.77376	4.10161	10.1539	14.1765	8.01912	4.62181	3.31486	4.41697	3.41183	4.628	10.0499	13.6138	5.27807	4.47316
ACVR2B	6.20066	4.6845	7.04946	2.59339	3.76424	2.9832	4.92149	5.17242	5.20854	3.5424	4.80945	4.76402	4.21555	6.14762	5.92214	8.88127	6.36412	5.10401	3.95902	5.3068	6.39898	5.10043	4.34523	10.1628	8.31181	6.48701	5.14159	0.033869	4.55121	1.66984	2.82943	4.23965	1.55988	7.78049	2.03715	0.341867	1.0457	2.51092	2.05482	2.56357	20.7331	2.86845	2.50693	10.5353	4.73436	3.52659	2.89674	10.0274	22.5493
EPHA1	6.19054	4.28646	3.85921	3.93062	2.74724	3.38806	3.03645	1.03784	3.88798	1.49766	2.07924	0.546798	1.22095	2.79472	2.65285	0.631458	3.96258	0.817018	1.10103	0.192781	1.22538	0.865603	0.804812	0.556037	0.812882	2.57875	1.0283	0	2.06782	0.345203	1.01592	1.07598	0.41573	1.81885	1.06964	0	0.375463	0.506138	1.33685	0.513226	1.43762	0.33358	0.503064	1.67091	0.714448	0.0286155	1.41345	0.647643	0.121705
ROBO1	12.644	4.2339	9.83306	9.95802	7.82853	7.33284	10.8152	23.7961	12.9954	8.85859	14.0783	7.95607	9.5071	7.12554	2.58982	8.2683	2.97215	8.06207	7.30695	6.71789	12.7596	6.51302	8.6957	30.2729	25.1662	25.3644	2.76614	0.272469	1.71521	0.167427	2.74383	2.14744	2.22016	3.81389	1.42397	6.03964	1.46539	5.02768	1.73647	0.350779	2.8353	1.50686	0.615513	0.771566	1.9364	3.0015	0.975808	3.35054	2.20348
TNFRSF21	4.51707	4.0863	5.85307	3.17283	3.48105	2.60851	5.43327	9.16331	10.93	1.61124	13.5393	13.7892	11.319	1.9068	0.713624	8.73464	0.849372	19.0074	2.42535	13.1566	5.45901	2.01658	0.180658	6.60795	7.75181	6.74134	2.14007	0	2.66508	1.68436	1.71977	2.082	0.990476	2.43153	1.84518	3.42999	0.142074	2.48977	5.71479	5.93164	0.723394	1.22018	2.99133	1.49286	3.02972	1.92197	3.50677	1.67677	0.644738
TFRC	156.384	4.06137	55.0525	13.9235	15.3993	12.2287	11.3652	26.1616	9.15868	13.6467	5.86183	8.38192	12.3276	10.917	14.8264	4.77722	23.8338	8.20615	18.019	6.11388	3.15395	8.44546	99.6768	9.19951	3.97136	3.21245	15.973	3.96689	45.1627	4.77424	18.134	7.40721	29.0598	11.5183	12.8687	3.91122	7.1607	21.3423	14.1379	17.9085	15.6398	6.99525	5.3398	5.72775	15.3712	34.0227	55.3729	16.2522	8.6648
EGFR	49.5105	3.89734	31.8628	6.96488	5.24518	4.80221	5.28549	30.3274	4.64469	9.92803	3.42439	5.00948	5.27847	5.78791	6.68228	7.21922	5.12167	4.34259	6.31545	6.45573	5.67696	9.61516	12.822	9.18145	4.76728	7.45449	4.16657	1.76871	38.5012	17.4714	44.8958	36.8534	22.1087	38.8772	29.5837	2.27911	23.9349	34.1348	39.3889	26.0068	36.5133	34.7792	20.1822	53.5625	18.3923	36.9262	28.1731	22.0985	25.309
IL22RA1	0.431553	3.88918	0.225272	0.240374	0.211979	0.059427	0.619522	11.1351	4.68792	0.0705664	1.13416	1.97093	6.21304	0.0297155	0	1.80401	0	3.99931	0	1.83646	0.616308	0.0620909	0	1.12738	0.803397	0.682973	0	0	0.533581	0.218295	0.42829	0	0.074	0.366406	0.812686	0.0302529	0.150373	0.0304062	1.69715	1.95717	0.147005	0.347357	0.759857	1.11534	0.414405	0.378197	0.224299	0.709885	0.116983
NPR1	10.0453	3.83544	3.9757	3.66726	3.3648	3.05157	3.25512	4.36648	3.6395	8.40382	4.22406	5.98876	5.23719	2.16383	5.43428	4.53909	3.22149	12.6467	4.89051	3.83986	10.4001	3.3775	7.39846	7.14702	3.6835	5.73152	8.83536	0.0113037	0.183823	0.0506641	0.0248504	0.136383	0.0429366	0.227783	0.219321	0.0175534	0.2094	0.194067	0.0527532	0.0155561	0.554422	0.0930208	0.0200403	0.161786	0	0	0.148736	0.9426	0.373319
GUCY2C	7.50845	3.80482	2.94113	1.64904	2.62751	2.21281	2.52688	1.7675	3.0732	11.0557	2.61656	1.57904	0.788131	5.58458	6.76048	2.22688	5.73992	2.43938	7.36886	1.77842	18.7631	8.40826	2.5217	12.0715	24.7355	9.26891	2.43043	0	7.02887	0.414087	2.49747	2.60093	2.76844	2.16051	2.62908	0.212545	1.39453	2.67028	2.82118	1.49746	0.981157	1.67073	2.13538	1.34516	1.37254	4.39623	1.14811	8.30589	2.17797
GHR	8.17244	3.76008	5.04069	4.43277	2.24568	2.48544	3.38699	10.8102	7.36779	9.5608	4.10457	5.23777	3.51804	2.47516	3.10055	3.19979	2.94217	6.044	3.24127	4.10521	4.36821	4.51721	3.84782	11.7694	4.50667	6.41656	2.04085	2.04724	4.73515	2.65456	3.85345	4.17184	3.27698	4.35078	1.19563	3.31736	4.38651	2.56475	2.37524	0.424023	6.69072	2.64822	1.26245	4.62551	2.68403	3.72176	3.06316	4.7116	3.30971
ORAI2	2.62637	3.63735	6.92896	5.06079	2.41328	2.43024	3.36838	10.7967	3.30017	1.08525	16.7781	57.6735	16.3836	1.84877	2.38656	18.6218	2.75507	13.5465	4.14823	41.7055	2.96794	2.82131	5.24736	24.5186	2.95123	1.07131	1.46825	1.11673	8.15938	7.26374	10.8681	8.70863	10.915	6.03749	8.3763	0	3.553	7.16311	16.1222	5.73502	11.304	9.2085	11.7825	5.56169	10.1391	4.63865	17.6956	10.173	8.46392
CAV1	32.4131	3.61988	27.2898	32.8006	35.107	39.7702	33.4013	42.5855	41.343	43.8632	60.1771	56.618	47.6368	10.9689	7.17057	38.1875	22.7644	134.641	72.3688	45.4403	119.219	19.6252	0.168312	77.0888	27.8251	52.4037	16.6352	0	0.703975	0	0	0	0.886597	0	0	0	0	0	2.02299	0	0	0.0762217	0.236464	0	0.168878	0	1.38937	0.747707	0
EPHA5	17.6863	3.57003	10.192	2.11387	2.0795	1.80662	4.39456	9.73332	6.73023	12.8211	6.41342	5.29303	4.54299	8.06656	6.64543	5.81294	4.17727	6.16358	9.57085	9.57416	9.98035	11.6476	17.3509	15.113	16.7107	11.8083	8.63876	0.522576	16.6506	3.62264	6.67863	6.8515	6.5372	10.1842	4.88039	1.40661	3.96907	11.5709	6.40593	3.84514	10.3051	4.63487	4.31119	3.98904	6.01323	8.64458	9.40883	8.12459	14.7902
ACVR2A	9.64712	3.52686	6.65062	3.33952	3.03398	3.37824	4.89677	9.06942	9.5391	4.84259	6.82566	7.92771	8.77016	3.47179	2.7138	8.05931	3.27069	9.62603	4.30912	14.4767	8.83944	5.52852	3.37674	12.0518	6.57031	6.67572	3.502	2.12316	4.98557	1.64544	2.09841	1.99323	2.01037	3.87153	1.94695	1.63427	3.66487	2.54977	3.25526	2.03774	2.51626	2.0728	1.68139	1.62303	1.87791	2.03007	4.267	3.22426	2.88416
ITGA2	125.326	3.41779	39.421	9.53581	11.3123	8.62205	11.5713	81.3123	9.82187	22.9831	17.2474	4.11721	15.6339	6.85846	6.22746	6.75923	9.00962	10.7803	12.1022	7.0081	5.72138	11.7008	14.1471	12.1579	7.74453	5.97819	4.35772	4.08058	61.8989	9.93107	41.9403	35.3181	34.3564	64.2901	30.9383	24.2975	36.4922	120.024	82.9268	132.907	41.4065	30.4074	35.9765	59.1604	67.6474	51.2132	98.1412	27.4106	26.9806
PDGFRA	20.5542	3.29154	14.0206	11.537	8.67193	11.1178	9.84978	41.2448	13.0803	12.45	24.1097	38.0769	23.1736	3.81536	2.74704	16.2217	5.42158	18.372	9.71979	43.3243	15.6288	6.15311	0.897134	29.2909	9.90182	6.97637	1.79285	0.132404	5.86229	2.63041	2.36012	3.41089	1.04664	1.93738	5.48512	1.90606	6.01593	5.93147	9.09617	6.85518	1.98469	1.01596	1.48457	4.86227	2.53371	2.95561	9.6468	7.909	2.41741
ADORA1	2.54791	3.25545	4.42177	2.19745	2.36537	1.34685	1.37901	3.3467	2.99287	0.142796	0.707121	3.28861	1.25725	0.565235	0.207865	1.24187	0.279423	1.442	0.275343	2.37034	0.415714	1.1685	0.384718	1.3857	0.752298	0.943834	0.200009	0	2.28095	0.777454	1.69868	3.18682	2.11139	0.275395	1.04026	0.465263	0.316462	0.799878	4.9552	2.77775	0	0.681274	4.92039	0.978015	3.52202	1.87848	4.79821	0.0442	1.44401
TEK	4.14215	3.18137	6.90048	9.22025	10.6427	9.59017	9.88453	8.90438	8.07038	9.48985	12.2018	16.1305	13.678	3.84521	2.41071	12.8382	3.37007	24.436	12.1426	11.0358	27.3919	7.00477	0.577959	18.1185	6.33656	11.6887	3.62763	0	0.0398648	0.574084	0.0639966	0.210734	0.398064	0.696102	0.0225924	0.0632869	0.0449385	0.0908681	0.507187	0.0881346	0	0.255524	0.0206437	0.488861	0.106152	0.0205497	0	0.938343	0.0873999
PTCH2	22.4727	3.17081	14.7519	9.08611	4.61531	6.8089	3.78534	10.5818	3.55952	2.99381	1.97968	1.99023	1.7722	7.61235	10.9481	1.3668	10.0903	1.81757	5.29067	1.09982	2.22057	1.79531	2.56875	1.52324	0.800285	2.14266	1.98649	1.40034	1.09042	1.43933	3.64565	4.00159	2.22963	3.37349	1.67516	1.16087	1.92608	1.41325	0.990933	1.00704	2.00609	2.46937	2.14666	5.16386	3.10352	4.9427	1.24686	1.67482	3.2244
IL10RA	2.76678	3.11791	6.79076	1.3551	1.7214	0.530444	2.92661	5.05644	6.40537	3.8124	5.63054	5.01947	5.25386	1.87064	0.482576	2.59796	1.72988	4.16758	3.33821	4.02616	3.89263	3.6462	5.09714	8.23871	7.54853	5.33712	2.42326	0	1.97403	0.184595	0	0	0	2.02871	0.106546	0.0710623	0	3.39971	8.6137	1.61219	0	0.37658	0.778848	0	2.19713	0.872212	1.74618	1.59052	0
LIFR	16.8058	2.99462	24.3283	3.79662	6.00318	4.34083	4.468	35.1956	6.37359	9.34336	6.47335	4.75732	3.43404	4.08835	1.89957	5.87392	6.53271	12.1961	6.90562	5.12773	5.1413	3.55944	6.6314	11.6748	4.88231	16.7083	1.75924	0.201746	12.556	2.58355	6.60535	4.99867	5.73373	11.9252	5.68985	1.19722	2.84749	16.8347	14.5937	11.9683	23.2428	5.17829	3.6023	12.8426	5.60516	5.64587	6.6365	3.40304	1.21144
IL17RC	8.40395	2.81923	7.05711	5.38596	4.52946	3.99989	4.94205	10.3399	2.91337	3.00812	4.93633	12.085	5.5758	3.98535	5.34741	3.58093	5.14907	6.97884	6.21868	6.46704	4.81399	3.11118	3.39931	7.16138	3.18872	2.79055	1.83256	0.0194261	7.19944	6.18192	8.73357	6.62131	6.53033	7.77698	6.01181	0.150833	1.73935	9.02007	14.5962	5.15968	3.11495	5.11558	6.50926	10.1206	15.791	10.3365	8.0198	6.94249	9.01117
TFR2	5.5105	2.76712	3.06974	3.05582	2.34563	1.64802	2.66593	3.45177	3.25169	1.99068	2.35965	2.08314	2.6901	5.32801	8.39288	2.96656	7.24877	3.33767	4.98785	3.22753	5.20598	13.9384	35.0757	3.63353	10.1983	9.00012	19.7748	1.28545	9.72659	17.0339	13.8431	22.365	15.1258	18.6453	11.0246	2.38672	3.70996	15.207	8.38997	6.74281	14.0225	26.3817	24.6723	16.3362	23.409	17.0473	17.3124	32.1536	14.4029
TMPRSS6	0.0955025	2.65913	2.52483	0.571844	1.0823	0.181651	8.75631	2.07811	5.75978	0.165924	2.92622	6.86198	5.34032	0.153715	0	8.46773	0.135283	10.0704	0.177744	2.11626	2.1737	0.394187	0	1.82612	0.222239	0.579684	0.130727	0	0	0	0.120845	0	0	0.455382	0	0	0	0	0.256534	0.277375	0.0691308	0.0502612	0	0.05245	0	0.0323367	0	0.0256794	0
FZD1	31.6575	2.63204	43.3651	17.0896	15.8187	19.4794	14.903	48.3956	14.0834	17.6693	26.9693	43.9489	25.5965	8.79838	14.702	17.9667	14.7653	22.7805	22.4842	35.5628	24.6633	12.0398	30.2881	35.822	13.4508	5.7074	13.8847	8.04796	2.26048	1.51648	6.19612	5.42976	2.74504	7.44023	2.01403	3.14226	7.34282	1.92773	1.97249	0.804673	9.98921	6.05518	3.0866	8.80129	3.67341	14.1684	2.98238	4.14335	14.7937
CHRM3	10.534	2.48753	5.88017	0.340691	0.425631	0.457405	2.90251	2.57697	2.32006	2.21981	0.84115	0.509142	0.716163	0.596655	0.707737	0.270823	0.596876	0.535345	0.531242	0.3322	0.733321	0.561023	0.0438778	0.978125	0.400647	0.579752	0.0413457	0	1.20529	0.0876626	2.1499	0.31464	1.36202	1.22617	0.556578	0.66819	0	0.671576	0.608516	0.843377	0.0983899	0.572271	0.0924672	0.746491	1.58491	0.391195	2.55209	1.62639	0.0782963
ACVR1	9.79129	2.47902	12.4845	9.42636	6.62697	8.20341	8.83146	27.6762	9.18151	8.40888	13.2542	21.2266	25.1412	4.62076	2.7722	11.1577	3.1185	17.9202	8.86979	18.7277	15.3888	6.5418	5.04391	14.5793	6.76671	10.1718	2.85922	0.466669	1.0561	1.75485	0.973773	1.52692	0.976442	1.92329	1.33517	1.36339	2.29556	1.28389	2.4732	3.59212	0.656532	1.45368	1.9492	1.52453	1.63443	1.2284	2.6019	1.57411	0.712435
LDLR	63.6815	2.41032	23.093	13.7542	8.17434	7.94802	7.08103	14.1645	4.36996	26.9653	10.8043	6.44799	4.82219	29.8139	33.5727	4.54591	68.9472	5.81287	38.2107	4.20804	2.84703	13.1255	101.078	5.98656	5.22019	11.6105	62.9709	2.56684	12.8862	6.75339	29.5244	26.5867	20.6425	20.4739	7.55717	6.18714	23.7753	20.1427	18.7516	1.72116	30.9858	15.4625	8.24626	52.1213	18.8397	56.9668	12.6166	35.0643	29.4498
SDC3	14.7704	2.39565	15.6216	7.47578	3.83647	5.09525	5.87173	21.269	6.79917	6.18979	7.61865	9.64188	8.16221	2.89686	1.78442	5.74524	3.01289	11.2477	6.58094	9.40849	9.47233	2.26988	0.950016	8.98451	3.41034	4.00127	2.2312	0.389249	2.51884	1.15031	2.22868	2.01275	1.14546	2.94215	0.647351	0.478256	1.96118	1.3686	2.15594	0.647528	3.97006	1.52534	2.25988	3.82024	1.33883	2.25714	2.83528	2.92547	4.23806
IFNLR1	1.74613	2.3879	2.28455	0.748146	0.560802	0.452001	1.86662	4.03682	2.04155	0.396711	0.587931	0.73182	1.70077	0.766488	0.139875	0.981286	0.114159	0.625205	0.587461	0.30639	0.702011	0.492795	0.444434	0.980377	0.77099	0.561885	0.265572	0	0.397018	0.245443	1.67127	0.466384	0.195771	1.69636	0.237501	0	0.358038	0.784304	2.25497	0.168456	0.534751	0.167886	0.685311	1.3524	1.0376	1.70547	0.402662	2.20309	0.870426
CSPG4	14.9894	2.28562	3.22596	3.18883	3.18778	3.68715	1.93751	5.78771	1.82393	8.27081	3.12525	3.48323	2.55669	19.0896	17.113	2.19793	11.8374	4.86009	14.5712	2.87194	4.64858	18.2558	79.1917	1.79019	5.38662	6.99672	30.8564	0.0577206	0.366166	0.0760907	0.194075	0.34821	0.090279	0.51543	0.138344	0.0210904	0.0576567	0.259667	0.126765	0.238305	10.8119	0.270096	0.0662154	0.90713	0.515886	1.12053	0.100522	2.16989	14.6184
ITGB8	15.0758	2.27467	5.82391	2.47878	1.83421	1.44856	2.966	6.22665	2.27598	1.09461	1.41889	2.07733	2.32863	1.05357	1.32411	2.49072	0.807472	2.52441	1.56344	2.44416	0.77559	0.611515	0.758653	2.71413	0.961901	0.164058	0.334621	5.85199	6.24041	3.22489	8.85801	7.17638	6.55923	8.33848	6.12391	4.60335	3.08043	8.32504	6.02923	6.72003	1.55639	5.171	6.6502	7.34138	4.92677	11.1065	5.20705	5.23014	0.0576064
LPAR1	9.18181	2.13481	3.38203	5.67058	3.48033	5.39413	3.18347	32.2394	10.0722	4.40817	12.695	26.3021	22.1578	2.39983	1.89775	13.9885	3.47499	20.9928	3.07856	54.9423	6.70024	4.22159	0.373329	30.8248	11.3738	5.30069	0.554328	0	0.494915	0.301361	0.206942	1.09517	0	1.20134	0	0	0.0207593	0.23087	0.125515	0.101784	0.0507357	0	0.29801	0	0.122591	0.581439	0.79624	0.95174	0.161497
FZD10	0.580921	2.03136	2.25536	0.12134	0.411463	0.488724	0.738393	0.250311	1.81788	0	0.175365	0	0.148103	0	0.129634	0.0482278	0	0	0.189206	0.141979	0	0.0444028	0.0468822	0.05972	0.135183	0.238249	0	0	1.43091	0.499547	2.05208	4.62253	2.67242	1.19783	2.86531	0.411057	0.408635	0.565351	2.18895	1.53383	0.105127	0.152864	0.395195	2.60551	0.846718	1.18018	4.53708	0.0781011	0.0836574
OXTR	6.40547	1.96058	27.3352	2.15811	5.36747	4.1328	4.13048	0.619324	1.23938	0.608007	0.886648	0.638412	1.95435	3.31012	5.24344	0.913105	2.93896	0.671267	1.27938	0.69239	1.0536	3.95504	3.36896	1.20778	0.077559	1.00468	1.12154	0.0479587	24.3415	14.7244	21.8512	25.7494	27.0976	39.9616	13.6554	7.00063	10.9943	42.2354	38.3102	22.7042	24.6536	30.6686	10.7558	13.9343	47.8381	24.3336	84.8758	11.0902	21.8506
APCDD1	16.444	1.91581	8.41875	6.43823	3.61627	4.8502	23.9804	33.3038	27.1712	3.54655	44.9791	71.3546	41.3673	3.16561	11.3168	28.5637	4.27564	46.1031	3.24718	21.3492	8.23636	2.18708	2.56265	10.3671	2.59844	2.80497	3.42313	0	0.286505	0.225049	1.28783	0.80775	2.44762	2.42834	0.681955	0	0.0516751	2.14204	2.62969	0.115167	0.252588	3.94833	2.9673	1.7567	2.33957	3.9876	1.21125	0.187653	1.40703
NOTCH2	53.4633	1.84977	34.8024	2.98778	2.64416	2.72419	3.20958	34.9102	4.83125	3.79553	2.3446	4.63144	3.37554	1.75916	1.59336	2.30832	2.30087	4.39996	3.33326	3.94669	3.13912	2.75414	14.6942	10.3251	1.97519	3.97369	4.06163	0	5.50928	0.617565	2.78978	1.74453	1.49904	3.49181	0.805319	0.216608	0.845569	3.17532	2.86321	1.36713	3.7224	1.75446	0.868551	3.86949	1.90225	3.23622	2.51806	0.719972	3.09498
TNFRSF19	4.98956	1.83838	8.03349	1.57135	0.728319	1.25676	1.8839	22.4972	11.6225	0.790062	9.59659	9.17648	5.12405	0.628424	0.313202	6.11035	0.22665	9.31707	0.956055	5.14541	5.22483	1.63494	0.163109	8.27627	5.18656	2.18276	0.217736	0	0.0553146	0	0.0532793	0	0.0306853	0.0217052	0	0	0.0249419	0	0.100536	0.0444697	0	0.0443192	0.0859329	0.0616657	0.245485	0.427707	0.212593	0.249079	0.0485089
CD74	41.3611	1.82797	140.914	123.333	111.814	72.4067	69.2816	181.154	125.499	48.9056	198.869	429.186	252.119	44.9085	22.5865	257.424	47.2318	341.121	163.219	174.375	340.784	55.025	0.263814	184.307	90.2132	143.541	87.5311	0	0	3.12337	0.229799	0	25.411	0.28085	0.135208	0	0	0.271907	0.758837	0.695283	2.56345	0.0955766	0.43241	0	0.741162	0.707151	0.229233	13.4776	0.470753
CD247	3.30925	1.80991	3.5161	1.97037	1.4747	2.89396	1.59872	2.03234	3.26484	2.2469	2.13575	3.2382	1.75848	1.66971	1.76553	1.03578	2.17681	3.24142	3.76619	2.92528	5.20736	2.88414	1.12967	2.25235	4.36674	3.24481	0.879349	0	2.52347	0.85044	2.08568	1.0566	1.33057	3.17647	2.57704	0.770623	1.03646	2.73363	0.408696	0	0	0.360331	2.38064	2.59038	1.24188	1.67431	0.91224	0	1.70904
KCND2	15.8023	1.74676	12.8239	1.40077	2.77612	2.68001	3.79134	1.4556	3.51461	11.6078	1.99423	1.02254	0.918663	5.624	5.6957	1.0221	3.33907	0.618219	6.62254	1.49225	5.77142	4.03955	2.7384	11.3291	4.79821	5.46796	3.56229	0	4.68443	0.161386	1.07656	2.25908	1.23094	11.2804	0.81041	0.357857	0.800432	8.58713	4.0778	1.66497	11.8462	4.87924	0.510695	1.62166	2.75733	4.7024	5.40115	2.66447	1.08107
AMHR2	24.9073	1.73527	8.78327	0.972884	1.16682	0.674667	2.55758	11.8912	4.63387	2.30629	0.316362	1.40369	0.997476	2.14681	1.89168	1.60087	1.50432	1.55098	1.06625	1.50264	1.36639	1.7516	12.0662	4.10833	2.51461	2.20061	2.76279	0	5.07101	0.270358	4.47923	2.91112	4.50606	9.25591	2.18467	0.770177	0.889795	4.03777	1.33455	0.442729	1.11262	3.52985	2.18635	3.70915	4.03259	0.70969	3.52753	1.3526	2.61594
LPAR2	1.83836	1.63297	5.63446	2.13429	1.34751	2.13883	2.17716	3.14942	2.23235	1.64699	3.12914	1.88558	2.65022	0.842627	1.54209	1.58872	1.54364	0.983382	2.01165	1.93434	1.15015	0.948057	0.457599	1.22045	0.934625	0.232546	0.727636	1.35983	1.55669	2.64745	3.08291	2.56356	5.26208	4.56702	2.6549	1.18781	0.931529	5.79672	4.66708	3.31001	1.66741	3.48532	5.01755	4.57375	6.12087	5.23468	3.88609	3.15645	4.59307
ADCY9	9.67854	1.62987	10.2692	1.6494	1.6361	0.866524	1.70103	9.64352	2.46264	3.61758	1.54319	2.03799	2.15095	1.74229	1.54883	2.23585	1.26282	1.79689	1.87963	2.38704	3.02706	3.04966	5.16199	9.89528	5.17425	3.35449	1.47914	0.771468	0.429965	0.0268045	0.815141	0.505087	0.227162	1.18101	0.371311	0.0185738	0	0.532036	1.49782	0.880627	0.586649	0.861243	0.48772	1.82603	1.92635	1.45649	2.35088	2.37194	0.987548
CCR10	3.10618	1.62417	2.15347	2.27081	1.77551	1.24979	1.5354	1.11534	1.47276	3.77762	1.01582	0.661088	0.835902	3.97689	5.00609	0.472769	2.78668	0.556088	1.83066	0.632632	1.35287	2.65121	3.09171	0.106441	0.883453	1.57117	2.91329	0	2.21032	0.22259	0.218358	1.04859	0.943196	0.467017	0.289072	0	0.383328	0.232533	0.77256	0.0341724	0.374742	0.95359	0.396207	0.568638	1.43367	0.438224	1.02103	1.60082	2.75845
OLR1	1.62938	1.60373	0.732411	0.96095	0.171504	0.448749	0.433164	5.4239	1.99435	1.77622	1.02232	1.91478	1.04258	0	0.152094	0.869977	1.08616	4.41558	2.21195	2.04058	1.35739	0.507937	0.0825077	4.96601	0.118954	0	0.116619	0.0245185	0.755477	0	0	0.147912	0.139698	0.181161	1.28445	1.40876	0.473127	0.191338	0.762834	6.78218	0.0925059	0.033628	0.565094	0	0	0	0.746052	0.0343624	0.073614
PLXNA1	19.096	1.60354	11.303	2.10655	1.01685	1.08375	2.01253	17.9002	3.37663	2.74403	2.56138	4.45747	4.36303	2.20206	3.16009	2.0498	2.23175	2.99595	2.5748	3.83777	1.60563	1.41991	10.6083	5.50355	1.79969	1.51089	2.24122	0	0.0900998	0.227485	0.214895	0.793813	0.299893	0.585878	0.0145891	0.023353	0.255369	0.639594	0.807097	0.367349	0.86526	1.01581	0.439914	1.46362	0.685477	1.16776	0.476141	0.179147	0.474085
GPC5	7.59021	1.57921	16.8977	3.47515	1.6829	3.30254	3.17886	22.1231	3.12667	2.04364	6.14209	8.0382	4.43078	1.55834	0.378364	2.92964	1.0583	7.05747	1.65671	6.75982	5.86914	1.45799	0.0513135	7.3862	2.49067	2.52945	1.86156	0	1.25293	0	0.167615	1.37985	0.144803	0.778436	0.295862	0.378872	0	0.309394	6.9266	0.482656	0	0.167313	0.89213	0.0581996	3.05827	0	2.90933	3.03465	0.0915646
EDNRA	29.6243	1.5316	14.7361	12.8792	10.4694	11.9999	9.04087	41.937	6.118	15.1437	6.44418	5.07795	7.48281	3.64957	5.66492	3.94977	5.80894	10.9487	9.8293	9.37165	7.97635	5.06126	2.4642	8.52268	3.20847	2.65016	3.9015	9.65583	18.6279	16.2007	23.5302	21.5743	18.9855	25.5546	13.0846	6.62455	24.252	19.9744	14.4248	8.83543	36.6876	31.0997	22.7194	22.2291	15.9648	25.0052	39.1718	24.4159	33.8735
IL20RA	29.4614	1.49518	6.27972	6.19395	3.41112	4.88528	10.221	11.2508	1.37105	3.15142	3.85391	2.85235	2.70987	2.95842	10.244	2.302	9.85231	4.09539	1.6127	1.75069	2.68808	0.459208	0.223777	5.46353	1.07542	0.530696	0.773165	3.25844	23.1841	19.3238	34.6234	25.474	37.0259	39.5904	42.4707	4.02736	25.8867	23.9234	16.8102	12.9342	4.30702	22.5582	26.5069	28.5744	30.1431	20.3617	26.1042	22.8644	8.51863
TRAF3	4.01264	1.47279	3.45503	1.10195	0.793345	1.05317	1.84124	6.30913	1.56988	1.11077	1.77479	3.80617	4.13381	1.2495	1.7892	3.03619	1.08298	2.27316	1.28975	3.31453	1.62063	1.22341	1.22678	3.19895	0.57569	1.51824	0.849987	0.141534	4.11874	0.884266	2.97009	1.34542	1.84905	2.67345	1.14005	1.34536	0.304564	1.80737	2.60873	1.35164	4.32049	1.17648	1.32306	2.44724	1.78553	1.14294	1.62953	3.08356	1.8414
MUSK	0.192335	1.4367	0.772117	0.290782	0.147496	0.241207	0.447033	27.4432	3.32314	0.744693	3.45047	32.7102	37.6588	0.225142	0.0327009	6.91623	0.10898	24.4179	0.265914	46.7384	3.16859	1.98255	0	27.0939	3.71699	2.45207	0	0	0	0.0472551	0	0.0636033	0	0	0	0.360192	0	0.0658214	0.0656049	1.3929	0	0.0578412	0	0	0	0	0	0.531939	0
PLXNA2	6.6982	1.33287	17.3	2.99946	1.59939	2.11827	3.56826	11.925	2.03064	3.89571	4.43044	10.1383	4.5463	1.45964	1.09662	3.37863	2.29469	14.7454	6.25984	5.87578	8.90787	2.04454	8.13611	6.26197	1.83518	6.49526	1.65819	0.00846856	4.10977	2.35332	6.51614	3.57617	1.59229	8.39036	1.77457	0.539182	1.56226	3.29114	2.56892	1.3286	8.72265	4.43691	0.990917	4.44428	4.69649	6.32194	2.62558	3.78608	3.69947
GPR75	20.908	1.31883	10.8476	1.36791	0.851176	0.893445	2.18229	4.77618	1.18689	0.945602	0.561029	0.587661	0.767126	0.213664	0.730706	0.57308	0.564132	0.261421	0.543542	1.3194	0.358098	0.405868	0.728503	1.80139	0.370697	0.696877	0.686463	2.02478	19.0523	0.742	5.03926	6.99089	7.20732	1.62523	4.71926	0.573484	1.25816	4.7105	8.35989	3.18957	0.960921	3.14385	1.15142	2.43019	5.80462	6.69728	16.1278	0.642501	0.114702
ACVR1B	8.33818	1.31266	8.4867	0.449454	0.828896	0.209888	1.45871	7.7651	2.74008	2.05615	1.86751	3.23628	2.98677	1.10199	1.60059	2.20324	1.75265	5.36108	1.73541	13.1184	1.87439	1.53508	17.7998	12.4246	3.11567	1.67675	3.2727	0	0.412242	0.462593	0.453798	0	0.0653394	0	0.200253	0	1.32774	0.322172	0.936577	0.378764	0	0.495446	0.396457	0.656535	0.418177	1.12324	0.282926	0	0.103292
FGFR2	4.23382	1.18069	1.26336	0.678509	0.212656	0.617284	0.684803	1.30581	1.67113	0.474896	0.869992	1.08256	1.09076	0.260842	0.539246	4.25241	0.681806	1.30849	0.818386	1.74275	3.00552	1.01739	0.0191822	0.757481	1.44731	0.770104	0.506107	0	0.380555	0.217168	0.551395	0.447045	0.0216523	0	0.0221201	0.168187	0.193595	0.19573	0.0886756	0.447149	1.65602	0.187636	0.0101061	0.293711	4.46909	1.34804	0.0937566	1.44599	0.667466
RAMP2	31.7256	1.1657	42.9488	61.1325	54.5527	58.7128	56.4606	51.8233	45.6077	43.857	85.2106	123.023	94.3975	34.5275	18.3348	93.6985	25.0695	150.599	80.7278	53.946	118.426	24.5379	0.701216	60.2695	46.1142	53.4523	20.831	0.0438689	5.59459	9.58541	6.46167	2.11718	3.29102	3.91911	6.63912	1.83934	3.45384	2.22524	4.16287	3.41103	7.77913	3.91091	6.96087	4.5626	2.79948	2.16778	3.78809	0.122964	3.68792
ABCA1	3.65458	1.15056	4.5208	0.975168	0.947245	1.06382	1.45924	13.3067	3.07933	1.6023	3.40209	3.53799	1.5675	0.313567	0.364355	1.58214	0.525817	4.60384	1.61674	1.32186	2.91624	0.608402	0.0123534	3.70585	0.973629	1.29323	0.558744	0	0	0	0	0	0	0.0246583	0.00712269	0.131116	0	0.0229183	0.0456858	0.197028	0.0692518	0	0.104133	0.112089	0.0223108	0.0129573	0.181138	0.0102897	0.0440871
NPFFR2	0	1.12531	0.397877	0.0749208	0	0	0.61549	0.463661	0.809035	0.186953	0.081209	0.183215	0.045723	0.0393629	0	1.34002	0.114322	0.144483	0	0.219161	0	0.205623	0	0.442487	0.0417343	0	0	0	0	0	0	0	0	0.0346687	0	0	0	0	0	0	0	0.141578	0	0	0	0	0	0	0
TIE1	3.77927	1.09358	10.1209	10.2493	11.249	12.5085	10.82	8.47418	9.38841	8.59317	27.3696	41.757	20.5798	4.87489	2.84938	20.0193	3.70066	50.7507	18.2604	14.5036	39.5914	7.16843	0.0236893	16.1291	10.9747	10.5338	4.52025	0	0.0482021	0	0.0773808	0	0.160438	0	0	0	0.173878	0.0659233	0.0219022	0	0.345279	0.115862	0.087364	0.107473	0	0.173932	0	0.0887938	0.126814
ENG	19.3063	1.08378	39.4903	88.0395	52.4931	65.5041	53.5672	41.2831	34.648	110.702	130.425	124.968	90.2479	45.3353	13.415	54.6771	24.0427	225.592	140.121	83.4497	129.729	34.8041	1.39833	103.216	56.0006	113.729	28.5771	0	0.887236	0.74098	0.235749	0.107819	0.746767	0.756319	0.485482	0	0	0.362632	0.333637	0.405835	0	0.34318	0.538665	0.170536	0.461643	0.126167	0.852488	0.150289	0.107321
GPR107	31.3368	1.03837	25.3178	1.92465	2.55847	1.32492	2.01933	26.9025	2.78919	4.14021	2.82954	4.57137	2.40317	1.72019	1.84349	3.61384	2.6105	3.24235	5.1152	3.18388	2.62491	2.40434	12.4109	7.83937	2.80968	5.08214	3.09282	0.960126	4.8263	0.922148	1.64171	0.0919385	0.694665	1.26937	1.12365	0.283995	1.43513	1.56989	6.11666	0.75504	2.87497	0.376243	0.567402	0.901589	0.277869	0.995153	3.30876	0	1.18967
SELL	0.508284	0.996652	0.814402	0.448263	0.202113	0.0247893	0.344569	1.86161	0.468221	0.235488	0.115078	1.29814	0.34556	0	0.0756165	0.365712	0	0.606642	0.189198	0.552115	0.485607	0.051801	0	0.592198	0.0788536	0.166767	0.077306	0	0	0	0	0	0	0.24018	0.157676	0	0	0	0	0.536817	0.183964	0.0334376	0	0.0310166	0	0	0	1.1617	0.0487981
AVPR1A	0.0570943	0.925466	0.126664	0.349816	0.0681087	0	0.657977	0.984047	2.06045	0	0.965177	0.233306	0.873357	0.200499	0.135901	1.34615	0.0647011	0.245313	0	0	0.154015	0	0.423909	0.140866	0.230293	0.0374652	0.173672	0.043816	1.83761	0	2.72122	2.97369	2.95419	1.10368	1.61527	0.612375	0.372024	0.20516	0.44305	0	1.11587	1.77281	0.854495	0.60622	0.99861	1.12125	0.0360336	7.66061	0.460435
CXCR5	0.312914	0.911586	0.165287	0.336136	0.37328	0.313941	0.454556	0.327445	0.726682	0.155328	0.21591	0.319668	0.3343	0.641005	0.372413	0.54925	0.253289	0.320114	0.0998361	0.145671	0.346685	0.259677	0.0865825	0.477929	0.277397	0.249334	0.163172	0.197258	0.0293625	0.326743	0.0377095	0.310434	0.0325772	0.276521	0.033281	0.186456	0.264796	0.107087	0.0400254	0.0236057	1.42376	0.247022	0.152052	0.540108	0.104248	0	0.0987438	0.661089	0.875495
GLP2R	1.34859	0.903483	0.467479	0.704216	0.2388	0.197315	0.499962	0.962429	0.904318	1.18615	0.101776	0.243967	0.372469	0.419322	0.0250784	0.265904	0.0955166	0.150896	0.141183	0.466932	0.653685	0.450974	0.0544179	0.814499	0.431508	0.290372	0	0	0.138409	0	0.675471	0	0	0.043449	0.219633	0	0.898706	0.328111	0.176094	0.144655	0.122024	0.687559	0.143349	0.709786	0.343985	0.413818	0.279276	0	0.436968
TGFBR1	30.26	0.889482	21.192	1.96791	2.14635	3.04414	2.35073	24.5831	4.57345	2.52351	4.62168	4.76787	5.35996	1.14881	1.69362	2.78105	2.0575	5.55205	4.04273	9.72226	4.94181	2.90054	14.2354	15.4161	3.10595	1.52413	3.26391	0	10.2497	1.01272	5.43647	1.51453	3.31382	2.69816	2.14329	1.57894	1.20145	6.07348	8.12341	2.6949	1.56289	1.56671	0.445094	2.8267	3.77637	6.0257	11.1903	3.83517	2.37436
KREMEN1	19.1536	0.872287	9.04681	2.37462	0.755481	1.1752	1.04713	16.9587	1.04458	2.34013	1.23101	1.28343	2.2473	1.62731	3.30904	0.84123	2.18806	1.46009	3.74875	1.67114	1.68754	2.1913	23.4158	6.04685	1.22692	2.08801	4.81135	0	0.385549	0	1.09454	1.1442	0.585356	2.53207	0.207001	0.0736329	0.274496	1.97966	2.23132	0.358899	0	1.78843	0.714551	1.60616	1.69305	4.53974	1.67677	0.215975	1.45922
GPR162	0.735801	0.872075	1.34218	0.0819681	0.204808	0.373209	0.216148	1.18364	3.18967	0.0511345	1.6733	0.634754	0.0666985	0.172262	0.248118	0.228054	0.25015	1.07139	0.237368	0.223791	0.463135	0.224964	0.221691	0.201712	0.24352	0	0.0596851	0.0470565	0	0.0421822	0.620703	1.02196	0.142993	0.821811	0.0365207	0.160762	0.566616	0	0.204967	0.103614	11.3981	1.52314	0.0333706	0.431042	0.457584	0.398622	0.0773969	3.28427	6.15989
IL20RB	0.40518	0.86671	0.817179	0.410336	0.395465	0.776063	0.449466	0.73009	0.622739	0.511963	0.845075	0.677332	0.901518	0.409617	0.482223	0.954093	0.7931	0.870455	0.521013	0.888243	1.01847	0.900946	0.451846	0.878509	0.525725	0.241708	0.492998	0	0.96779	0.950246	0.745744	0.511596	0	0	0.658167	0.834048	0.30547	0.727976	0.351797	0.350121	0	0.271395	0.0501164	0.107891	0.687206	0.947873	0.464943	1.76297	0.339487
ZNRF3	4.64946	0.866541	9.05531	0.833333	0.98847	0.511887	0.889396	2.89599	1.91575	0.767796	1.2229	1.48921	1.15798	0.484978	1.04096	1.03952	0.886847	1.79661	0.599734	1.09509	1.1021	0.971144	1.94672	1.30615	0.742728	1.31403	0.574119	0	1.85961	0.494824	1.864	1.01234	0.905799	4.36635	0.411275	0.109722	0.763526	2.35719	3.55851	0.94806	2.63248	2.49538	2.36441	4.34851	3.89162	9.85097	1.46719	1.49774	6.49673
F2RL1	3.59188	0.836625	3.28404	1.40047	0.720627	2.0448	1.19534	3.1798	1.44383	1.38424	2.52345	2.84657	3.26334	2.52273	14.3402	2.90606	10.2686	3.69456	4.5701	1.76637	2.53243	2.43597	31.0115	3.11515	2.10735	1.64989	19.3687	0.35083	13.491	3.1449	4.9582	7.10521	8.82855	4.76359	7.22029	1.53712	8.58809	12.4962	8.40085	4.81086	3.82913	22.3747	8.48568	8.03411	20.8271	41.24	5.31696	17.7709	11.8876
FLT1	5.17611	0.827134	4.01285	6.29595	4.49664	4.85743	6.02691	6.29838	5.37737	7.54216	8.93395	12.178	7.97732	3.85574	1.85286	7.32101	3.57957	12.4176	7.85584	6.4729	13.3079	3.89974	0.122814	9.1314	7.71631	9.38815	3.23426	0.188243	2.9067	0.697361	0.47296	0.764799	0.904735	1.34185	1.19262	0.471294	0.195709	1.51099	3.38257	1.63366	0.347865	0.310873	1.68911	0.0293253	1.02732	0.264416	1.99039	1.22757	0.680522
NPY5R	0.0849927	0.799944	0.439967	0.923146	0.405556	0.348192	0.403319	0.219733	0.386862	0.413459	0.410514	0.347308	0.231131	0	0.252884	0	0.192633	0.121727	0.0632733	0.0553931	0.114636	0	0.384115	0.0349498	0	0	0.258534	5.38115	23.7266	20.8664	11.3641	9.24697	13.6886	10.6684	15.3132	3.79835	21.0195	30.0827	12.6327	20.7579	2.33788	6.4635	13.4431	8.21533	3.17134	2.18714	13.142	4.59354	2.93751
CSF2RA	1.62127	0.77402	3.64893	0.903045	0.210221	0.20627	2.29371	1.82239	1.87927	0.783791	1.3193	1.39222	0.0958459	0.536339	0.419466	0.280898	0.399407	0.959087	0.892104	0.82694	1.47367	0.818963	2.00245	0.405805	0.612393	0.878852	0.343071	0	0.0926025	0	0.118927	0.652691	0.719187	0.508715	0.419843	0.0840058	0	0.168863	0.252462	0	0	0.111293	0	0.103235	0.821938	0.0954703	0.0889758	0.454892	0
ATRN	27.8835	0.769538	14.4761	1.54253	1.87834	1.50962	2.0061	15.4513	2.42846	3.76115	1.89175	1.59509	2.02263	1.61161	2.00582	1.76572	1.5602	2.53844	3.80525	3.42416	1.67553	3.53197	21.2002	6.92382	1.71852	1.72379	2.32983	0	4.20981	1.44247	2.483	0.989066	1.32625	3.76064	1.11927	0.773227	0.693678	2.23667	2.56937	1.15322	3.826	0.874478	1.38875	4.66999	2.73096	6.86927	1.63795	0.680819	2.69824
C5AR2	1.98474	0.752399	1.22922	1.96226	1.34659	0.6679	2.40503	2.20214	1.67774	0.896544	4.82311	4.93378	4.43595	1.00192	0.206687	2.24091	0.927785	10.0378	1.79154	3.44404	7.06053	0.485454	0	4.79485	1.17005	2.05126	0.603728	0.0951973	2.8355	0.810696	1.73706	1.66546	1.75377	2.35316	0.461768	0.680025	1.99866	0.490316	0	1.46731	0	0.313361	0.843877	0.908352	0.694285	0.252009	0.782887	0	1.34335
GFRA2	2.55976	0.744786	1.32812	1.63275	0.172379	0.591987	0.377842	5.1946	0.778542	0.329958	2.19354	1.98234	3.76122	0.410794	0.184263	0.904881	0.140361	2.35045	0.0614718	2.03155	0.626469	0.0504917	0.106622	1.47703	0.499593	0.352197	0.313967	0	4.5831	0	0.383109	0.191142	0.210616	0.489501	3.38119	0.0246013	0.391302	6.76257	3.57348	2.84516	1.49429	0.358517	0.954949	0.045349	2.26264	0	2.74899	0	0.0237823
NT5E	1.70081	0.721925	1.62768	8.05804	3.83109	3.88789	4.48987	5.15586	2.94051	0.472791	4.20409	55.0555	12.5561	1.19455	2.85771	3.33566	2.91379	2.52189	3.90281	13.9017	0.971583	5.67725	70.8719	18.3322	5.23992	1.79884	18.9049	4.52233	16.0348	31.4194	65.6276	30.8946	44.0237	38.7214	10.0854	4.45924	0.0237057	5.71614	34.3035	11.6759	14.687	17.9969	8.58936	17.6414	9.70604	24.9596	73.8641	28.0314	10.0278
FZD6	5.27111	0.699711	3.24633	3.22687	4.85713	3.88716	3.86095	5.83633	9.98541	3.7312	10.1187	14.4263	11.4719	4.05935	3.02987	5.59268	3.68944	17.3775	5.60066	9.1575	14.9345	5.54827	1.55935	11.9583	10.9573	8.4277	4.13009	2.05392	4.60928	0.252599	2.28523	0.604421	1.18929	1.61518	1.77387	3.7049	1.14069	3.64549	2.19179	0.25853	4.04001	3.47835	4.07436	3.89571	3.48227	3.72426	1.926	1.07945	1.59807
KIT	17.3629	0.686145	9.69379	7.53993	5.56122	6.20851	6.92927	17.5341	12.3051	3.80133	7.20538	17.5636	11.7479	2.25559	2.24398	7.7887	3.48286	5.81622	2.10804	5.50951	7.75034	2.08625	0.731277	3.46481	1.3286	4.6136	1.14286	4.91334	9.00952	5.44016	5.69795	8.63318	7.69072	11.0367	4.30894	6.37882	17.2972	4.41749	2.96829	1.54637	5.15933	10.8098	2.0767	9.43709	5.44396	24.0492	3.61784	9.79787	8.60917
GALR1	0.270681	0.672292	3.85327	0.49	0.48435	0.554454	1.37622	1.98276	1.32007	0.470275	2.85991	2.44262	0.782103	0	0.241613	0.35955	0.153372	1.55069	0.957175	0.617449	0.775814	0.579308	0	1.16872	0	1.6874	0.0823371	0	0	0	0	0.313292	0	0.0697666	0.100762	0	0	0	0	0	0	0	0	0	0	0	0.25625	0.291131	0
NRP2	12.2215	0.663258	42.5985	3.00556	2.73811	2.286	4.27218	50.0408	9.98936	5.52696	8.09592	6.9934	4.61299	0.707059	0.754825	3.36983	1.04957	9.80442	3.17769	9.1725	7.76681	1.96988	0.896947	20.5826	6.02224	3.35587	1.13916	0	0.251278	0	0	0.0932151	0	0.446297	0.0599605	0.0479897	0	0.0120582	0.324502	0.404026	0.116596	0.0423852	0	0.0294873	0	0	0.432046	0.530557	0
TACR2	1.13884	0.660209	0.604172	0.289587	0.443003	0.289784	0.436363	0.640059	0.643936	0.533361	0.134525	0.269779	0.168315	0.840431	0.795554	0.279528	0.841678	0.124103	0.387048	0.0968125	0.283835	0.393607	0.671331	0.366497	0.491622	0.536111	0.421726	2.35596	2.5206	1.34124	3.61306	2.57892	0.902116	1.48041	2.23029	0.309797	1.01191	1.00824	0.620686	1.25507	0.322578	4.16941	1.43159	10.8412	2.56926	1.79391	0.625001	2.43645	2.08212
PLAUR	2.39209	0.648555	1.40862	2.59076	0.528437	1.21849	1.14113	31.0742	1.72827	2.46279	3.23612	30.0788	25.3277	0.466686	2.66241	4.79559	2.53509	14.8459	1.74783	19.4589	2.3003	0.975145	0.285999	10.0551	1.09956	3.77887	0.835434	0	0.78562	0	0.822109	0.307627	2.90544	0.0456702	1.02239	0.105583	0.131201	0.159178	2.11539	6.45628	4.23267	1.04909	1.14515	1.58946	1.34298	0.0899944	0.670979	0.190578	0.102068
SCTR	0.0398284	0.645595	1.3843	0.110922	0	0.0466189	0.0269999	0.274584	0.647456	0.0276787	0.240463	0.108501	0.162465	0.023311	0	0.264523	0	0.342256	0	0.648944	0	0.0487087	0.0514286	0.0982668	0.0988617	0.078406	0.121152	0	0	0.136997	0	0	0	0	0	0	0	0	0	0.609931	0	0	0.243854	0.11666	0.371531	0	0.0502733	0.0428374	0
VANGL1	6.49487	0.645253	4.53882	1.59176	0.774783	1.0263	1.60706	6.29674	1.11916	3.00155	0.980317	1.34913	0.816881	1.9577	1.35272	0.647042	2.00565	2.20923	2.07911	1.26989	1.62063	2.04532	5.36737	2.91112	2.19655	1.25727	1.12611	0	5.84462	0.558509	8.82103	4.73589	3.33692	2.56124	4.78713	1.25778	2.03907	7.72109	4.76862	1.66342	2.30369	2.27306	3.26961	2.25909	3.55943	7.52103	5.82067	2.88154	7.66958
LRP4	6.755	0.630729	8.92027	1.43974	0.931894	0.746294	1.64323	2.32653	1.18027	0.85425	1.3317	1.96383	1.01533	0.477392	0.314468	0.953737	0.637915	1.62066	0.966419	1.66966	2.26225	0.842971	1.12739	3.40129	1.21904	1.92231	0.475252	0	3.34285	0.454428	1.97698	3.0582	1.40651	2.67674	1.77047	0.0410725	0.92549	2.6282	2.48927	0.703714	5.55496	1.64451	1.00817	5.73723	2.3978	5.44574	3.81372	0.438638	4.16904
GPR37L1	0.431751	0.628891	0.98065	0.20613	0.58862	0.108292	0.334499	0.159459	0.200531	0.214318	0.24205	0.25204	0.0628989	0.595645	0.367033	0.348197	0.0698963	0.265011	0.32142	0.160794	0.0623932	0.73545	0.358393	0.405805	0.0574119	0	0.0375234	0	0.121541	0.397792	0	0	0.112373	0.95384	0.459203	0.0735051	0	0.110816	0.55226	0.162853	0.892939	0.324604	0.146858	0.925888	0.215759	0	0.0389269	0.331692	0.67505
CD40	1.1219	0.586626	1.38275	1.6664	1.31045	2.51693	2.47177	1.61138	1.30704	0.617236	4.31809	6.20813	2.79668	0.547196	0.556345	3.07362	1.37732	4.45218	3.20163	1.52331	4.12977	1.25771	0	2.11446	1.50842	0.705516	0.966919	0.0358744	0.829036	0	0.236602	0	0.476935	0	0	0	0.470737	0	0.530169	0	0	0.344422	0.413411	0.342305	0	0.443183	0	0	0
ROBO4	5.54456	0.575861	16.8923	16.5309	14.4969	16.2691	13.5931	15.0708	16.4709	19.2	39.2989	81.9761	41.0385	9.46874	5.3333	28.6778	12.7494	65.989	47.0442	27.5105	48.1228	13.0159	0	32.1382	20.4554	30.4897	6.56144	0	0.424061	0.0979704	0	0	0.124541	0.0783057	0	0	0	0.0454875	0.113345	0	0	0.0199863	0	0.0139044	0.0442818	0	0.0119839	0	0
PLXND1	4.86754	0.566298	16.459	14.2678	8.66629	11.7937	8.22458	12.3325	6.90781	15.1037	21.1959	22.4347	18.0187	7.78463	4.19274	17.3198	7.20534	28.5389	24.6047	12.2691	34.9844	7.58984	0.738514	14.7216	14.6647	29.5531	7.61784	0	0.0399655	0	0.0410613	0	0.0532093	0.0752748	0	0.0145021	0.0144166	0.0145756	0	0.0192779	0.158554	0.102468	0	0.249504	0.269597	0	0	0.0327204	0.168232
KDR	6.58793	0.559507	9.6196	15.5675	13.6363	14.7119	18.4324	19.4818	21.9381	17.9469	38.1016	72.6037	42.8666	7.28635	4.57131	30.8189	6.23495	50.1558	22.2512	30.2739	52.0538	14.5755	0.0309334	32.4163	27.7695	24.3607	7.3308	0	0.162601	0	0	0	0	0.131724	0.0594518	0.152264	0.0851437	0.090865	0.519564	0.00843365	0	0.00420256	0.0108647	0.0994063	0	0.22712	0.0907157	0.931869	0.110396
CD109	9.25373	0.557411	4.45627	3.01012	2.5522	4.29791	1.83678	8.4212	1.76183	5.30933	3.8885	5.1326	2.79833	2.1751	1.08371	2.24204	2.81042	6.13893	4.14442	5.10466	6.08086	1.84693	0.401484	4.23749	2.02132	1.35048	1.16197	0	3.01484	0.229176	0.649477	0.20564	0.161851	1.05326	0.0110232	0.335253	1.14893	0.833513	1.67038	0.539481	0.407265	0.374022	0.0302171	0.552938	0.103586	0.140371	0	0.222944	0
SLC16A2	1.02359	0.535217	2.20776	1.19728	0.447719	0.778765	0.740154	3.35197	1.1093	0.687629	2.02906	0.975965	1.19461	0.419363	0.162429	0.589178	0.135329	2.16234	0.53341	0.900601	1.59918	0.271225	0.198256	1.3469	0.529319	0.291059	0.332116	0	0	0.0586803	0.172694	0	0	0	0	0	0	0.326942	0.0407333	0.261253	0	0	0	0.312307	0.477415	0	0	0.0550458	0.0393079
KLB	0.270354	0.526901	0.427118	0.472295	0.60837	0.668854	0.891379	0.211803	0.407528	0.324524	0.593548	0.485423	0.584823	0.280506	0.32176	0.269336	0.348152	0.809608	0.448275	0.44851	0.198898	0.533521	0.301491	0.0909588	0.167767	0.161278	0.246712	0	0.0968627	0.0422697	0.0414661	0	0.214935	0.513114	0.0548947	0.0292902	0.203823	0	0.308089	0.246594	0.302444	0.0258695	0	0.269961	0.315242	0.183081	0.0155115	0.0132172	0.028315
ERBB4	1.96625	0.509667	2.97024	0.168492	0.0601428	0.0688478	0.387348	1.52067	1.11463	0.221901	0.426146	0.0915641	0.125679	0.0196721	0	0.178584	0	0.39714	0.025022	0.120481	0.136002	0.071934	0.130201	0.649596	0.365003	0	0.112464	0	1.711	0.621414	0.198474	0	0.146967	1.01358	0.550522	0.0600836	0.0597295	0.382458	0.902843	0.843075	0.681236	0.0265334	0	0.344572	0.56828	0.147947	0.477287	0	0.0774444
MC1R	0.324632	0.509235	0.270075	0.135615	0.0968147	0.094995	0.0550175	1.32886	0.448567	0.112802	0.465491	0.718551	0.524169	0.0237504	0.0965898	0.64682	0.0459854	0.871766	0.181256	1.16367	0.109464	0.0992533	0	0.333729	0	0	0	0	0	0	0	0	0	0	0	0.0967194	0	0.0972096	0	0	0	0	0	0.297147	0	0.0549595	0.358545	0.0872894	0
ACKR4	0.211156	0.496845	0.208201	0	0.146936	0.247156	0.143144	0.545905	0.0915353	0.146743	0.0849899	0.0958724	0.239259	0.0617933	0.0209422	0.257108	0	0.0252016	0.445389	0	0.261069	0.0860785	0	0.173658	0.305742	0.13856	0.10705	0	0.0924649	0.423681	0	0	0.102588	0	0	0.209702	0	0.126459	0.168058	0	0	0	0	0	0.0410358	0.0476642	0	0.0378514	0
IL17RD	6.0738	0.487307	5.63233	0.6981	0.364194	0.376156	0.39214	6.20354	1.62994	1.36233	0.776095	2.10113	1.70416	1.09093	1.3769	1.79287	0.874035	2.18625	0.765576	2.9532	1.04028	1.23801	5.00032	2.90726	0.658094	1.58159	0.89934	0	0.928789	0.22108	0.623519	0	0.491819	0.778603	0.143555	0	0.970854	1.92463	1.26608	0.59396	1.90752	0.879469	0	0.28239	0.674502	0.914027	0.973542	0.0345644	0.22214
ADORA2B	1.43463	0.458421	1.09038	1.86453	0.903233	1.18945	1.29672	1.40803	1.19199	1.08008	1.58795	2.8769	0.541855	0.769695	0.308283	0.529343	0.406441	2.65397	1.95803	0.259723	0.859997	0.73104	0.257287	0.16387	0.840796	0.967549	0.315171	0	0	0.137074	0.0672341	0	0.145209	0.86279	0	0	0.472119	0.095465	0.404392	0.462966	0.288465	0.0838909	0.0542201	0.350177	0.0929347	0.107946	0.0503015	0	0.183643
CDON	7.64719	0.447886	6.41067	1.81071	1.35421	1.1536	1.04941	8.67124	1.55015	2.29502	2.5733	1.60954	1.36114	0.972474	1.15455	1.16521	1.51451	1.62586	3.51107	1.8093	2.33848	1.1359	0.712934	2.75842	0.832535	0.93454	0.489717	0	0.345716	0.390477	0.548463	0.191115	0.631757	0.425592	0.338069	0.184483	0.232302	0.383198	0.141687	0.594019	0.20917	0.200957	0.112331	0.18137	0.324907	0.293524	0.110725	0.93238	0.665808
FZD4	2.11549	0.442462	6.37497	1.91477	1.62456	2.24402	2.40212	5.35526	1.92582	2.5544	5.7475	5.42087	2.66071	1.43937	0.472075	3.5301	2.39734	6.47624	3.64192	3.56751	7.54346	2.31227	0.597544	7.50295	2.26451	5.25772	2.02702	0	0	0	0.133843	0	0	0	0	0	0.250625	0	0.347264	0.195496	0	0	0	0.077455	0.246673	0.107444	0	0.113765	0.121859
RHAG	1.82436	0.426757	0.426037	0.133706	1.08815	0.365265	0.455641	0.289612	0.718011	0.433733	0.289856	0.0653941	0.228476	0.927275	0.457105	0.637715	0.38084	0.550076	0.178704	0.125159	1.29508	0.763278	0.154981	0.236903	0.357505	0.819095	0.11683	0	0	0	0.161998	0	0	0	0	0.514933	0.369704	0	0.114631	0.0253522	1.25108	0	0	0	0.111961	0	0.242399	0.0516364	0.11062
FZD7	2.15705	0.40402	8.78521	0.591771	0.249637	0.339154	1.2222	7.18585	0.669904	0.290859	3.16832	2.85043	0.831736	0.207275	0.383165	1.32571	1.14925	4.72625	2.03725	5.68629	1.43298	0.039373	1.95387	3.25674	0.579373	0.654911	1.03807	0	0.253765	0.05537	0.0271587	0	0.140774	0	0	0	0	0	0.230613	0	0.279655	0.0169435	0	0.141451	0.713265	0.043604	0.0609567	0	0.74181
IL17RB	0.128581	0.403398	0.247224	0.0859434	0.0920318	0.255856	0.244064	0.0443231	0.300993	0.0714859	0.0931567	0.280227	0.314699	0.240822	0.107121	0.0341592	0.174855	0.220986	0.24888	0.0838014	0.173427	0.0943499	0.0830153	0.359541	0.0319163	0	0	0.0394709	0.726342	0.0442279	0.173548	0	0	0.0265128	0	0	0.0456997	0.0308024	0.0307011	0.0543196	0	0.0541359	0.0524834	0	0	0	0	0	0.0296268
SLC5A11	1.78103	0.392116	12.5007	1.77522	2.60919	1.84696	2.85957	6.62407	3.79941	6.31893	3.77297	5.08601	5.33197	3.31012	2.21266	3.09211	6.00186	1.49916	14.2825	8.28831	6.55342	9.30485	30.2399	6.68134	17.1599	7.97594	3.42166	0	0	0.0537387	0.105434	0	0	0.0322141	0	0	0	0	0.130561	0.0165001	1.08566	0	0.212565	0.0228806	0	1.77741	0.0394404	0.470495	0
GRIN2D	2.25483	0.36206	0.722127	0.187896	0.201207	0.103908	0.276826	0.459013	0.461793	0.616927	0.278702	0.677144	0.337976	0.363703	0.126783	0.283004	0.201201	0.508566	0.237915	0.196713	0.203549	0.781675	6.76307	0.467254	0.495791	0.20971	1.05853	0	0.699725	0.366422	0.793797	2.54814	0.129389	1.26302	0.330461	0.0423178	0.788782	2.07345	1.50493	1.13445	0.796818	2.04632	1.82382	6.38354	0.931611	2.98176	0.560267	0.51559	4.29544
EPHB6	0.655252	0.353328	0.18171	0.273731	0.0732806	0	0.305387	0.14117	0.292926	0.369986	0.618137	2.4405	1.75406	0.479388	0.170591	1.10157	0.0464095	2.58076	0.990857	7.28661	1.6433	1.28967	20.1212	17.9013	7.24283	0.443412	3.08942	0.0314288	1.82921	0.281733	9.50045	3.3654	1.53703	6.41772	0.137205	0	0.800547	3.51956	1.03895	0.108131	4.95064	2.14452	1.58802	3.86854	16.4986	6.10129	4.31638	8.3029	2.09955
ERBB3	1.16611	0.349401	1.7053	0.189747	0.218819	0.291387	0.870449	0.112912	0.408947	0.254953	0.727767	0.214162	0.106892	0.122698	0.14814	0.443802	0.193024	0.450367	0.16582	0.102472	1.15752	0.689017	0.203021	1.86418	0.788669	0.249334	0.0637683	0	2.05689	1.45344	0.773694	0.727913	0.868913	2.84347	0.487739	0.445015	0.714037	1.10641	0.727358	0.774919	1.00533	0.758506	0.392189	2.21631	4.76666	4.2678	2.04249	0.190244	0.0603789
GFRA4	0.848686	0.34515	2.78936	0.498979	0.168735	0.358721	0.639254	2.76297	1.257	0.196598	0.910921	1.89456	0.737257	0.358745	0.112229	0.438403	0.240439	0.742804	0.421206	0.368748	1.0175	0.115323	0.182645	0.736751	1.17033	0.464088	0	0	1.92014	1.13525	1.03412	1.09143	3.2299	1.43399	0.140412	0.561897	0.0558585	2.06132	2.53299	0.398368	0	1.04218	3.52827	1.31198	1.75928	0.31929	3.03521	0.912803	0.434552
UNC5B	0.746299	0.34145	1.96994	1.59924	0.995373	1.15258	0.50592	3.74272	0.963814	1.00847	1.77102	5.07565	2.11406	0.558132	0.555127	1.85184	0.193813	5.30717	0.601886	1.45242	3.1456	0.475362	0.0936893	1.4577	0.5403	2.16973	0.321601	0.00795464	0.0408505	0.00891333	0.0437193	0	0	0.0748045	0	0.0370581	0	0.037246	0.0742469	0.147786	0.105042	0.0381853	0.0282055	0.0151803	0.120863	0.0140385	0.0130835	0	0.0477659
VIPR2	12.7903	0.290144	77.4115	15.2373	18.7163	21.0275	31.0335	63.3602	21.0716	8.65721	36.6171	27.6443	30.8021	10.9123	6.24079	19.3849	5.23493	16.7488	16.7509	22.4582	19.8333	6.02268	0	6.25203	8.14356	8.55679	2.12675	0	0	0.214724	0.0936184	0	0.202192	0.429061	0.0413121	0	0.410869	1.09665	0.182175	0.498135	0.240999	0.511051	0.0754975	0.34538	0.29116	0.413344	0.770452	1.34283	0
UNC5C	0.789009	0.277541	0.477389	0.111867	0.29948	0.151123	0.768273	0.914837	1.17535	1.33591	0.493686	1.25058	0.936283	0.461796	0.452444	0.924191	0.284496	0.698563	0.67282	0.673172	0.667543	1.15791	2.89898	2.65457	1.78933	1.49676	0.64583	0.148625	0.593643	1.14726	0.859213	0.132831	0.135909	0.0739501	0.427217	0	0.713812	0.756049	1.83253	0.113632	1.32919	0.46809	0.419645	1.90137	0.033455	0.893754	1.01403	0.0617176	1.14037
LHCGR	11.3632	0.272226	40.3919	13.8185	6.49413	9.86942	9.48318	28.6557	14.66	10.4924	13.7483	7.21481	18.8516	7.6576	6.58681	6.76519	6.22052	8.0724	5.69577	8.14348	7.8006	3.83406	169.438	3.29505	4.7618	25.771	24.1404	0	0	0.11679	0	0	0.098977	0.443404	0.101115	0	0	0.0271128	0.0270236	0	0	0	0	0.165755	0	0.413877	0.028572	1.25382	0.0521559
TNFRSF18	0	0.268011	0.0947604	0.214122	0.382152	0	0.173734	0.441712	0.166645	0	0.0773646	0	0.261351	0.0749989	0.0762529	0	0	0	0.0953949	0.250543	0.259249	0	0	0	0	0	0	0	1.85172	0	0.216192	0	0	0.792659	0	0	0	0	0.0764897	0	4.63781	1.07901	0	0	2.24124	1.47518	0	0.275642	0
SELP	2.09353	0.263777	5.80099	7.85357	6.96565	7.48424	10.7895	18.6066	5.44523	6.22275	38.6195	33.0169	19.7032	3.02638	0.780502	15.1607	2.90125	27.3286	17.5383	19.6446	23.7293	1.95879	0	29.5603	7.62263	6.37231	3.05366	0	0	0	0	0	0	0.0520092	0	0.0601192	0.0597648	0	0	0.266392	0	0.0132745	0	0.0738806	0.0588224	0	0	0	0
EPHA7	7.55681	0.259956	1.58825	0.221533	0.296534	0.197853	0.269621	2.91338	0.323275	0.71864	0.432228	0.975146	0.243357	0.570321	0.99404	0.0264153	1.16059	0.370259	2.70922	0.259214	1.58251	2.05506	5.32825	2.79668	2.27064	1.33104	1.92362	0	0.039187	0	0.738126	0	0.260864	0.0410047	0.710666	0	0.176698	0.273924	0.0237411	0.577574	0	0.115124	0.162342	0.0145621	0	1.14468	1.44333	0.0855549	0.183283
ITGA4	36.8421	0.254343	10.7647	4.11423	2.04166	4.29125	3.51732	22.7137	1.48776	5.65904	2.15364	1.95088	1.82496	2.8786	7.49373	1.53155	6.64539	2.08998	1.93131	1.99606	1.64019	1.25585	3.74531	2.45953	1.05088	2.32891	2.23588	0.670552	1.6567	0.402795	1.03343	0.417034	1.90373	2.01525	1.93145	0.332786	2.21972	2.80525	2.07551	0.561297	3.26022	1.23257	1.81387	2.61207	4.47448	7.34443	0.090961	2.27677	3.77746
FZD5	13.7823	0.253604	18.2322	0.540299	0.554468	0.496738	0.630182	1.81119	0.262812	0.617938	0.24402	0.715689	0.494604	0.61505	0.841796	0.107374	0.893145	0.578863	0.270801	0.3161	0.327085	0.963866	7.90666	1.4958	0.351133	0.212175	0.885194	0	1.40705	0.173779	0.920568	1.8712	0.824733	1.29175	0.451367	0	0.0478833	0.677758	2.09896	0.341491	0.234054	0.808297	0.659894	1.98296	2.59205	5.7204	4.92312	0.71727	0.279381
PTH1R	4.06222	0.238043	13.9325	3.75483	4.66835	5.64633	5.3533	7.69553	5.54475	3.44362	7.18854	8.02552	6.35673	3.5356	2.36522	4.22137	1.85527	5.76781	3.70197	4.69021	3.94396	1.79874	0	2.49123	2.84677	2.73456	0.777617	0	0.264526	0	0.398807	0	0.306248	1.20046	0	0	0.42525	0.094377	0.156778	0.0184925	3.04189	0.764843	0.0476464	0.525689	0.285835	0.877442	0	1.54426	3.28807
NTRK1	3.36556	0.212389	4.93477	4.46028	3.9456	3.58278	5.34979	1.72521	3.18833	4.33502	4.60692	3.59627	2.60369	7.79435	76.9678	2.90969	32.2378	4.55009	9.91404	0.850915	7.29824	5.53524	49.6206	3.29284	8.78605	10.8901	137.553	3.95219	12.3302	7.36005	20.559	9.06678	16.598	14.8963	3.41292	0.069153	4.69188	7.52375	0.762024	0.383027	18.6916	20.7967	5.25019	30.2962	9.20194	17.2113	6.81171	26.7898	8.99143
PDGFRB	9.186	0.212129	22.7365	7.44892	4.61486	6.42755	6.39422	25.9963	6.06737	7.15913	15.256	15.2753	9.13132	3.07831	2.01754	7.77534	3.30029	16.0615	7.19453	12.3515	9.17515	3.56161	0.271279	11.6896	7.38169	15.0791	2.58269	0	0.0190341	0.0249188	0.024445	0	0.0211181	0.0149378	0	0.0777019	0	0.0433865	0.13838	0.0612093	0.0839042	0.00762528	0	0	0	0.0981179	0.0182887	0	0
ASIC3	0.065669	0.206024	0.145687	0.0731551	0.156675	0.115298	0.311622	0	0.128103	0	0	0.0894485	0	0.442005	0.234467	0	0.446509	0	0.244439	0.213996	0.265719	0.0401554	0	0	0	0	0.079902	0	0.0431346	0	0.0553967	0	0	0	0.0244456	0.0391302	0	0	0.176396	0	0.0950708	0.0691208	0	0.504916	0	0.0222352	0	1.57152	0.075655
IL2RG	0.430392	0.204587	1.9386	1.11147	0.770133	0.160291	0.318289	2.79861	1.83181	0.978876	2.504	2.61144	0.984215	0.389304	0.419097	1.84502	0.731601	3.67046	0.262152	1.83603	1.63597	0.789531	0.505223	1.1906	0.315639	0.462146	0.238034	0	0	0.740209	0.0660123	0.181143	1.02651	0.0403386	0	0.186515	0	0	0	0.599184	0.113289	0.288282	0.638818	0	0	1.21882	1.1853	0	0.270458
PLXNA4	2.69034	0.200963	9.61601	0.276512	0.11462	0.196814	0.303966	2.00106	0.645605	0.0667733	0.0386736	0.218128	0.0870973	0.149964	0.0190589	0.0744504	0	0.114677	0.274199	0.177428	0.356388	0.381897	0.237798	0.632168	0.139124	0.147116	0.233817	0	0.610087	0.468206	0.135089	0	0.186726	1.651	0.0596126	0.0477112	0.075888	0.863155	1.8449	0.507387	0.765066	0.0842785	0.250565	0.562871	1.36312	0.31449	1.46548	0.930084	0.368982
ACVRL1	3.33566	0.190069	6.10359	10.3021	6.86151	8.08405	9.17551	6.67051	6.35405	11.8729	12.7031	16.4703	16.2233	2.34028	1.89589	11.8723	3.562	34.6206	13.6261	12.2217	28.9988	6.89051	0.193271	17.5326	6.06385	21.9026	2.69274	0	0	0	0.252527	0.197987	0	0.0881793	0	0	0.481311	0.0256115	0	0	0.0928678	0.24757	0	0	0.0498654	0	0	0.0689936	0.073902
IL1R2	0.119168	0.186933	0.352501	0.265506	0.213236	0.383585	0.5251	0.693196	0.600535	0.289855	0.737461	0.791309	0.344322	0.278989	0.0354568	0.474877	0.27009	0.746697	0.510113	1.06791	0.341553	0.0546517	0	0.122507	0.0369747	0.312791	0.072498	0	0	0	0	0	0	0.0921446	0	0	0	0	0.248968	0	0.0862613	0.031358	0.0405344	0	0	0.0806994	0	0	0
TGFBR2	8.68113	0.185005	8.8026	12.0497	14.8253	15.9961	22.0152	23.8809	21.0758	13.1373	51.1763	64.8807	33.0146	4.74074	3.60936	22.6681	6.41529	63.6049	14.4494	25.3244	39.1235	7.04689	0.0407916	20.0468	11.9974	14.3782	7.73365	0	0.456508	0.108662	0.28781	0.468015	0.294684	0	0.13171	0.308713	0.17216	0.211897	1.28983	0.440406	0.932989	0.0133005	0.120349	0.064772	0.265219	0.0171144	0	0	0.145578
DDR2	4.86127	0.176375	3.19875	1.83462	1.49119	1.8696	2.43462	9.95174	2.56752	2.81298	4.5043	6.28375	2.83282	0.812924	1.01543	2.08215	1.37161	4.54685	2.65886	3.5433	4.56298	2.01407	0.730196	5.58087	2.31482	2.00511	0.760485	0	3.16705	0	0.133905	1.05641	0.462722	0.204566	3.60448	0.212818	1.30464	1.35468	3.26896	0	0	1.29486	0.53993	1.83073	1.7815	0.335919	0.676226	0.149387	1.50871
NPY1R	0.292403	0.174735	0.478802	0.732906	0.224236	0.268915	0.226539	0.359978	0.638305	0.0870879	0.239587	0.0284489	0.312387	0.207812	0.0745718	0.110972	0.16568	0.358956	0.388716	0.326692	0.478898	0.0510854	0.134845	0.39507	0.233293	0.0274106	0.0508253	0	10.9888	6.41182	5.67326	3.72275	4.85547	1.20584	7.89926	1.46855	8.66037	4.99085	8.39045	14.1504	1.02806	2.72598	2.96957	1.39176	0.803672	0.594037	11.0462	0.628987	1.58809
SLC16A4	2.80886	0.16319	1.53864	0.0579457	0.0827343	0.101474	0.188064	0.866636	0.496073	0.313287	0.314046	0.212555	0.400785	0.182666	0.18572	0.230312	0.0392975	0.446987	0.490499	0.406811	0.420948	0.127227	0.671658	0.627424	0.322784	0	0.611802	0	0.979445	1.40153	0.351035	0.481634	0.353802	2.75287	0	0.619896	1.39682	0.249215	0.476092	0	1.15468	0	0	0.964937	0.08087	0.234832	0.284514	1.37999	0.67916
GHRHR	0.0538695	0.140838	0.438204	0	0.0321309	0	0.0730369	0.208905	0.157628	0	0.130095	0.275161	0.256364	0	0	0.0715556	0	0.192881	0	0.333535	0.544935	0.0988206	0	1.63922	0.384429	1.44931	0	0	0.0530762	0.0926472	0	0	0	0.0277691	0	0	0.015955	0.0967859	0	0.0426702	0.0779883	0.0567011	0.0366469	0	0	0	0	0	0
IL17RE	0.166014	0.13889	0.0245536	0.166445	0.118824	0	0.180067	0.200293	0.237489	0.0922969	0.180415	0.203516	0.135438	0.213764	0.0790322	0.0441037	0.112879	0.0951067	0	0.0865582	0.134349	0.263937	0.0643097	0.0546131	0.144227	0.0653627	0.121197	0	0	0.0285518	0	0	0	0.0342313	0	0	0	0.0397696	0.198194	0	1.15364	0.034948	0	0.267446	0.116147	0.134908	0.0628651	0	0
CNTFR	0.0876127	0.137434	0.113382	0.0610002	0	0	0.0742414	0.528515	0.0284849	0	0.185136	0.193924	0.178692	0	0.0782038	0.10183	0	0.21959	0.146754	0.199852	0.0295425	0.0803603	0.0848476	0.288217	0.0815517	0.0574913	0.0266504	0	0.0863224	0	0	0	0.0319245	0	0	0	0	0.131176	0.0522978	0	0.190259	0.0115272	0	0	0.102159	0	0	0.141347	0.0504678
CSF1R	0.651529	0.13627	2.53293	0.373269	0.53295	0.490249	0.630964	4.65218	1.83987	0.297541	0.0674331	4.12032	1.45539	0.065371	0	1.2487	0.0210952	2.22617	0.415744	1.73491	0.502153	0.0455312	0	1.66872	0.127067	0.0244304	0.0226497	0.0571433	0	0	0.0628129	0	0	0.134342	0	0	0.0882146	0.0222968	0.122229	0.0196601	0.0538992	0.048984	0.0253274	0.0545249	0	0.100848	0	0.0200215	0.300242
IL1RAP	1.48338	0.126041	0.575907	0.330496	0.143776	0.271295	0.201118	1.39019	0.434052	0.889129	0.705276	0.328336	0.453818	0.325576	0.0882718	0.394079	0.451772	0.438181	0.731606	0.543813	1.01288	0.566912	0.454912	0.975966	0.989546	0.219013	0.552746	0	0.243589	0	0.0938505	0.515067	0.486465	0.0860248	0.800681	0.430902	0.263608	1.55467	0.376321	0.332913	0	0.273236	0.365809	0	0.259451	0.339029	0.702147	0	0.0427238
GPR151	0.17458	0.121713	0.21517	0.129654	0	0	0.157798	0	0.302719	0	0.0702681	0	0	0	0	0	0	0.16669	0.0866446	0.0758537	0	0	0	0	0.0722233	0	0	0	0	0	0.0981805	0	0	0.239983	0	0	1.30991	0.0697027	0	0	0	0.581894	0	1.19316	0	0	0.587634	0.0625896	0
RXFP2	2.56231	0.116503	2.86697	5.32408	6.47205	8.3455	3.48911	11.9623	2.07179	1.88906	6.29557	7.22308	4.58979	4.53817	2.37332	2.91521	2.85319	2.13804	2.3222	2.17821	4.14718	1.55318	0.0575406	1.2094	0.207396	5.90676	0.393096	0.0170991	0	0	0	0	0.2598	0.0459423	0	0	0	0.0533754	0	0.0235317	0	0	0.212205	0.0326312	0	0	0	0.0119821	0.0513382
ITGA5	6.58872	0.115664	13.6473	14.4772	11.196	12.1784	9.24368	13.5754	7.0891	19.073	24.0679	32.2718	25.845	5.4099	5.01143	16.2235	8.52296	57.8406	29.7947	17.7944	44.5614	7.81622	1.10172	28.094	13.9915	17.8746	7.10356	0.0121256	0.0103784	0	0	0	0	0.0162897	0	0.0564896	0	0.0757012	0.924289	0.0500618	0.800607	0.241147	0.0644927	0.347101	0.128966	0.0855984	0.219383	0.016994	0.67351
CCRL2	0.951614	0.110574	1.68111	1.53125	1.19826	1.36138	2.15035	1.91351	0.996928	1.54309	1.46826	2.41238	2.87538	0.742623	0.50336	2.24719	0.479289	2.95298	1.88916	2.13626	3.20879	0.872842	0	1.56525	1.83718	1.87334	0.257303	0	1.84048	0.272772	0.0891952	0	0.462335	0	0.708485	0.189013	0	0.0633237	0.157789	0.725858	0.153075	0	0	0.464557	0.739744	0.0716027	0	0	0
IL9R	0.525029	0.109812	1.68246	0	0.480175	0.368726	0.688112	0.180982	0.0227598	0.170272	0.0211324	0.0238382	0	0.204861	0.208287	0.209221	0.575146	0	0.312689	0	0.377678	0.406657	0.225982	0.0575724	0	0.367491	0.127764	0.0268616	0.206919	0.361187	0	0	0	0.198474	0.208474	0	0.0414674	0.188661	0.12536	0	0	0.331576	0.380983	0.435723	0.244881	0	0	0	0
COL13A1	2.42033	0.108476	0.869351	7.02948	2.78413	5.36242	3.25807	2.05597	2.58554	7.20859	1.52389	1.45999	1.69249	3.84501	0.864162	2.50307	2.74279	1.85701	6.58954	0.63097	5.17654	2.95997	0	2.72986	10.9426	12.32	2.98697	0	0	0.267595	0.058335	0	0	0.124765	0	0	0	0	0.0206392	0	0.0500567	0.181968	0	0.354465	0	0	0	0	0.159336
EDAR	0.0413224	0.108034	0.0916742	0.0690496	0.0246471	0.0604595	0.168076	0.37391	0	0.086151	0.0498967	0.394	0.0280933	0	0	0.247001	0	0.0295912	0.0922882	0.0538629	0.0557347	0	0	0.135937	0.0769276	0	0	0	0	0.106602	0	0	0	0.0958555	0	0.0246228	0.0244777	0.0247476	0	0.0436421	0.209382	0.0543681	0	0	0	0	0	0	0
SIRPA	1.51178	0.107445	2.62669	2.55071	2.27618	2.00146	3.39294	4.95829	1.60339	2.35623	4.4219	6.79742	5.129	1.41744	0.960761	3.26564	1.24748	4.12018	3.84622	7.59535	4.50375	0.798778	0.0189524	5.43198	1.66678	1.30023	0.580407	0	0.0192818	0.0126215	1.16387	0.951329	0.941287	0	0.0218551	0	0.0782492	0.0175805	1.23535	0.0310029	0.361234	0.123592	0.11982	1.33274	0	0.19879	0.97265	0.734067	0.0676379
SIRPB1A	1.51178	0.107445	2.62669	2.55071	2.27618	2.00146	3.39294	4.95829	1.60339	2.35623	4.4219	6.79742	5.129	1.41744	0.960761	3.26564	1.24748	4.12018	3.84622	7.59535	4.50375	0.798778	0.0189524	5.43198	1.66678	1.30023	0.580407	0	0.0192818	0.0126215	1.16387	0.951329	0.941287	0	0.0218551	0	0.0782492	0.0175805	1.23535	0.0310029	0.361234	0.123592	0.11982	1.33274	0	0.19879	0.97265	0.734067	0.0676379
SIRPB1B	1.51178	0.107445	2.62669	2.55071	2.27618	2.00146	3.39294	4.95829	1.60339	2.35623	4.4219	6.79742	5.129	1.41744	0.960761	3.26564	1.24748	4.12018	3.84622	7.59535	4.50375	0.798778	0.0189524	5.43198	1.66678	1.30023	0.580407	0	0.0192818	0.0126215	1.16387	0.951329	0.941287	0	0.0218551	0	0.0782492	0.0175805	1.23535	0.0310029	0.361234	0.123592	0.11982	1.33274	0	0.19879	0.97265	0.734067	0.0676379
SIRPB1C	1.51178	0.107445	2.62669	2.55071	2.27618	2.00146	3.39294	4.95829	1.60339	2.35623	4.4219	6.79742	5.129	1.41744	0.960761	3.26564	1.24748	4.12018	3.84622	7.59535	4.50375	0.798778	0.0189524	5.43198	1.66678	1.30023	0.580407	0	0.0192818	0.0126215	1.16387	0.951329	0.941287	0	0.0218551	0	0.0782492	0.0175805	1.23535	0.0310029	0.361234	0.123592	0.11982	1.33274	0	0.19879	0.97265	0.734067	0.0676379
GCGR	0	0.106202	0.200265	0	0	0	0	0.291721	0.110058	0	0.183939	0.484147	0.184112	0.0396254	0.040288	0.269791	0	0.145447	0.0756024	0.220622	0	0	0.109276	0.16704	0	0	0.0823763	0	0	0.116438	0.285561	0	0	0.1396	0	0	0	0	0	0	0	0.213784	0.18423	1.38814	0	0	0.0427287	0.0364087	0
FGFR3	0.604088	0.102444	0.338063	0.363758	0.467434	0.133772	0.464855	0.337678	0.191095	0.72616	0.630863	0.567089	0.288595	0.401344	0.378908	1.05182	0.934349	0.654733	1.2033	0.361786	0.58356	0.19967	0.400557	0.671369	0.344471	0.29998	0.089394	0	0.407519	0.280794	0.137728	0.0755873	0.14278	0.64805	0.0243107	0	0.00967128	0.0782234	0	0.120703	1.15819	0.515547	0.0444276	1.90093	0.1523	0.320633	0	0.95703	0.470236
GPR135	0.332916	0.0994725	0.562727	0.264906	0	0.0556681	0.612576	0.696753	0.556656	0	0.574279	0.550641	0.0323336	0.167016	0.339616	0.126348	0.107792	0.204346	0.141624	0.0619928	0.0641472	0.0581635	0.276351	0	0.0885388	0.249668	0	0	0.0624788	0.16359	0.641919	0.220185	0.0693193	0.392262	0	0.255054	0	0.341795	0.0567785	0	0	0	0.194125	0	0.110912	0	0.930494	0	0
CRHR2	0	0.0935843	0	0.09969	0	0	0.0808863	0	0.0581895	0	0	0.0406311	0	0.0349176	0.142006	0.0396229	0.0338037	0.0854443	0	0.0388822	0.0402334	0	0	0	0.0740425	0.195741	0	0	0	0.307813	0.427778	0.276202	0.521728	0.107637	0	0	0	0.0714585	0.284894	0.110264	0.0863699	0.109891	0.0405854	1.02663	0.0695645	0.0202003	0.0376522	0	0.103097
ITGB2	0.175615	0.0918264	1.98698	0.528214	0.481836	0.349446	0.261911	1.78582	1.10767	0.207474	0.604356	3.55223	0.740236	0.164456	0.0209007	0.816452	0.129358	2.5026	0.444508	1.69394	0.521105	0.0214771	0	1.81981	0.152569	0.103714	0.299149	0.0269545	0.669045	0.105711	0.0296289	0	0.255964	0.0181055	0	0	0	0.0631046	0	0.185473	0.0508485	0	0.0238938	0.0642986	0	0	0	0.0377765	0.121392
NRCAM	0.0173344	0.0906391	0.384567	0	0.0620356	0	0.0940089	4.78027	1.826	0	2.32337	0.212503	1.6381	0	0.0206305	1.50818	0	2.06061	0	0.519687	0.0233803	0	0.0895326	0.270867	0.0752979	0.113748	0	0	0.0113861	0	0.0292458	0	0	0.0357428	0	0	0.11295	0.269917	1.27272	0.302074	0.652484	0.0091228	0	0.0253869	0.282976	0	0	0	0.0399408
GRIN2C	0.0628517	0.0903765	0.48803	0.227554	0.112465	0.174723	0.234341	0.41977	0.234997	0.109197	0.189733	0.246132	0.117508	0.193128	0.121554	0.114794	0.160258	0.101269	0.280742	0.194574	0.243722	0.134514	0.608681	0.180916	0.7898	0.216527	0.334574	0	0.0619261	0.0270238	0	0.218237	0	0.048599	0	0	0.0186154	0.0376413	0.0375175	0	0	0	0.0641361	0.0230121	0	0.0957658	0	0.0507001	0.452558
GUCY2E	0.0309199	0.0889214	0	0.0861117	0.0184424	0.0271436	0.0419215	0	0.120633	0.0107439	0.0373357	0.0947616	0.0945947	0.018097	0.0183996	0.102678	0.0350394	0.166064	0.046037	0.0604552	0.041704	0.00945346	0.0199627	0.101716	0.0191873	0.142027	0.0376214	0	0	0.172827	0.143458	0.0357872	0.1014	0.55786	0.0690603	0.0368485	0.0457892	0.0925882	0.276851	0.14695	0.0447635	0.28477	0.0946552	0.226416	0.39659	0.0209386	0.253685	0.108081	0.19592
DPP4	2.5774	0.0862518	0.15248	0.172273	0.147582	0.0241347	0.559116	0.426458	0.0670378	0.0573173	0.0995907	0.0982999	0	0.13275	0.0245399	0.0547776	0.0233664	0.162421	0.0307002	0.134384	0.0556215	0.0378248	0	0.169576	0.0511809	0.0811818	0.0250882	0.878224	0.0541749	0	0.104363	0.0954603	0	1.86007	0.859666	0.393165	0.317564	0	0.455398	0.0653302	0.238808	0	0.47692	0.256679	0.096171	0	0.195199	0	0
CCR9	0	0.0851351	0	0	0	0	0	0	0.0423487	0	0	0	0	0	0	0	0	0	0	0	0.0439211	0	0	0	0	0.0213682	0	0	0	0	0	0	0	0.0335724	0	0	0	0	0	0	0.0471433	0.0342753	0	0	0	0	0.0616551	0	0
ITGAM	0.278955	0.0833493	0.825154	0.0665904	0.0594232	0.0116613	0.10806	1.68277	0.518255	0	0.144359	1.18061	0.257381	0	0	0.476409	0.0225801	0.513672	0.0593343	0.857087	0.134374	0.036552	0	1.68786	0.0247293	0	0.0242439	0.0152914	0.0392639	0.0685371	0	0.0922479	0.116167	0.123256	0	0	0	0	0.095151	0.0315659	0.461544	0.0838909	0	0.0291814	0.139402	0	0	0	0
ITGA8	6.66695	0.0827197	6.63493	3.36102	2.26461	3.22726	2.34404	13.2826	2.54231	2.70139	6.23559	2.86286	2.24323	1.57406	0.591736	2.83686	1.80556	12.5749	6.00638	4.02108	6.02023	0.801524	0.262639	8.86577	1.78108	1.89824	1.82862	0	0	0	0.648197	0	0.592918	0.0582498	0	0.215465	0.133872	0.933904	1.29507	0	0.163592	0.416286	0.645727	0.0165491	0.368931	1.056	0.427899	0.194458	0.052073
F2RL2	3.25229	0.0778888	1.63399	2.57208	1.18464	2.5427	1.29592	8.15147	1.13004	2.34644	3.59737	2.80678	2.17733	1.01715	0.783004	1.38506	1.04097	4.32018	1.14591	2.75069	1.5236	1.00195	0.577035	2.2868	1.2479	1.80832	0.800499	0	0.375069	0.042698	0.439805	0.344818	0.108557	0.243159	0.831764	0	0.147063	0	0.0296391	0	0.862613	0.287448	0	0.618111	0.115795	0.0504371	0	0.987984	0.400427
TBXA2R	0.430195	0.0749808	0.901371	0.559109	0.299359	0.272751	0.243026	1.14309	0.326354	0.597928	0.194797	0.488311	0.38996	0.167858	0.213331	0.476195	0.0406259	0.641802	0.427015	0.630844	1.01542	0.263056	0.0925818	0.766567	0.48942	0.517537	0.305337	0	0	0	0.967737	0.663887	0.130629	0.794642	0.213522	0.0427234	0.552131	0	0	0.416482	0.726606	0.603743	0	0.472526	0.501622	1.21385	0	0.154232	0.0826022
EPOR	0.535582	0.0746793	1.16179	1.1535	0.745388	1.04483	0.968197	1.35388	1.13765	1.78657	1.25031	3.13694	1.26228	0.376163	0.361205	1.37541	0.0404626	2.12222	0.717691	1.1868	1.42068	0.349332	0	0.910309	1.01922	0.796615	0.347553	0	0	0.0921118	0	0	0	0.0184058	0	0	0	0	0.12788	0	0	0	0	0	0	0	0	0	0.0822701
NTSR2	0.461989	0.07247	0.478299	0.154396	0	0.24334	0.0939554	0.0796259	0.240325	0	0.278925	0.062928	0.188451	0.108158	0	0.122733	0	0.396999	0.34393	0.120439	0.498496	0.310747	0.417581	0.379948	0.344023	0.0606312	0.196742	0	0.42484	0.0794549	0.233833	0.213886	0.202008	0.928785	0	0.247757	0	0.193677	0.386079	1.07343	3.6117	0.0729409	1.35143	0.0676598	0	0.0625709	0	0	0
GFRA1	0.844249	0.0715857	0.607452	0.953201	1.2657	1.37545	0.433108	0.157308	0.118696	0.919709	0.0137761	0.3885	0.0620506	8.6272	7.68521	0.333398	2.67626	0.130718	0.883307	0.104098	0.338534	2.65098	4.46368	0.731857	0.46726	0.224593	7.81528	0	34.8164	5.45473	14.8019	9.45458	4.7059	6.19868	7.20285	3.07277	2.10852	5.78039	19.5042	5.18117	14.799	11.396	18.7668	7.68593	15.6178	20.8291	27.1885	23.7683	9.30571
ADCY7	0.194402	0.0711548	0.222829	0.0866253	0.127548	0.0796411	0.28334	0.318307	0.101127	0.162119	0.223003	0.86721	0.45597	0.0910246	0.0462733	0.180759	0.110151	0.68214	0.115779	0.620827	0.340866	0.0237746	0	0.423681	0.126667	0.0127566	0.0177402	0	0.0127693	0	0.0327985	0	0.311681	0.0801696	0.0144734	0	0.0921245	0.122247	0.0986362	0.0205315	0.0562882	0.0716171	0.0264499	0.0854124	0	0.131647	0	0.0104544	0.156775
SSTR2	0	0.0671237	0.0949316	0.357515	0	0	0	0.44251	0.417366	0	0.310018	0.437142	0.61092	0	0	0.170518	0	0.413675	0.191135	0.334661	0.562722	0.0392485	0.0828804	0.211151	0	0.926612	0.234292	0	0.716728	0	0	0	0.841975	0.23161	0	0	0	0.461285	0.459767	0	0	0.810718	0	0	0	0	0	0	0
MST1R	0	0.0661968	0.117026	0.0352578	0.0660723	0.0370459	0	0.0818249	0.0617404	0	0.13376	0.0431106	0.172138	0.0463105	0.141255	0.0840818	0.0268999	0.14732	0.11781	0.0206275	0.14941	0.0193533	0.234991	0.156176	0.0294603	0.228454	0.18292	0	0	0.122474	0.026699	0	0	0.195782	0	0	0	0	0.226709	0.0167133	0.160371	0.0333135	0	0.382406	0	0	0.219725	0	0.0364627
GFRA3	0.752778	0.0656026	0.139171	0.128118	0.11225	0.195805	0.0708767	0.144161	0.0407908	0.392357	0	0.071206	0.0852967	0.342682	0.497731	0.0277757	0.793831	0.0598965	0.233504	0	0.0423054	0.0639319	0.108003	0.0515915	0	0.0274429	0.0254426	0	0.151085	0.359628	0.458628	0	0.152388	0.0431165	0.0311361	0.510858	0.0495461	0	0.0748915	0.0110422	0.0605454	0.220096	0.0853512	1.48527	0.195059	0.665538	0.0263942	0.101206	0.289083
NOTCH3	4.1612	0.0637272	14.8904	5.83326	4.86012	5.27316	4.37889	17.8475	3.71906	4.20464	5.71842	5.42494	7.44541	2.72083	1.06198	4.44041	1.20357	8.31618	4.88654	5.85525	5.38358	2.57111	0.0112409	3.8017	4.63504	4.81564	0.852676	0	0.00571817	0.022458	0	0	0.0507537	0.0807761	0	0	0.0103135	0.0312817	0.0415717	0.0275824	0.0252062	0.00916304	0.124367	0.0637471	0	0.0412667	0	0.0374525	0.0200585
IL1R1	4.31564	0.0604441	4.51644	5.03297	5.86066	3.52923	12.277	21.7501	4.93594	12.733	15.5752	14.5647	11.7229	1.74782	1.22673	5.45101	2.46714	16.0869	7.91726	14.4903	7.83474	1.09563	0	8.20766	3.49104	2.6802	2.83648	0	0.822576	0	0.0975149	0	0.308892	0.00993153	0	0	0	0	0.115004	0.0406955	0	0	0	0	0.0898604	0.0260938	0.376941	0.0414435	0.0443919
SSTR3	0.447936	0.0585547	0.0828126	0.062375	0	0.0655383	0	1.83359	0.0728171	0.0778233	0	0.0762673	0.342598	0	0	0	0	0	0	0.218953	0	0	0	0	0	0	0	0	0	0	0	0	0	0	0	0	0	0	0	0	0.0810612	0	0	0	0.130577	0	0	0	0
TSPAN1	0.373687	0.0558271	0	0	0	0	0	0	0	0	0	0	0	0.0624897	0.0635345	0	0.120992	0.152914	0	0	0	0	0	0	0	0	0	0	0	1.42309	0	0	0.311234	0	0	0	0	0.127884	0	0	0	0.393329	0	0.0781824	0.124495	0	0	0	0.246007
ITGAL	0.149776	0.054821	1.40665	0.0834252	0.196538	0.105187	0.203068	1.03259	0.409043	0.0624522	0.551606	1.09146	0.448035	0.105194	0.0534767	0.228792	0.0678925	1.08328	0.211854	0.390461	0.434332	0.0457927	0.0483498	0.615894	0.0371773	0.137596	0.0546715	0	0.00983804	0	0.0252695	0	0.152812	0.0154416	0.0223019	0.00892473	0	0.0358799	0.0715237	0	0	0.0472947	0	0.131611	0.0349289	0	0.00945274	0	0.0690209
NMUR1	0	0.0545565	0.231474	0	0	0	0	0.0899153	0	0	0	0	0.177336	0	0	0	0	0	0.233024	0.102001	0	0	0	0	0	0.0684661	0	0	0	0	0	0	0	0	0	0	0	0	0.0622813	0	0	0	0	0	0	0	0	0	0
S1PR1	3.68076	0.053215	11.1135	8.36132	11.3413	9.07324	8.61248	17.4824	13.103	7.61488	34.9211	48.9346	26.7536	4.96382	2.93725	25.3247	7.76564	68.5675	18.4614	25.5366	58.9795	6.61731	0.131414	27.7742	7.88378	32.512	8.37916	0	0.0111415	0.0583441	0	0.510436	0.395562	0	0.252567	0	0.0401904	1.67614	0.860623	0.286627	0	0.357072	0.76158	0.223573	1.10759	0.75811	1.07051	0.173313	0.0781654
CFTR	1.2188	0.0490225	0.12133	0.0261105	0	0	0.0317782	0.222185	0.137167	0.0488658	0.0566039	0	0.0159348	0.0137182	0	0.0155669	0	0.0167845	0.017449	0.0305516	0.0158067	0.0143322	0.0151325	0.0578288	0.0145447	0	0	0.0764468	0.954525	0.0403106	0.395442	0.434051	0.136649	0.398716	0.54968	0.209495	0.298506	0.0421114	0.356769	0.00618857	0.271461	0.0246705	0.12756	0.10298	0.355292	0.0158723	0	0.0378139	0.148515
CACNA1C	0.465866	0.0487188	1.13688	0.565681	0.311214	0.239929	0.416873	2.53729	0.254459	0.595706	0.601909	0.761473	0.456079	0.299932	0.393658	0.365102	0.290364	1.1743	0.582652	0.46758	0.823138	0.267776	1.92496	0.390799	0.433638	1.05772	0.328765	0	0.299884	0	0.0157197	0	0.0339506	0.259361	0.0416209	0.0111038	0.0165576	0.106021	0.127919	0.0246009	0.431646	0.0490353	0.133108	0.0341138	0.032593	0.0567864	0.0235215	0.0501061	0.182481
CD44	3.47044	0.0471335	5.31612	3.26356	1.98932	3.15211	2.03182	9.34118	2.5204	5.37169	4.43545	7.6432	5.14778	0.501206	0.522996	3.87645	1.02151	13.6202	4.16059	7.93107	9.86322	0.950815	0	12.4174	1.52428	1.95197	0.61694	0	0	0	0	0	0	0.0348501	0	0.0268563	0	0.0404886	0.121066	0.0119002	0	0	0	0.0330037	0	0	0	0	0.181735
RAMP3	1.54853	0.0467137	1.23323	10.1182	5.20433	8.13904	4.27979	2.95126	5.51873	7.71933	6.04105	13.2641	4.27185	4.81055	2.21512	6.86306	5.82137	8.82866	7.38245	2.93068	5.74373	2.23978	0	4.23698	3.34481	9.20393	2.40955	0	0.0195606	0	0	0	0	0	0	0	0	0.0356693	0.035552	0	0	0	0	0.0872262	0	0	0	0	0
TNFRSF8	0.0867569	0.0453638	0.128314	0.0966469	0	0	0.382284	2.65415	0.112826	0	0.157138	0.38406	0.147455	0	0.103253	0.14405	0	0.465953	0	0.0848144	0	0	0	0.428102	0	0	0	0	0	0	0	0	0	0	0	0	0.154174	0.0519579	0.414296	0.274881	0.376801	0	0.0590198	0.476469	0	0	0.219017	0.0233278	0.0999496
HHIP	5.20328	0.0451571	3.67222	5.00273	2.27936	5.54707	1.96125	13.7126	1.4039	7.80219	3.46735	1.29397	0.866021	2.09767	1.11776	1.10413	1.50471	0.680283	5.57736	0.548781	1.2085	1.01656	0.334543	0.81679	0.777075	1.71427	0.420317	0.0497074	0.453811	0.259925	0.145704	0.79965	0.141608	0.0222592	0.160742	0	0	0.336187	0.0773264	0.0456047	0	0.0454505	0.572821	0.0474297	0.0503502	0	0.490543	0.31349	0.0994941
VIPR1	0	0.0412505	0.213912	0.0878836	0.0941095	0.0461703	0.142614	0.0453237	0	0.10965	0.127013	0.39401	0	0	0.0625939	0.0698607	0	0.263638	0.0391536	0.0342773	0.106406	0	0	0.129762	0.0979104	0.241582	0	0.020181	0.103638	0.180906	0	0	0	0.0135557	0.0587345	0	0	0.0314978	0.0784855	0	0	0	0	0.192563	0.0613259	0	0.033193	0	0
NPY4R	1.34064	0.0412353	1.1372	0.0219628	0.0940747	0.0461532	0.0534604	0.305822	0.0512791	0	0	0.161126	0	0	0	0	0.22342	0	0	0.411176	0	0.192888	0.152745	0	0	0.0517485	0	0	1.7094	5.01827	3.06016	0.547652	5.60343	7.64258	8.10236	1.01031	1.91528	4.74654	3.41286	1.72823	0.114169	6.86877	4.64059	5.97686	2.16094	2.85711	2.68764	8.4819	2.45304
CD177	0	0.0407602	0	0	0	0	0	0	0.30413	0	0	0	0	0	0	0	0	0	0.116065	0	0	0	0	0	0	0	0	0	0	0.0670333	0	0	0	0	0	0	0	0	0	0	0	0	0	0	0	0	0	0	0.987873
CNTN1	0.661872	0.0407156	0.892539	0.195174	0.0464445	0.0455716	0.0659833	0.134208	0.0759492	0.108228	0.164543	0.0530319	0.198519	0.0227873	0.0231683	0	0.0220604	0.236985	0.0579688	0.0761238	0.183795	0.16665	0.0251366	1.37685	0.386563	0.0510963	0	0	0.230162	0.01674	0.394121	0	0.0283734	0	0	0	0	0	0.0232403	0.185036	0.789114	0.12294	0	0.199569	0.272388	0.131827	0	0	0.0448541
FZD2	5.01867	0.0394615	1.73009	1.84959	2.07064	3.158	2.89058	4.81273	0.687025	2.17655	1.50362	2.51852	1.48793	0.839246	0.988007	1.05259	1.28285	0.648524	1.51695	1.47558	0.916116	0.599921	0	0.682736	0.257576	0	0.0918257	0	0	0	0	0	0	0	0	0	0	0	0	0.0996317	0.0546291	0	0	0	0	0	0	0	0.0434725
ITGB4	0.236696	0.0353613	0.533448	1.60718	1.12271	0.540909	1.39063	1.66096	0.425086	0.540473	1.89179	1.51224	2.59769	0.323248	0.033536	1.3774	0.319323	10.283	1.42646	4.16513	6.69665	0.220549	0.014554	3.04972	0.272779	0.606485	0.253712	0	0.0962455	0.106616	0	0.104364	0.0657125	0.197547	0.0671322	0	0.0333831	0.027001	0.0672804	0	0.048953	0.142364	0.0613417	0.0577749	0.0262853	0.0534294	0.0213406	0.0242455	0.0908965
BDKRB1	0.127451	0.033321	0.341658	0.692152	0.247062	0.326332	0.161999	0.590356	0	0.210358	2.60662	2.12663	0.682354	0.0745953	0.0568819	1.58714	0.180539	4.31243	0.960676	1.04869	3.01905	0.0487087	0.0205714	2.05705	0.138406	0.522706	0.0581529	0	0	0	0	0	0	0	0	0	0	0.0763292	0	0	0	0	0	0.011666	0.0743061	0.07552	0	0	0.0734159
GALR3	0	0.0322508	0.182447	0	0	0	0.0418123	0	0	0	0	0	0	0.0721994	0	0.0819287	0	0	0.183668	0.241191	0	0	0	0.304354	0	0.242841	0	0	0.0810272	0	0	0	0	0	0	0	0	0.147755	0	0	0	0	0	0	0	0	0	0	0.426348
TACR1	1.19296	0.0304283	1.74288	0.129654	0.121484	0	0.433944	0.0752239	0.0189199	0	0.140536	0.158531	0	0.238418	0	0.0772988	0.0329732	0	0.0433223	0.0568902	0	0.17792	0.0563566	0.574309	0.108335	0.0954656	0	0	3.28728	3.77814	2.62633	1.27972	1.61154	8.00945	1.47306	0.641499	1.17202	13.4352	0.173684	0.983359	0	0.903467	4.07759	4.36783	9.16046	1.0246	7.84124	1.98722	1.54197
CD36	0	0.0290031	0.164074	0	0	0	0	0.191202	0.0721349	0.0770942	0.0669769	0.113329	0.188549	0	0	0	0	0.158882	0.0206466	0.0361504	0.0374067	0	0	0	0.0688405	0	0	0	0	0.0476978	0	0	0.0404227	0.0285929	0	0	0	0	0	0	0	0	0	0	0	0	0.0700137	0	0
ITGA9	15.6513	0.0271437	10.9216	5.49378	3.15049	5.59011	4.00299	24.012	2.11814	5.88939	5.23403	7.0444	2.95573	1.20773	1.05802	2.23241	2.92668	10.3995	6.37656	5.464	5.84643	1.04752	0.0837886	5.57143	1.78785	1.93314	0.576359	0	0.528519	0.0669598	0.240852	0.90125	0.0189156	0.0535196	0.299526	0.00773314	0	0.023317	0.457059	0.123358	0.82669	0.0751302	0	0.247085	0	0	0.360388	0.572292	0.134562
GIPR	0	0.0265189	0	0	0	0	0	0	0	0	0	0.0690815	0	0	0	0	0	0.0726368	0	0	0	0	0	0	0	0	0	0	0	0	0	0	0	0	0	0	0	0	0.423833	0	0.146847	0	0	0.222828	0	0	0	0.0545481	0
MCHR1	0.523555	0.0260723	0.884962	0.541579	0.133834	0.145909	0.033802	1.07425	0.194537	0.0173259	0.225782	0.237713	0.508488	0.437756	0.0593434	0.347723	0.0282528	0.428481	0.0742407	0.438714	0.235386	0.12196	0	0.738139	0.030942	0.0654392	0.151674	0	0	0.0428778	0.0420626	0.0577116	0	0.205628	0	0	0.0590728	0	0	0.131654	0	0	0	0	0	0	0	0	0
LGR6	1.41211	0.0234404	0.629872	0.224727	0.320863	0.537838	0.471042	1.23624	0.262348	0.218077	0.135327	0.152655	0.182863	0.288615	0.173397	0.104207	0.406413	0.256818	0.367105	0.073042	0.241857	0.301533	0	0.0921703	0	0.0588333	0.0272725	0	0.0588917	0	0.0378165	0	0.0326697	0.0462176	0	0	0.0531096	0	0.0267593	0	0.0649001	0.0471853	0.0152483	0.0164134	0	0	0	0.0241078	0
FGFR4	1.50827	0.0216068	3.04053	1.82981	0.874971	1.31802	1.84884	5.23475	1.03448	2.95785	2.49483	1.92778	1.71369	0.858583	0.209014	1.20756	0.421451	0.577028	2.43025	0.888738	0.37621	0.252679	0.0533577	0.679686	0.41028	0.162694	0.138266	0	0	0	0	0	0	0.287567	0	0	0	0.0247476	0.0493324	0	0	0	0.0421668	0.0605181	0	0.0559663	0	0	0.261834
CDH7	0.0413104	0.0216006	0	0.115049	0	0	0	0.106801	0	0	0	0	0	0	0	0	0	0.236661	0	0	0.334311	0	0	0	0	0	0	0	0.0271347	0	0.0696967	0	0	0	0	0	0.122353	0	0.024659	0	0.0299031	0	0	0	0	0	0	0.211049	0.0475923
TLR2	0.40452	0.0211517	0.673074	0.450634	0.386046	0.402464	0.575875	0.941231	0.789111	0.126504	0.86701	2.28665	0.976303	0.402492	0.746227	0.83286	1.36378	1.78152	0.677581	1.55549	1.05029	0.383402	0.0391753	2.29552	0.451843	0.597251	0.344536	0	3.01579	0	0.375366	0.0936397	0.235839	0	0.0602336	0.0241041	0.263583	0.109018	1.27977	0	0.0585634	0.340626	0.0550381	0.888649	0.141505	0.0958779	0	0.043508	0.186413
APLNR	1.55331	0.0208257	0.721605	2.54011	2.04301	3.53138	1.59299	0.961045	1.3985	3.84734	5.10985	1.51902	2.76191	1.9115	1.61165	3.86204	1.35404	4.69176	6.99752	1.49257	3.03516	1.80222	0.0257143	3.32469	4.48585	3.29305	1.88997	0	0	0	0	0	0.0290255	0	0	0	0	0	0.118872	0	0	0.0838439	0	0.335398	0	0	0.0251367	0	0.0458849
LGR5	0.0784475	0.0205095	0.0870184	0	0	0	0	0.067604	0	0	0	0.0400703	0	0	0.023341	0	0.0666744	0.0561767	0.0292004	0.0511274	0	0	0.164605	0.0322583	0.133871	0.514771	0.0238625	0	0	0	0	0	0	0.0202194	0	0.0350584	0	0.0704723	0.0234135	0	0	0	0.14676	0.0574446	0	0.026562	0	0.843741	0
CX3CR1	0.116514	0.0203077	0.344649	0.0216326	0.0231651	0.0681892	0.131642	0.200816	0.0505083	0.107961	0.0937932	0.555465	0.330052	0	0	0.103178	0.0440123	0.250308	0.0289131	0.253122	0.0261918	0.0474973	0.0250748	0	0	0	0	0	0	0	0	0	0	0	0	0	0	0	0	0	0	0.122638	0	0	0	0	0	0	0
TLR4	0.554511	0.0199962	1.04637	1.49106	1.12909	1.49953	0.959208	1.94441	1.20604	1.58129	2.56284	3.89373	1.94993	0.738626	0.409623	1.48583	0.585052	4.60075	2.96084	1.9316	3.67508	1.00553	0	3.36526	1.50692	2.35887	0.977143	0	0	0	0.12904	0	0	0	0	0.0227874	0	0.183223	0.0228275	0	0	0.0503153	0	0	0	0	0	0.0616969	0
ST14	0.226346	0.0197255	0.083692	0	0.045002	0	0.0255736	0.373863	0.0367951	0	0.0797161	0.0770772	0.243648	0	0	0.0250549	0.0641257	0.364698	0	0.196692	0	0.0461355	0	0.077563	0	0	0.0229503	0	0	0	0.0954699	0	0	0.194465	0	0	0.0446927	0	0.394073	0	0.163844	0.059561	0.051327	0.0552486	0.0879759	0.0510932	0	0.0202872	0.130383
NOTCH1	1.06711	0.0181455	3.6377	2.16972	1.58863	1.89895	2.51131	4.00739	2.20576	2.62269	3.78703	11.6282	4.68908	0.959697	0.893141	3.39959	1.18962	7.55465	3.46185	3.3643	6.14333	1.36339	5.89812	4.26675	2.3419	4.96427	1.30367	0	0.148164	0.0298417	0	0.0401656	0.0252901	0.00894444	0	0.0723742	0.0205565	0.0571537	0.0776805	0.0137441	0.17584	0.0228293	0.011804	0.101647	0.222555	0.0881264	0	0.0559867	0.0699647
CDH5	7.17666	0.0173329	13.8011	21.4086	14.0181	18.0227	16.3818	25.867	14.2045	31.2952	44.6999	56.2706	48.881	7.79936	4.84268	36.9316	8.64933	69.2552	46.3076	31.4666	65.0419	15.1617	0	46.3317	21.3622	34.7379	9.93202	0.0127196	0	0.0427578	0.0279632	0	0	0.11107	0	0	0	0	0.0197871	0.0175047	0	0.0348909	0	0.0121368	0	0	0	1.02502	0.0190946
CALCRL	6.39945	0.0160488	4.8913	11.95	13.657	10.8675	12.2032	16.2008	6.89544	8.59597	26.7862	27.2373	23.0785	3.56587	2.37438	19.9772	3.03474	41.8596	11.6761	16.093	29.351	5.20814	0.0396322	23.955	9.4089	6.9485	4.43473	0	0.0403211	0.0263935	0	0	0	0.0158218	0	0	0	0.055145	0	0	0	0.0242296	0	0.0224753	0	0	0	0	0
EPHB1	0.0299363	0.0156532	0.33207	0.200094	0.0892788	0.0525604	0.060882	0.670756	0.136262	0.104021	0.216888	0.275242	0.610571	0.052564	0.0178143	0.109353	0	1.372	0.356581	0.351193	1.09019	0.173902	0	0.406233	0.380827	0.324129	0.191229	0	0	0	0.050507	0	0	0.0617274	0	0	0	0	0.0714785	0.0316168	0	0	0.0610962	0	0	0	0	0	0
MET	0.522989	0.0151924	0.225606	0.153744	0.15597	0.144537	0.22651	1.26446	0.141696	0.272588	0.710446	0.900355	0.395063	0.136044	0.89907	0.549966	0.460964	0.55137	0.205486	0.956282	1.32262	0.497464	2.09159	0.884127	1.12687	1.14395	0.406551	0	0	0.512193	0.12255	0.302658	0.25409	0	0.0865266	0.129847	0	0.182708	0.190779	0.989623	2.16628	0.214075	0.0296487	0.340416	4.89553	0.649299	0.293396	0.015625	0.0502098
LINGO1	0.36186	0.0135151	1.58647	1.28132	0.370002	0.84711	0.403005	1.71513	0.554631	3.89786	2.02867	2.21802	1.49365	0.287432	0.507571	2.55782	0.688335	2.53577	4.50265	1.26342	2.51007	1.18538	0	2.89098	3.30412	2.35756	0.503188	0	0	0.0889063	0.043608	0	0	0	0	0	0	0.0309593	0.0771436	0.0272981	0.823232	0.149632	0	0.0757081	0.0602774	0.0350069	0	0.0277999	0
CD4	0.113173	0.00986275	0.139487	0.0630373	0	0	0	0.308844	0.318891	0.0262165	0.0683281	0.0256924	0.0769414	0	0	0.0501098	0.0213752	0.378205	0.224673	0.0737595	0	0	0	0.186151	0.117049	0.0247547	0.0229503	0	0.0247792	0	0.0159117	0	0	0.243081	0	0	0	0	0.0900739	0.019921	0.327688	0	0	0.138122	0.043988	0	0.0714263	0	0.347688
ADCY1	1.10715	0	0.105644	0.268554	0.0639065	0.0418035	0.133161	0.0615555	0.0696694	0.161328	0	0	0.0121403	0.0522579	0.255032	0	0.455318	0	0	0.0232765	0	0	0.103762	0	0	0	0	0.616689	0.668581	0.629589	0.964088	1.11609	0.663698	0.7088	0.239307	0.234093	0.581783	0.68445	1.3644	0.782676	2.48183	1.44728	1.53066	9.95103	0.749597	1.22137	1.89338	0.374523	0.288018
ADCY8	0.702406	0	0.574109	0.350056	0.253578	0.0324537	0.501226	2.43719	0.0480775	0.205531	0.256678	0	0.0377001	0.0108186	0	0.0491061	0.146629	3.57392	0.137608	0.421645	0.698076	0	0	1.56579	0	0	0	0	0.0485657	0.0317902	0	0	0	0	0	0	0	0	0.0441348	0	0.107041	0.116736	0	0.027071	0	0.0625872	0	2.05767	0.0851808
ADRB2	0.0700038	0	0.621217	0.116976	0.375789	0.450665	0.284736	0.965238	0.500716	0.243246	0.338118	2.26463	0.57111	0.0819446	0	0.371948	0.0793305	4.41145	0.312689	1.27748	0.849776	0	0	1.12266	0.130322	0.0918727	0.0851763	0	0	0.84277	0.0590534	0	0	0	0.260592	0	0.0414674	0.146736	0.0835735	0	0	0.257892	0.857212	0	0	0.0948118	0	0	0
AGTR1A	1.78339	0	1.42294	1.17633	0.965741	0.549327	1.38395	4.32751	1.49532	1.87535	4.32104	2.55702	0.925287	0.508162	0.139637	0.561055	0.319104	6.80556	1.67704	2.1105	4.51011	0.94702	0.454501	5.90535	1.44159	2.23272	0.528203	0	0	0.0403572	0	0	0.376219	0	0.366877	0	0	0	0.0560285	0.235437	0	0.0493981	0	0	0	0	0.0888582	0.0252384	0.108136
AGTR2	0.456728	0	0	0.472452	0.311336	0.0763711	0.176925	0.224912	0.466691	1.22427	0.236356	1.06648	1.15332	0.0763762	2.44608	0.563344	1.44183	2.66325	1.16576	8.12209	0.308012	0.837842	4.76014	8.15635	1.53857	0.428149	2.6992	0	0.942862	0.561073	0.220162	0	0	2.11894	0	0	0.386496	0.27353	4.43999	0.206729	2.83379	0	0.532642	0.907785	0.456481	0	1.15301	0	1.12753
ALK	0	0	0	0	0	0	0	0.0227883	0	0.0735078	0.0239479	0	0	0.0464312	0	0.0175627	0	0	0.187018	0	0	0.0323395	0.0170727	0.413206	0.738427	0.0347044	0.0482623	0	0.0173694	0.0227394	0.0111536	0	0	0.0136314	0	0.0157569	0	0.0158368	0.173632	0.041892	0.344548	0.0139168	0.107936	0.00968188	0	0.0358147	0	0.021331	0
AQP1	3.37348	0	28.8255	14.1074	23.7841	13.9436	14.8648	16.0349	25.5519	5.76941	53.6393	295.376	112.362	8.05206	4.78341	83.1968	3.82293	131.81	13.7735	92.6688	159.039	10.0401	0.0680627	56.3118	14.5066	30.9568	2.83797	0	0.0692458	0	0	0	0	0.0271717	0	0	0	0	0.125856	0.0278348	0	0	0	0	0	0.178476	0	0	0.030363
ATP6AP2	0	0	0	0	0	0	0	0	0	0	0	0	0	0	0	0	0	0	0	0.270811	0	0	0	0	0	0	0	0.106294	0.818801	0.357315	0.116841	0.48093	0.504693	0	0.412477	0.165064	0.246137	0.331801	0.413387	0.0731409	0	0.364467	0.188449	0	0.161504	0.656567	0.437074	0.148971	0
AVPR1B	0	0	0	0	0	0	0	0	0	0	0	0	0	0	0	0	0	0	0	0	0	0	0	0	0	0	0	0	0	0.192595	0	0	0	0.230906	0	0	0	0	0.0334228	0.0591352	0	0	0	0	0	0	0	0	0
AVPR2	0.149038	0	0.743946	1.97158	2.11125	1.37378	1.86912	0.706403	0.896429	0.258935	4.45408	5.40504	0.987912	1.54833	0.266065	2.17766	0.253342	2.85495	3.32857	1.16561	4.14602	0.956907	0	1.287	1.31791	0.977985	0.589356	0	0.0978955	0	0	0	0	0.0384137	0	0	0	0	0	0	0	0	0	0	0	0.0504636	0	0	0
C3AR1	0.24779	0	0.580266	0.287539	0.172429	0.169188	0.223971	1.31682	0.939893	0.0287003	0.124669	1.27975	0.477308	0	0	0.356572	0	0.325314	0.0922345	0.888222	0.181033	0	0	0.135858	0	0.1084	0.0502493	0	0	0	0	0	0	0	0	0	0	0	0	0	0	0	0.0280949	0.0302414	0	0	0	0	0.0475785
C5AR1	0.143979	0	0.692077	0.0801964	0.279103	0.168527	0.317215	2.10932	0.655354	0.400234	0.0434637	1.61796	0.19577	0	0.214196	0.932344	0	0.979493	0	0.703779	0.388393	0.0220102	0	1.68736	0.0446731	0.0472395	0.0437963	0	0.0472864	0	0	0	0	0.204104	0	0.171586	0	0	0	0	0	0.227321	0	0	0	0.243754	0	0	0
CALCR	0	0	0	0	0	0	0	0	0.0715208	0	0	0	0	0	0	0	0	0	0	0	0	0	0	0	0	0	0	0	0	0	0	0	0	0	0	0	0	0.0219574	0.0437704	0	0	0	0	0.0402712	0	0	0	0	0.0422388
CATSPER1	0	0	0	0	0	0	0	0	0	0	0	0	0	0	0	0	0	0	0	0	0	0	0	0	0	0	0	0	0.0458239	0.0299955	0.0588505	0	0	0	0	0	0	0	0.0416432	0	0	0.220291	0	0.0510853	0	0	0	0	0.321487
CCR1	0.0535447	0	0.593948	0.164034	0.127749	0	0.290386	0.80751	0.678936	0.223265	0.0646551	0.747572	0.236617	0.125356	0.031863	0.729023	0	0.383437	0.0398617	0.977123	0.03611	0.0982248	0	1.23301	0.299044	0.035136	0.0651499	0	0	0	0	0	0.0780429	0.0828051	0	0	0	0	0	0	0	0	0	0.039209	0.0624351	0	0	0	0
CCR7	0.0629074	0	0.209341	0	0.0375216	0.0552245	0.0426452	0.108424	0.0409052	0.218587	0.246872	0.171374	0	0	0.0187172	0.0835607	0	0.180193	0.0936636	0.0819985	0.0848481	0	0.060922	0.284549	0	0.0412797	0.114813	0	0.0206603	0	0	0	0	0	0	0	0	0	0.0375507	0	1.82145	0	0	0	0	0	0	0.03383	0.0724734
CCR8	0	0	0.0992344	0	0.080039	0	0	0.231283	0	0	0.0810173	0.0913912	0.27369	0	0	0	0	0	0	0	0.0904966	0	0	0	0	0	0	0	0	0	0	0	0	0	0	0	0	0	0	0	0	0	0	0.196527	0	0	0	0	0
CD19	0.532737	0	1.305	0.556377	0.436914	0.87689	0.406289	1.43468	0.519615	0.601617	0.864406	1.04312	0.543277	0.0974388	0.317017	0.375935	0.301858	0.81068	0.371812	0.54251	0.673636	0.0814398	0.0429937	0.355983	0.247942	0.109244	0.121538	0	0.087482	0.0858962	0.196614	0	0	0.240293	0.0991569	0	0	0	0.0198751	0	0	0.403032	0.294463	0.0487633	0.155298	0	0.0420279	0	0.57539
CD28	0	0	0	0.253157	0	0	0	0.326398	0.197025	0	0	0.10318	0	0	0	0	0.171686	0.325472	0	0	0	0	0	0.124597	0	0	0	0	0	0	0	0	0	0.0780969	0	0	0	0.36293	0	0	0	0	0	0.110939	0	0	0	0	0
CD3G	0.568431	0	1.09293	0.253292	0.135618	0	0.308274	4.89858	1.18278	0.0790062	1.23548	1.1614	0.772902	0.133078	0	0.906066	0	1.70964	0.0846344	2.51919	0.61335	0	0	0.186995	0.282191	0.0746007	0	0	0	0.391045	0.0959027	0	0.331401	0.117208	0	0	0	0	0	0	0	0	0.309358	0.332995	0	0	0	0	0
CD48	0.251741	0	0.418868	0.560878	0.450459	0.220996	0.853283	1.46437	0.49108	0.349895	1.89985	4.20051	0.770163	0	0.074902	1.88095	0.213961	2.52382	0.74964	2.8302	1.10351	0	0	2.12212	0.156217	0	1.37836	0	0	0	0	0	1.10076	0.713733	0	0	0	0	0	0.332341	0	0	0	0	0	0	0	0	0.145011
CD5	0.0523803	0	0.232413	0	0.0937279	0.0306554	0	0.925368	0.30654	0.182008	0.173935	0.41025	0.51636	0.0306575	0	0.0347887	0.059359	0.731442	0.272964	0.392591	0.565195	0.0320296	0	0.0430785	0.0325045	0	0	0	0	0.0675645	0	0	0.0381729	0.0540029	0	0	0	0	0.0938007	0	0	0	0	0.306851	0	0.0354714	0	0	0.181037
CD53	0	0	2.5964	0.268898	0.471187	0.20548	0.654535	3.06351	1.68372	0.243997	0.556437	4.72259	1.34267	0.154121	0.20893	1.28252	0.348143	2.29425	0.261379	2.37407	0.947112	0.268364	0	2.59876	0.544686	0.115196	0.720894	0	0	0.0754797	0	0	0.959509	0	0	0	0	0	0	0.0463512	0.635371	0	0	0	0	0	0	0.0472031	0
CD79A	0	0	0.0655988	0	0	0.0346101	0.0400897	0	0.153816	0.0410977	0.0714085	0	0	0.242287	0.0351912	0.0392767	0.0335083	0.0423488	0	0.0770847	0	0	0	0.0486359	0.0366977	0	0.0899437	0	0.0388445	0	0	0	0	0.0152424	0	0	0	0	0	0	0	0	0.0804615	0	0.0344783	0	0	0.0636054	0
CD93	4.6482	0	13.9919	21.6577	18.4524	24.438	15.3368	9.19149	10.5348	23.215	33.8042	47.1175	33.4368	9.83229	6.56499	27.3871	15.6932	64.2103	58.1948	23.1166	52.1843	12.9731	0.0498092	26.0297	18.8146	25.9452	8.97628	0	0.0886812	0	0	0	0.196781	0.178962	0.143594	0	0	0	0.0460516	0.0407397	0	0.020301	0	0	0.359832	0.36571	0	0.0207443	0
CHRNA4	0	0	0	0	0	0	0	0	0	0	0	0	0	0	0	0	0	0	0	0	0	0	0	0	0	0	0	0	0.00958351	0.100371	0.0246157	0.0337737	0	0.0150421	0	0	0	0.0174758	0.174183	0.0154092	0	0.0230355	0	0.0106839	0.0510378	0.069162	0	0.0313848	0
CMKLR1	7.89487	0	7.4788	5.37868	1.94585	2.67299	2.78657	16.6435	1.90919	8.75126	3.74231	4.26593	1.86306	2.2531	0.776533	2.03671	1.70062	8.92422	10.929	5.35803	9.32838	2.43373	0.168501	8.53198	2.38884	4.3243	1.58777	0	0	0	0	0	0	0	0.680076	0	0.0772992	0	0	0	0	0	0.266321	0	0	0	0.0411789	0	0
CXCR3	0	0	0.0479422	0	0	0	0	0	0	0	0	0	0	0	0	0.0430574	0	0	0	0.0422524	0	0	0	0	0	0	0	0	0.0425836	0	0.054689	0	0	0	0	0	0	0.116479	0.0386985	0	0	0	0	0.047473	0	0	0	0	0.0746886
DCC	0.35285	0	0.208747	0.0898454	0.102223	0.0236005	0.082011	0.451771	0.275327	0.525456	0.085213	0	0.0274156	0.135712	0.0179975	0.180782	0.114246	0.0721936	0.0900621	0.0591342	0.190366	0.277407	0.0715972	0.182405	0.243984	0.324155	0	0	0	0	0.0850443	0	0.0293879	0.270237	0	0.0120144	0.167211	0.223394	0.174517	0.15971	0	0.132642	0.260615	0.228851	0.246861	0.0409623	0.114527	0.515045	0.10453
DRD4	0	0	0	0	0	0.0830021	0	0	0	0	0.0856261	0	0.0964199	0	0	0.376774	0	0.203122	0	0	0.0956446	0	0	0.233277	0.220022	0	0	0	0	0	0	0	0	0.109663	0	0	0	0.0849372	0	0	0	0.149279	0	0	0.248058	0	0	0	0
EDA2R	0	0	0	0	0	0	0	0	0.276661	0	0	0	0	0	0	0	0	0	0	0	0.382578	0	0	0	0	0	0	0	0	0	0	0	0	0	0	0	0	0	0	0	0	0	0	0.415412	0	0	1.25312	2.28808	0
EDNRB	0.421848	0	0.63748	0.990955	0.973639	2.27564	0.559512	0.66385	0.214673	0.280417	1.15164	1.38654	1.44645	0.450864	0.818577	1.63231	0.498836	3.71699	1.66582	1.43444	2.74594	0.695349	0	2.44363	1.19507	0.914696	1.10466	0	0	0.0315441	0	0	0	0	0	0	0	0	0.043793	0	0.265531	0.0386106	0	0.0268613	0	0	0	0	0
EPHA10	0.3521	0	0.156228	0	0	0.0274754	0	0.121372	0.0305269	0	0.056688	0.09592	0	0	0	0	0	0.0672376	0.244648	0	0	0	0	0.0386098	0	0	0.0285609	0	0	0	0	0	0	0	0	0.0279742	0.152951	0.0843479	0.0700587	0.0247911	0	0.30884	0.0638748	0.0171888	0.0547415	0	0	0	0
EPHA3	0.234347	0	0.01733	0.0783184	0	0.0411452	0	0.363516	0	0.195431	0	0	0.334576	0	0.0278906	0	0.0265569	0.0671267	0.0523382	0.0916398	0.126433	0.243608	1.14988	0.713104	0.596235	0.0922666	0.128312	0	0.015393	0	0	0	0	0	0	0	0	0	0	0	0	0	0	0	0	0.634789	0.088741	0	0
EPHA4	0.210912	0	1.31708	0.195796	0.447289	0.329161	0.619573	1.17133	0.213336	1.22144	1.00455	5.45842	0.525762	0.452628	0.111563	1.50974	0.17262	3.17174	1.13399	14.7235	3.00277	1.43299	16.6279	10.0991	1.8905	1.69156	1.06927	0.0179845	0.631114	0.161216	0.158151	0	0	0.314088	0	0	0.249871	0.308766	0.839318	0	0.474978	0.135666	0.717406	0.171604	0.382559	1.30132	1.81919	4.9528	0.0539965
EPHB2	0.12146	0	0.404189	0.270611	0	0.142168	0.164676	0.994371	0	0.0844083	0.733311	0.0827207	0	0.106633	0.0722773	0	0	0.391401	0.0904214	0	0.163822	0	0	0	0.226114	0	0	0	0	0	0	0	0	0	0	0	0	0	0	0	0	0	0	0	0	0	0	0.0653178	0.279859
FAP	2.69108	0	1.36162	1.77504	1.25312	2.54201	0.608099	2.92939	0.828881	1.75533	1.28268	0.643078	0.962917	0.566466	0.842835	0.72119	0.401265	2.23137	1.45861	0.892326	1.79891	0.591818	0	0.854214	0.263675	0.433725	0.114889	0	0	0	0.23896	0	0	0.657104	0	0.407916	0	0.141374	0.0563635	0	0.683499	0.0372701	0	0.0691434	0.192677	0.159857	0	0	0.0543912
FCER1A	0.124656	0	0.0921835	0	0	0	0.126757	1.39653	0	0.346518	0.150522	1.10367	0.254244	0	0	0.455351	0	0.357067	0	0.324973	0	0	0	0.102519	0	0	0	0	0	0	0	0	0	0	0	0	0	0	0	0	0.180468	0	0	0.0912814	0	0	0	0	0.143612
FLT3	0	0	0.0302589	0	0	0	0.0138692	0.0352619	0.0532133	0	0	0.0557347	0	0	0	0.0271759	0	0.0439523	0.0304616	0	0.0827837	0	0	0.0673032	0.0253915	0.0268502	0	0	0	0.0703724	0	0	0	0.179288	0	0	0	0	0	0	0.651617	0.0215343	0.0974261	0	0.0477117	0	0.0258242	0	0
FLT4	0.712713	0	2.49234	2.55682	1.32575	2.28352	0.810713	2.42556	1.0447	1.83849	1.16691	1.06952	2.07778	1.47767	0.876986	1.03496	1.23888	7.68162	3.16552	0.692819	1.89814	0.842075	0	1.10275	1.39428	2.91706	0.690808	0	0	0	0	0	0	0.161903	0	0.0143961	0	0.0144691	0.245165	0.012758	0	0	0.00821782	0.0530742	0	0.0163608	0.0152478	0.025985	0
FZD8	1.8509	0	3.82742	0.381832	0.511103	0.501496	0.44148	2.06766	0.312028	0.90516	1.63483	3.05803	0.955408	0.401224	0.775072	0.978876	1.16527	3.75541	1.42895	1.45203	2.45022	0.503017	5.643	4.76396	0.765713	0.494819	1.48052	0	0.0450281	0	0	0	0.224811	0.141351	0.102075	0	0	0.0205275	0.06138	0	0.198488	0	0.0466351	0.55218	0.159867	0.0696339	0	0.184327	0
GLP1R	0	0	0	0	0	0	0	0	0	0	0	0	0	0	0	0	0	0	0	0	0	0	0	0	0	0	0	0.0321326	0	0	0.0706414	0	0	0	0	0	0	0	0.199946	0	0	0.0440711	0	0.153301	0	0	0.0528507	0.0450335	0
GNRHR	0.213857	0	0.632591	0	0.382669	0.187738	0	0.276444	0	2.19214	0.0645578	0	0	1.62718	0	0.106526	0.242349	0.459432	0.398017	0.139379	0.82928	1.07885	0.207107	0	1.26073	0.841994	0	0	0	0	0	0	0	0	0	0	0	0.768461	1.46804	0	0	0	1.8913	0	0.997458	0	1.07976	0	0.123188
GP1BA	0	0	0	0.127874	0	0	0	0	0	0	0	0	0	0	0.0227691	0	0	0	0	0	0	0	0	0	0	0	0	0	0	0	0	0	0	0.039448	0	0	0	0	0.0913593	0	0	0	0	0	0	0	0.0724455	0	0
GPR1	0.153796	0	0	0.0214161	0	0	0	0.53015	0.100005	0.400802	0	0	0	0	0	0	0	0.440537	0	0.0250588	0	0	0	0.0632424	0	0	0	0	0	0	0	0	0	0	0	0	0	0	0	0	0	0	0	0.11262	0	0	0	0	0
GPR37	0.0520351	0	0.0577202	0.0579669	0.0310367	0	0	0	0.0338355	0	0	0.0531581	0	0	0.0309646	0	0	0.0372626	0	0	0	0.0318185	0	0	0.193741	0.136581	0	0.0199667	0	0	0.0877908	0	0.0379213	0	0	0.0930185	0	0.0311633	0	0	0	0.0273851	0.0884973	0	0	0	0	0.0279831	0
GPR39	0	0	0	0	0	0	0	0	0	0	0	0	0	0	0	0	0	0	0	0	0	0.0636602	0	0	0	0	0	0	0	0	0	0	0	0	0	0	0	0	0	0	0	0	0	0.15247	0	0	0.0657052	0	0
IL18RAP	0	0	0	0	0.0166003	0	0	0.0239844	0	0	0.0336065	0	0.151371	0.0325788	0	0	0	0.239164	0	0.126972	0.150154	0	0	0.0915566	0.0345416	0	0.135455	0	0	0.023933	0	0	0	0	0	0.132672	0	0.0333361	0.0332264	0.0293939	0	0	0	0.0611403	0	0	0.0351303	0	0
IL1RAPL1	0	0	0	0	0	0	0	0.089652	0	0	0	0	0	0	0	0	0	0	0	0	0	0.127227	0	0	0.0645568	0	0	0	0	0	0	0	0	0.080441	0	0	0	0	0	0	0	0	0	0	0	0	0	0	0
IL1RL1	0	0	0	0	0	0	0	0	0	0.0846979	0	0	0	0	0	0	0	0.0218191	0	0	0	0	0	0	0	0	0	0	0	0	0	0	0	0.0314129	0	0	0	0	0	0	0	0	0	0	0	0	0	0	0
IL1RL2	0	0	0	0	0	0	0	0	0	0	0	0	0	0	0	0	0	0	0	0	0	0	0	0	0	0	0	0	0.0517424	0	0	0	0	0	0	0	0	0	0	0	0	0	0	0	0	0	0.049716	0	0
IL23R	0	0	0	0	0	0	0	0	0	0	0	0	0	0	0	0	0	0.0537581	0	0.0733893	0	0	0	0	0	0	0	0	0	0	0	0	0	0	0	0	0	0	0	0	0	0	0	0.0549714	0	0.101674	0.0236893	0	0
IL31RA	0	0	0	0	0	0	0	0	0	0	0	0	0.0427301	0	0	0	0	0.270051	0.140371	0	0	0	0	0	0	0	0	0	0	0	0	0	0	0.0323994	0	0	0	0.432875	0	0	0	0.0330777	0	0.0230121	0	0.808689	0.158669	1.0816	0
KCNA3	0.123144	0	0.0607101	0	0.244833	0	0	0.282992	0	0.171157	0.198261	0.503206	0.0558132	0	0.0244265	0	0.0465168	0.38213	0.122233	0.21402	0	0	0	0.168793	0	0.0538711	0	0	0	0	0	0	0	0	0	0	0.121575	0.0491664	0.0490047	0	0	0	0	0	0	0	0	0	0.0945797
KCNJ15	0	0	0	0.0202647	0	0	0.049327	0	0.0473143	0	0.329483	0.718565	0.0989378	0.0851754	0	0.0724899	0	0.312639	0	0.0948462	0.0490711	0	0	0.0299211	0	0	0	0.083762	0.0955897	0	0	0	0	0	0	0	0	0	0	0	0	0.191471	0	0	0	0	0.0229615	0	0.0838287
KCNJ4	9.3674	0	6.65172	6.07735	3.87299	8.87749	3.42767	2.88961	3.91077	2.21927	6.33037	0.616223	0.759875	1.12144	4.14904	0.565584	2.8348	0	4.00191	0.450946	0.143574	1.20418	0.137451	0.525267	0.594503	0.209552	0.161899	0	0	0	0.0897965	0	0	0.603599	0	0	0	0	0	0	0	0	0	0	0	0	0	0	0
LPAR4	1.73896	0	1.02877	0.774879	0.352653	0.549569	0.801618	0.839209	0.22615	1.20849	0.482951	0.307925	0.260093	0.325693	0.620884	0.161692	0.82767	0.747167	0.466048	0.272004	0.469094	0.233935	0.134726	0.743679	0.280568	0.433619	0.253903	0	0	0	0	0	0	0	0	0	0	0	0	0	1.10772	0	0	0.8659	0	0	0	0.0187033	0
LRP2	0	0	0	0	0	0	0.00347306	0	0.00666269	0	0	0	0	0	0	0.0136105	0	0.00733753	0	0.0434071	0	0	0	0	0	0	0	0.00786344	0	0.0396501	0	0.0118594	0	0.0211277	0	0	0.0121391	0.00613649	0.039756	0.00541081	0.0890042	0	0.0418233	0.060025	0.0238954	0.0138776	0	0.0110205	0.0236091
LYVE1	3.90544	0	4.31661	19.3908	20.2636	14.5495	10.9317	15.7423	6.79929	18.4149	18.7618	20.0488	18.9	6.95572	1.97417	14.1684	4.14024	38.9434	19.6017	16.5584	48.2578	8.88478	0	20.3766	9.61588	28.3831	6.46361	0	0	0	0	0	1.80562	0.0432949	0	0	0	0	0.0501342	0	0	0	0	0.645767	0	0	0	0.903332	0
MARCO	0	0	0	0	0	0	0	0	0	0	0	0.0320474	0	0	0	0	0	0	0	0.245344	0	0	0	0	0	0	0	0	0	0	0	0	0	0.339592	0	0	0	0	0.112354	0	0	0	0	0	0	0	0	0.0759158	0
MC4R	0	0	0	0	0	0	0	0	0	0	0	0	0	0	0	0	0	0	0	0	0	0	0	0	0	0	0	0	0	0	0.233876	0	0.346364	0.1225	0	0	0	0.711597	0.330986	0	0	0.375194	0	0	0.36946	0	0	0.127796	0
MFRP	0	0	0.0478766	0.0180305	0	0	0	0	0	0	0	0.0220463	0.0440149	0	0	0	0	0.0463618	0.0240986	0	0	0	0	0	0	0	0	0.0248424	0	0	0	0	0	0	0	0.0771552	0	0	0.193228	0.034188	0.0937281	0	0	0.237041	0.150982	0	0	0	0.0745866
MRGPRB1	0	0	0	0	0	0	0	0	0	0.176143	0	0	0	0	0	0	0	0	0	0	0	0	0	0	0	0	0	0	0	0	0	0	0	0	0	0	0	0	0.0504323	0.0446151	0	0	0	0.0618673	0	0	0	0	0
MRGPRB2	0	0	0	0	0	0	0	0	0	0.176143	0	0	0	0	0	0	0	0	0	0	0	0	0	0	0	0	0	0	0	0	0	0	0	0	0	0	0	0	0.0504323	0.0446151	0	0	0	0.0618673	0	0	0	0	0
MRGPRX1	0	0	0	0	0	0	0	0	0	0.176143	0	0	0	0	0	0	0	0	0	0	0	0	0	0	0	0	0	0	0	0	0	0	0	0	0	0	0	0	0.0504323	0.0446151	0	0	0	0.0618673	0	0	0	0	0
MRGPRX2	0	0	0	0	0	0	0	0	0	0.176143	0	0	0	0	0	0	0	0	0	0	0	0	0	0	0	0	0	0	0	0	0	0	0	0	0	0	0	0	0.0504323	0.0446151	0	0	0	0.0618673	0	0	0	0	0
MTNR1A	0	0	0	0	0	0	0	0	0	0	0	0	0	0	0	0	0	0	0	0	0	0	0	0	0	0	0	0	0	0	0.11288	0	0	0.0689783	0	0	0	0	0	0	0.193722	0	0	0	0	0	0	0	0
NGFR	2.36707	0	2.98971	2.46189	4.1606	4.07014	5.26835	9.15235	1.18503	2.24185	4.02175	1.5693	2.2786	1.0789	1.54569	2.15642	0.664674	1.42506	3.33722	1.14679	0.48031	0.333034	0	1.17148	0.792934	0.549828	0.152926	0	0.0137593	0	0.106025	0	0	0.0863855	0	0	0.0248169	0.0752716	0	0.165926	0.121305	0.0220486	0	0	0	0	0.0528818	0	0
NMUR2	0.270038	0	0.0499236	0.188014	0	0.177794	0.137295	0	0	0.234579	0.0407588	0.0459778	0	0.276587	0.321385	0	0.076504	0	0	0.0439987	0.136583	0	0	0	0	0	0	0.155427	0	0.0580531	0.341696	0	1.13157	0.522007	1.9602	0	1.1997	0.242585	0.0402979	0.0712994	1.02622	0.710582	0.390372	1.31003	1.02334	1.28007	0	0	0.233327
NPBWR1	0	0	0	0	0	0	0	0	0	0	0	0	0	0	0	0	0	0	0	0	0	0	0	0	0	0	0	0	0.0468591	0	0	0	0	0	0	0	0	0.256347	0	0	0	0	0	0	0.166368	0	0	0	0
NPSR1	0.245861	0	0.145452	0.0547777	0	0	0	0	0	0	0	0	0	0.0575597	0	0	0	0	0	0	0.0663224	0	0	0.0404401	0.0610274	0	0	0	0.0322987	0	0	0	0	0.354868	0	0	0	0	0.293519	0	0	0.103514	0	0	0.114673	0	0.0620675	0	0
NRXN1	0.0903706	0	0.0334147	0.0251682	0	0.0264445	0.0612627	0.155758	0.058763	0.0314015	0	0.0307737	0	0	0.0403328	0.0750253	0.0128014	0	0	0.191419	0.12189	0	0	0.111484	0	0	0	0.0173383	0	0	0.40023	0	0.0658588	0.582313	0.269127	0.107698	0	0.0541221	0.0269721	0	0.752284	0.0713406	0	0.0330877	0.316126	0	0.171105	0	0
NTRK2	0.248185	0	1.91091	0.178897	0.121909	0.0683527	0.237524	2.57913	0.294283	0.111602	1.23399	0.924681	0.387086	0.0854466	0.234563	0.378148	0.099265	1.5159	0.195631	0.922938	0.748256	0.0892708	0.0754046	0.540296	0.271783	0.277817	0.0621715	0.00560191	0.0287682	0	0	0.675891	0	0.105359	0.0434766	0.374065	0	0	0.113289	0.23128	2.17696	0	0.0198633	0.513141	6.79221	1.76966	0.0184277	0.0157021	0.0672766
NTRK3	0.730043	0	1.36982	1.84502	1.35181	1.1351	0.760816	1.74654	0.325918	0.204452	0.920996	0.319098	0.851899	0.624983	0.45388	0.868411	0.605046	0.593013	0.632714	0.4829	0.624601	0.306489	0	0.089612	0.162278	0.150151	0.0331444	0	0.00715713	0.0374794	0.0275752	0.479234	0.0158815	0.0561685	0.0243368	0.298664	0	0.0261025	0.104066	0.207141	1.13578	0.108955	0.0296502	0.14362	3.72266	1.00351	0.0206305	0.0117193	0
OPRD1	0.0997948	0	0.0983982	0.1297	0.119047	0.233618	0.721615	0.143334	0.216304	0.554819	1.28535	4.91619	0.814152	0.272573	0	1.12675	0.659695	0.881384	0.990571	0.823843	4.03803	0.650908	0	0.437723	0.474777	2.11735	0.344035	0	0.0655501	0	0	0	0	0.0342954	0	0	0	0.0398441	0	0	1.44476	0	0	0.146153	0	0	0	0.017889	0
OPRM1	0	0	0	0	0	0	0	0	0	0	0	0	0	0	0	0	0	0	0	0	0	0	0	0	0	0	0	0	0	0.172845	0	0	0	0	0	0	0	0	0.119982	0	0	0.0264458	0	0.11039	0	0	0	0	0
P2RY14	0.423627	0	0.227836	1.37286	1.05664	1.64533	0.93986	1.95811	1.7279	1.73963	0.279016	2.93759	1.25675	0.631129	0.641681	0.204622	0.785566	1.35134	2.29362	0.828285	1.86997	0.706473	0.198913	1.01352	1.72068	1.56682	0.960599	0	0	0	0.129949	0.534888	0	0.238227	0.573444	0.0688438	0	0	0	0	0.446034	0	0	1.12803	0	0	0	0	0
PHEX	9.9164	0	0	0.15216	0.0651759	0.0959263	0.148152	0.0470837	0	0.626491	0.0494794	0	0	0.0319776	0.0975368	0.0362868	0	0.039125	0	0.0356083	0	0	0	0	0	0	0	0	7.03395	0.281896	6.82122	1.13826	4.30019	3.774	3.45753	1.09062	3.77041	3.53386	1.74481	0	3.79669	1.62459	0.297346	2.58052	4.74619	1.55395	2.98269	2.96755	3.30456
PLA2R1	1.11366	0	1.53296	1.38802	0.808941	1.17447	0.747483	2.05248	0.88189	0.919532	1.24489	1.16398	1.2219	0.329133	0.524919	0.871465	0.487321	1.20809	0.853699	0.553347	0.483344	0.19553	0.0569513	0.417141	0.376331	0.730783	0.0939133	0	0.0144853	0.0758546	0	0	0	0.0682076	0	0	0	0.0396215	0.0263275	0	0	0	0.0150022	0.0484454	0	0	0.006959	0	0.127031
PRLHR	0	0	0	0	0.111479	0	0	0	0	0	0	0	0	0	0	0	0	0.0892277	0	0	0	0	0.040223	0	0	0	0	0	0.0409221	0.0267869	0.210221	0	0	0	0	0	0	0	0.223131	0.032899	0.0901943	0	0	0	0	0	0	0	0
PTGDR	3.5182	0	4.74432	3.61187	3.60715	3.25674	2.46295	17.6959	2.28769	0.846951	10.4123	15.739	5.29963	1.07668	0.985216	5.87978	2.20194	1.94307	2.10559	3.53684	2.35713	0.759287	0.0296921	0.340404	2.48287	2.20301	0.391701	0	0	0	0	0	0	0	0	0	0	0	0.137261	0	0	0	0	0	0	0	0	0	0
PTGIR	0	0	0.0529417	0.019938	0.117427	0.104746	0.0242659	0	0.139655	0.223884	0.0216114	0.0853253	0.0243357	0	0.0319513	0	0.0608467	0.205066	0.186537	0	0.16898	0	0	0.0147194	0	0.152678	0	0	0	0	0	0	0	0	0.02665	0	0	0	0.0427341	0	0.414576	0.0188385	0	0	0	0	0	0	0
RET	0	0	0.0758083	0	0	0	0.0173734	0.132514	0.091655	0	0.0154729	0	0	0	0	0	0	0.486339	0.019079	0.0501086	0	0	0.0165462	0	0.0477103	0	0	0.00491695	0.0168338	0.0110191	0	0	0	0.0660549	0	0	0.015181	0.0153484	0.0152979	0	0.166961	0	0.0261518	0.0750664	0.0896498	0	0.0242617	0.0551285	0
SCN8A	0.341965	0	0.126442	0.119046	0.0509919	0.0375251	0.0144887	0.313114	0.194566	0.215369	0.0387114	0.0873363	0.0217956	0.112583	0.108106	0.0709745	0.0363305	0.0459155	0.0318222	0	0.115309	0.0261381	0.11729	0	0.0331571	0.0771363	0.0780153	0.00820109	0.0421161	0	0.0180295	0	0.0155757	0	0	0	0	0.0128	0.318947	0.0112863	0.216594	0.0506165	0	0.0156506	0.0747643	0	0.0404666	0.264356	0.0615572
SELE	0	0	0	1.73692	0.516657	1.86846	0.905978	0.0426557	0	0.825561	0.35861	0.269685	0.0336512	0.376614	0.0294547	0.0657484	1.41633	0.265842	0.276366	0.193558	0.0667613	0.181601	0	0	0.399303	0.0974408	0.0903385	0	0.0325125	0.0851283	0	0	0	0	0	0.0294942	0	0	0.0295462	0	0	0	0	0	0	0.100558	0	0	0.0570246
SSTR1	0.0806514	0	0.238568	0	0	0	0	4.69146	0.0786648	0	0.0973863	0.823921	0.520897	0	0	0.10713	0	0.23102	0	0	0	0	0	0.165823	0	0	0	0	0	0	0	0	0	0	0	0	0	0	0.096285	0.170358	0	0	0.164599	0.0590584	0.0940424	0	0.254505	0	0
TACR3	0.106928	0	0	0	0	0	0.0362436	0	0.0347648	0	0	0	0	0.0156459	0	0	0	0	0	0	0	0	0	0	0	0	0	0	0	0	0.315707	0	0.642885	0.950826	0.597068	0.127431	0.633399	0.256154	0.0319139	0.141164	0	0.0844116	0.418268	0.2349	0.187023	0	0.168713	0	0
THBD	0.397266	0	4.42768	3.58784	2.26797	1.57767	4.94374	6.06454	1.69753	2.83968	2.26143	12.8903	1.6205	1.2124	0.810522	3.39232	1.20588	13.6959	6.08394	4.08715	10.372	0.81552	0.0549612	5.97429	2.95827	3.96614	2.33053	0	0	0	0	0	0	0	0	0	0	0	0.20326	0	0	0	0	0	0	0	0.0716354	0	0
TNFRSF11A	0	0	0.199663	0.0751936	0.107361	0.0131678	0.0457579	0.193896	0	0.297086	0.122257	0.291147	0.061186	0.0263375	0	0.0597732	0.0127487	0.998951	0.134	0.381262	0.500726	0.165097	0	0.777173	0.251318	0.147642	0.0821285	0	0	0	0	0	0	0	0	0.0134069	0.0133279	0.107799	0.026861	0	0	0	0	0	0	0	0.0852004	0.0241995	0.103684
TREM2	0	0	0.505237	0.201466	0.23971	0.0705612	0.463152	1.00438	0.0783978	0	0	0.930608	1.06558	0	0	0.880826	0	0.287795	0.0598377	1.99064	0.162617	0	0	3.00773	0.199513	0	0	0	0	0	0	0	3.25099	0.0828676	0	0	0	0.0481375	0	0.360782	0.523642	0	0	0.412005	0	0	0	0	0.185201
TRHR	0.2968	0	0.131691	0.132254	0.212434	0.208441	0.281683	0	0.231591	0	0	0	0	0.347426	0	0	0.201806	0	0	0	0	0	0	0	0	0	0	0	0	0	0	1.09927	0	0	0	0	0	0	0	0	0	0	0	0	0.622942	0.160792	0	0	0
TSHR	0	0	0	0	0	0	0	0	0	0	0	0	0	0.0136754	0	0	0	0	0	0	0	0	0	0	0	0	0	0	0.0613899	0.0200924	0	0	0	0.0240891	0	0	0	0	0.111578	0	0	0.0245935	0	0.0171096	0	0.158228	0	0	0
TYROBP	0.433255	0	1.71848	0.153569	0.469852	0.553225	0.48061	1.18799	1.81839	0.273719	0.404256	3.8091	0.428438	0.0461052	0.11719	2.24968	0	2.03077	0.381183	2.10494	0.531241	0	0.0762876	2.65618	0	0	0.0479235	0	0	0	0	0	0.975926	0.101517	0.0293238	0	0	0	0	0.0831958	0	0.0414572	0	0.144208	0.0459264	0.213379	0	0	0
UNC5A	0.0455182	0	0.0504913	0	0	0	0.0154285	0.0980658	0	0	0	0.0310004	0	0	0	0	0.0257913	0.0814895	0	0	0.0613939	0	0	0	0	0	0	0	0.0298986	0.0391421	0.268786	0	0	0.0469282	0	0	0	0.0545208	0.230951	0.192294	0.0658979	0.0479108	0.495449	0	0	0.0924734	0	0	0.15732
UNC5D	0	0	0	0	0.0575238	0	0.0163447	0.0415557	0	0.0335113	0	0	0	0.141116	0	0	0	0	0	0	0	0	0	0	0.0299235	0	0.0586725	0	0	0.0414665	0	0	0	0.0248575	0	0	0.0571285	0	0.0287842	0.0509281	0.104717	0.114201	0.0820109	0.0353108	0	0	0	0.0259321	0.138885
XCR1	0	0	0	0	0	0	0	0	0	0	0	0	0	0	0	0	0	0.101561	0	0	0	0	0	0	0	0	0	0	0	0	0	0	0	0	0	0	0	0	0	0	0	0	0	0	0	0	0	0.0762693	0
[truncated: 32 more columns]

## Sheet: Table S4
Table S4. Interaction scores of 1831 pairs in various interaction relationships (calculated based on the average TPM of healthy follicles).
L_R	GS_GS	GM_GM	GL_GL	CS_CS	CM_CM	CL_CL	OS_OS	OM_OM	OL_OL	GS_CS	GM_CM	GL_CL	CS_OS	CM_OM	CL_OL	OS_GS	OM_GM	OL_GL	GS_OS	GM_OM	GL_OL	CS_GS	CM_GM	CL_GL	OS_CS	OM_CM	OL_CL
INHBA_ENG	13371	112790	289698	177.372	261.355	670.625	3.29167	5.36628	6.49048	70.7585	699.845	2399.1	751.245	2674.25	1945.65	146.86	84.5226	270.141	299.693	7160.98	6960.37	33517.3	42121.3	80980	0.777176	0.524448	2.23714
LAMA1_RPSA	73154.2	62643.2	82839	29725.6	22420.6	27574.6	824.884	390.219	417.897	37655.8	43858.9	66611.8	6707.79	4486.26	5334.1	7101.52	2785.39	2686.59	8497.3	8775.98	12885.6	57748.1	32023	34292	3655.48	1950.16	2160.31
INHA_TGFBR3	26551.6	61239.5	636395	21046	29155.5	29005.5	34.9115	16.5399	120.034	5461.77	39058.7	25210.3	39781.6	42140.4	113116	89.7866	17.9419	776.978	10324	56454.1	98315.7	102312	45712.4	732199	18.4695	11.4434	30.7794
APOE_LRP8	2514.16	59203.3	140206	1605.83	5769.95	6417.04	0	0.00344398	0.279133	2850.26	8993.18	8307.33	0	7.33124	40.115	2.20668	17.8438	753.603	0	11.4266	51.9319	1416.48	37984.3	108303	2.50167	2.71054	44.6517
CALR_ITGAV	34160.4	55848	36433	50240.2	28267.6	52022.3	52.7276	30.0373	96.0622	83878.6	93823.2	50842.8	691.1	254.13	1037.62	1561.06	1988.8	3451.19	1153.83	843.485	1014.1	20460.8	16826.2	37278.3	3833.09	3341.13	4816.18
TIMP2_ITGB1	79374.2	55786.6	117612	31880.4	9981.05	25405	1010.72	1006.62	923.964	51944.8	37072.2	47760.2	16401.1	8920.54	19892	3002.05	1694.86	2905.9	26723.5	33133.2	37396	48714.7	15019.6	62561	1964.63	1126.29	1180.04
INHA_ACVR2B	6146.23	54908.9	81475.9	21878.5	75901.8	115388	25.9981	13.4419	84.7778	5677.81	101683	100290	29624.9	34247.2	79891.8	20.7841	16.0872	99.4744	7688.13	45879.9	69438.4	23683.4	40987	93741.4	19.2001	29.7911	122.445
FST_BMPR1B	16182.3	44898.4	239682	8771.25	16237.9	15575.8	185.827	96.6916	312.581	1361.87	8667.72	5701.06	169665	172194	209868	114.152	47.2308	975.321	26343	91916.5	76816	104224	84111.3	654833	9.60681	9.118	23.1989
LAMB2_RPSA	55526.4	40039.5	40067.5	16375.2	23652.1	30599.9	179.564	241.903	386.071	28582	28033.2	32218.8	3695.18	4732.69	5919.33	1545.89	1726.71	2481.98	6449.73	5609.33	6232.49	31812.2	33782.1	38054.3	795.738	1208.94	1995.79
INHBA_BAMBI	995.695	37094.2	31975.6	2157.23	6267.21	4889.48	31.0996	39.2718	85.2843	860.578	16782	17491.7	7097.74	19570.9	25565.6	10.9362	27.7975	29.817	2831.49	52405.9	91458.6	2495.93	13852.7	8938.22	9.45216	12.5761	16.3108
INHA_ACVR1	15960.8	31310.5	85701.5	8816.18	8081.71	13486.7	170.853	102.781	478.118	2287.94	10826.8	11722.1	194687	261866	450563	53.973	9.17333	104.633	50524.5	350814	391609	61502.2	23371.8	98603.2	7.73688	3.17203	14.3115
COL3A1_ITGB1	110818	28700.7	44935.4	103.639	9.29562	42.7107	0	0	0	72522.6	19072.6	18247.5	53.3179	8.30794	33.4423	0	0	0	37309.9	17046.1	14287.7	158.365	13.9882	105.177	0	0	0
INHA_ACVR2A	6416.6	28167.4	72481.6	15471.4	13812.3	28089.7	12.7589	7.69899	33.2454	4015.09	18503.9	24414.3	14538.7	19615.5	31329.4	21.6983	8.25248	88.4932	3773.03	26278.2	27230.1	24725.3	21025.7	83393.2	13.5774	5.42127	29.8076
INHBA_TGFBR3	2618.7	28008.1	243070	1350.31	6671.15	2691.62	11.1836	19.3486	35.0164	538.678	17863.7	9629.03	2552.39	9642.25	10496.8	28.7625	20.9887	226.66	1018.22	25819.5	37551.5	6564.34	10459.6	67945.7	5.91657	13.3866	8.97899
MFGE8_ITGAV	33195.8	25606.6	49306.1	124638	43187.1	68091.6	5.33871	1.92016	3.46589	81510.1	43018.4	68807.3	1714.51	388.258	1358.14	158.059	127.136	124.518	1121.25	386.742	1372.41	50760	25707	48793.2	388.103	213.585	173.766
INHBA_ACVR2B	606.184	25112.8	31119.5	1403.73	17367.3	10707.6	8.32832	15.7245	24.7314	559.986	46505.3	38305.6	1900.74	7836.2	7413.71	6.65802	18.819	29.0187	758.258	20983.4	26521.9	1519.53	9378.33	8698.91	6.1506	34.85	35.7196
FST_BMPR2	8884.89	23819.7	72250.9	11495	18875.6	8783.57	43.9644	12.7682	19.5582	1784.78	10075.7	3214.97	40140.6	22738.4	13131.5	62.6753	25.0571	294.005	6232.42	12137.7	4806.38	57224.1	44623.1	197396	12.5901	10.5992	13.0824
SERPINE2_LRP1	11492.6	21516.2	53002.6	39007.5	44920.8	47453.9	159.792	221.215	337.304	12212.4	48368.4	60464.1	9764.48	8151.53	22399.5	600.721	542.284	626.404	3057.03	8777.15	28540.6	36708.4	19982.6	41597.8	638.345	1219.05	714.587
COL4A1_ITGB1	45287.6	21085.1	57611.2	1795.15	4035.34	1825.97	38.9959	303.555	96.0655	29637.6	14011.8	23395	923.528	3606.57	1429.72	115.826	511.098	302.129	15247.3	12523	18318.1	2743.07	6072.42	4496.52	75.7998	339.642	122.69
COL1A2_ITGB1	59396.4	19412.2	29435.8	92.6288	182.182	43.478	197.29	216.024	153.507	38870.8	12900.1	11953.4	47.6537	162.825	34.0431	585.991	363.721	482.783	19997.4	11529.4	9359.45	141.541	274.15	107.067	383.49	241.706	196.05
LGALS3BP_ITGB1	13560.9	18334.9	26243.9	20346	8122.07	13978.5	1.17834	1.81436	0	8874.69	12184.2	10657.2	10467.2	7259.08	10945.1	3.4999	3.05486	0	4565.66	10889.6	8344.55	31089.6	12222.2	34422.6	2.29044	2.03006	0
COL1A1_ITGB1	52638.8	17687.8	27062.5	1243.77	1801.24	1079.87	2.12919	4.20001	2.55951	34448.4	11754.2	10989.6	639.868	1609.86	845.534	6.32413	7.0716	8.04976	17722.3	10505.3	8604.82	1900.54	2710.53	2659.23	4.1387	4.69933	3.26888
CALR_LRP1	9697.49	16918.5	9179.4	6172.23	11458.7	10714.6	117.88	245.772	468.224	10304.9	38032.8	10471.6	1545.05	2079.35	5057.56	443.156	602.484	869.535	2579.54	6901.61	4942.89	5808.44	5097.31	9392.36	470.912	1354.38	991.946
VCAN_ITGB1	20619.6	15216.1	49302.6	14439	9933.2	5994.69	337.482	402.546	566.659	13494.1	10111.6	20021	7428.3	8877.77	4693.81	1002.39	677.77	1782.16	6942.15	9037.25	15676.3	22063.6	14947.6	14762.2	655.994	450.402	723.707
INHBA_ACVR1	1574.17	14320	32733.5	565.647	1849.2	1251.53	54.7317	120.235	139.477	225.653	4951.69	4477.22	12491.2	59918.3	41810.8	17.2899	10.7311	30.5237	4983.08	160446	149574	3945.99	5347.76	9150.07	2.47846	3.71068	4.17497
APOE_SCARB1	12048	13960.6	22136	17527.6	13611.7	35030	0.045493	0.00302736	0.0256124	31110.5	21215.6	45348.9	29.2021	6.44438	3.68084	10.5745	4.2077	118.981	51.8321	10.0444	4.76512	6787.8	8956.98	17099.1	27.3057	6.39435	243.749
COL6A2_ITGB1	30260.4	13691	30620.7	2520.44	2171.56	2524.91	1.61922	0	6.0065	19803.3	9098.13	12434.6	1296.66	1940.83	1976.99	4.8094	0	18.8907	10188	8131.43	9736.21	3851.35	3267.79	6217.7	3.14742	0	7.67119
VEGFA_ITGB1	7383.09	13654.4	11645.8	10022.8	36186.5	14413.6	44.2205	170.843	255.702	4831.71	9073.8	4729.18	5156.31	32341.6	11285.8	131.344	287.65	804.191	2485.72	8109.69	3702.93	15315.3	54453.9	35494.1	85.9555	191.154	326.569
INHA_ACVR1B	979.253	13270.8	31236.4	1316.26	2561.38	13598.2	8.07729	0.310717	35.0571	341.59	3431.4	11819	9204.07	791.645	33036.7	3.31144	3.88806	38.1366	2388.6	1060.54	28714	3773.38	9906.01	35938.7	1.15512	1.00533	14.4298
INHBA_ACVR2A	632.85	12882.5	27684.2	992.651	3160.43	2606.63	4.08721	9.00637	9.69836	395.996	8462.86	9324.99	932.807	4488.27	2907.27	6.95091	9.65385	25.8153	372.123	12018.5	10400.5	1586.38	4810.94	7738.62	4.34942	6.34187	8.69547
RBP4_STRA6	3610.34	12756.2	1285.93	49742	39349.1	49761.5	505.785	137.568	419.742	21095.9	23201.5	9155.6	201.076	52.8826	142.724	21413.1	56278.6	20554.6	85.2773	31.1813	26.2597	8512.83	21634.1	6989.15	125121	102362	146345
CALR_ITGA2B	6708.6	12429.4	10248.4	487.899	2108.7	2096.74	54.4813	163.279	94.0571	814.573	6999.02	2049.2	714.086	1381.42	1015.97	306.57	442.623	970.801	1192.2	4585.1	992.93	4018.2	3744.81	10486.2	37.2244	249.241	194.114
IGF2_IGF1R	9209.27	11775.1	10606.4	16.1315	21.2379	6.15434	0	0	0	7317.73	4438.96	2580.73	8.86578	7.79422	4.28658	0	0	0	4021.79	1629.08	1797.51	20.3013	56.3369	25.2934	0	0	0
PTN_PLXNB2	8003.85	10562.6	9301.63	744.843	1265.37	1090.19	0.0275039	0.637867	0.0432072	2518.93	5734.95	3784.62	6.42678	21.4694	5.3437	10.1286	69.2423	21.6646	21.7343	97.3038	18.5508	2366.72	2330.56	2679.4	3.18762	37.595	8.81484
CALR_ITGA3	8105.57	9961.76	6990.35	8269.88	5955.99	10170.8	41.9614	132.214	57.5431	13807	19768.6	9940.15	549.987	1118.6	621.557	370.408	354.747	662.174	918.231	3712.75	607.464	4854.94	3001.33	7152.53	630.952	703.977	941.599
APOE_LDLR	2598.54	9733.61	6375.91	3761.07	4651.63	3958.21	0.281476	0.0999229	2.2625	6675.69	7250.14	5124.19	180.68	212.707	325.15	2.28074	2.9337	34.2704	320.697	331.53	420.931	1464.01	6245	4925.1	5.85926	2.18519	27.5424
MFGE8_ITGB3	15879	9389.03	5844.63	21922.3	15682.2	18408.3	6.22357	4.99422	7.83924	14336.6	15620.9	18601.7	1998.68	1009.83	3071.87	75.6062	46.6162	14.76	1307.09	1005.89	3104.16	24280.7	9425.83	5783.83	68.2625	77.5574	46.9769
ADAM9_ITGB1	5570.45	9322.39	14210.5	842.969	1171.75	427.993	35.9418	92.3169	87.777	3645.47	6195.05	5770.64	433.673	1047.25	335.116	106.754	155.435	276.062	1875.44	5536.81	4518.38	1288.1	1763.26	1053.95	69.8633	103.292	112.104
NPNT_ITGB1	18309.6	9245.33	17625.3	20056.5	13017.5	11944.4	1580.82	1828.53	1344.19	11982.4	6143.85	7157.33	10318.2	11634.3	9352.39	4695.35	3078.71	4227.52	6164.43	5491.05	5604.16	30647.2	19588.8	29413.6	3072.77	2045.91	1716.73
TGM2_ITGB1	15741.9	9006.92	14012.5	2736.89	3336.49	2620.26	14.2077	0.586247	5.41386	10302	5985.41	5690.26	1408.02	2981.98	2051.65	42.1996	0.98707	17.0268	5299.94	5349.45	4455.45	4182.1	5020.78	6452.52	27.6167	0.655942	6.91429
COL4A4_ITGB1	12686.7	8940.14	16883.9	4732.13	10141.5	4322.1	26.6472	14.2809	29.6279	8302.52	5941.04	6856.3	2434.48	9063.95	3384.18	79.1475	24.045	93.1808	4271.31	5309.79	5368.45	7230.92	15261.1	10643.4	51.7965	15.9787	37.8392
SEMA7A_ITGB1	4523.38	8481.4	10226.2	145.722	540.205	296.808	230.53	437.107	412.836	2960.24	5636.18	4152.69	74.9678	482.807	232.399	684.72	735.962	1298.38	1522.92	5037.32	3251.54	222.67	812.907	730.903	448.101	489.073	527.252
ADM_RAMP2	22753.8	7751.21	45706.7	1161.7	3353.06	3391.79	303.451	527.427	360.269	1548.67	1616.51	4188.7	1441.57	5532.77	4568.02	3592.88	1532.68	2918.96	1921.77	2667.35	5641.29	17068.3	16078	37010.9	244.538	319.64	267.503
COL3A1_DDR1	27877.9	7562.69	17089.9	19.8614	3.87634	15.9564	0	0	0	13898.3	7953.42	6817.15	4.18379	0.494008	1.06728	0	0	0	2927.66	1013.6	455.981	39.839	3.6859	40.0011	0	0	0
INSL3_RXFP2	24150.6	7486.29	4400.83	87.8353	8.92415	12.988	7.69767	1.31233	8.70171	311.511	25.0173	28.0296	1985.37	928.389	1515.05	26.4023	3.7749	11.7122	7041.17	2602.58	3269.66	6809.63	2670.5	2039.19	0.340555	0.0126148	0.0745966
PTN_PTPRS	3605.61	7391.33	5547.47	202.988	455.515	281.417	0.833569	6.29058	2.29048	686.473	2064.49	976.946	194.778	211.729	283.278	4.56277	48.4532	12.9207	658.706	959.6	983.41	1066.17	1630.84	1597.99	0.868707	13.5336	2.27543
VEGFA_NRP1	3073.22	7236.7	29124.2	70.6621	3072.43	275.034	0.188749	0.957938	0.24075	34.0643	770.416	90.2402	22.009	181.343	10.6258	54.6721	152.452	2011.15	10.6099	45.472	3.4864	6375	28860.1	88764.8	0.605999	16.23	6.23145
LAMA1_ITGB1	8542.78	7095.99	14363.3	4413.27	2410.57	2414.51	279.206	187.395	148.114	5590.65	4715.53	5832.71	2270.45	2154.44	1890.55	829.299	315.519	465.823	2876.16	4214.5	4566.98	6743.69	3627.46	5945.83	542.718	209.673	189.163
VEGFB_NRP1	6098.15	6793.84	21105.7	38.8649	537.09	125.45	0.597256	2.4684	0.328331	67.5933	723.27	65.3952	12.1052	31.7005	4.84671	172.998	392.836	2742.77	21.0531	42.6893	2.52652	3506.32	5045.02	40487.8	1.91755	41.8212	8.49835
LAMB1_ITGB1	17516.8	6746.93	45292.4	72.9543	337.709	213.661	206.641	219.254	306.768	11463.5	4483.57	18392.5	37.532	301.827	167.296	613.766	369.16	964.795	5897.49	4007.18	14401.2	111.478	508.189	526.15	401.667	245.319	391.787
INHBA_ACVR1B	96.5808	6069.45	11930.7	84.4513	586.076	1261.87	2.5875	0.363481	10.2269	33.69	1569.37	4514.23	590.535	181.138	3065.7	1.0608	4.5483	11.1252	235.581	485.044	10967.2	242.101	2266.62	3335	0.370034	1.17605	4.20948
COL6A1_ITGB1	23691.5	5982.52	10239.9	220.594	256.577	141.709	0	0	0	15504.4	3975.59	4158.27	113.486	229.315	110.957	0	0	0	7976.39	3553.17	3255.91	337.078	386.101	348.964	0	0	0
COL4A1_DDR1	11392.8	5555.95	21910.8	344.023	1682.76	682.168	3.05996	18.05	3.06585	5679.77	5843	8740.2	72.4681	214.455	45.6283	29.1377	134.675	114.906	1196.44	744.644	584.608	690.059	1600.09	1710.12	14.5263	141.633	45.8361
PGF_NRP1	4130.12	5417.77	8016.59	664.223	5507.11	2448.42	1.71206	5.62137	0.608677	45.7792	576.774	24.8391	206.884	325.044	94.5937	495.905	894.62	5084.69	14.2587	34.0427	0.959649	59924.9	51729.6	790205	5.49674	95.2409	15.7547
VEGFC_ITGB1	7246.76	5157.78	7593.99	8128.68	4978.53	2632.38	637.742	627.097	317.486	4742.5	3427.53	3083.8	4181.87	4449.55	2061.14	1894.22	1055.85	998.505	2439.82	3063.34	2414.6	12421	7491.76	6482.36	1239.64	701.649	405.477
COL1A2_DDR1	14942	5115.16	11195.1	17.7514	75.9713	16.2431	15.4811	12.8452	4.89903	7449.22	5379.43	4465.71	3.73933	9.68193	1.08645	147.415	95.8412	183.613	1569.17	685.566	298.699	35.6068	72.239	40.7197	73.4923	100.793	73.2431
ADAM9_ITGA6	3023.77	5006.03	5215.29	370.463	628.394	136.025	2.6788	6.84254	4.00363	1602.09	3322.34	1834.03	32.3223	77.622	15.2851	57.9487	83.467	101.316	139.78	410.39	206.09	699.208	946.853	386.804	30.7031	55.3943	35.629
COL1A1_DDR1	13242.1	4660.77	10292.4	238.357	751.131	403.433	0.167075	0.249742	0.0816846	6601.71	4901.57	4105.65	50.2097	95.7257	26.9845	1.59093	1.86338	3.06149	1390.64	624.666	274.615	478.109	714.23	1011.36	0.793144	1.95965	1.22123
INHBB_ACVR2B	313.827	4451.38	1479.02	167.582	2916.45	1255.73	0.502804	3.00168	2.49238	289.91	8243.31	1820.55	226.917	1315.92	869.435	0.401963	3.5924	2.92444	392.557	3719.42	1260.5	181.407	1574.88	1020.16	0.371329	6.6526	3.59975
APOE_LRP5	6149.76	4017.65	5485.3	385.466	520.014	481.933	0.0208917	0.0152436	0.319655	684.181	810.506	623.897	13.4105	32.4492	45.9386	5.39764	1.21092	29.4834	23.8028	50.5761	59.4709	3464.76	2577.69	4237.15	0.600506	0.244286	3.35344
GPC3_CD81	10563.7	3834.03	7525.05	5844.25	2408.06	10632.7	80154.1	61073.3	75250.1	56639.8	7571.98	36996.2	3916.48	3292.89	8421.29	22307.7	22614.5	19325.2	37956.7	10354.3	29301.7	1090	1219.31	2162.69	119608	44662.3	95010.5
LAMA1_ITGA6	4637.21	3810.48	5271.4	1939.52	1292.76	767.379	20.8097	13.8898	6.75568	2456.95	2528.89	1853.75	169.22	159.688	86.2304	450.162	169.431	170.959	214.365	312.379	208.306	3660.63	1947.91	2182.14	238.511	112.445	60.1199
COL18A1_ITGB1	10530.8	3777.2	7409.53	267.862	241.901	100.084	7.27685	0	0	6891.69	2510.08	3008.89	137.804	216.198	78.3652	21.6137	0	0	3545.49	2243.38	2355.95	409.306	364.016	246.461	14.1447	0	0
LAMC1_ITGB1	6438.38	3721.31	7014.5	1736.91	2076.07	1176.49	1819.49	2144.3	1070.22	4213.46	2472.94	2848.47	893.568	1855.48	921.189	5404.25	3610.38	3365.87	2167.65	2210.18	2230.34	2654.08	3124.09	2897.17	3536.7	2399.22	1366.82
LAMB1_ITGA6	9508.49	3623.03	16622.5	32.0615	181.11	67.9058	15.4013	16.2511	13.9921	5037.91	2404.49	5845.51	2.79732	22.3715	7.63058	333.166	198.235	354.083	439.549	297.013	656.86	60.5126	272.892	193.099	176.522	131.562	124.518
COL6A2_DDR1	7612.45	3607.59	11645.7	483.018	905.557	943.288	0.127058	0	0.191692	3795.12	3793.98	4645.47	101.747	115.406	63.0939	1.20988	0	7.18452	799.438	483.513	310.723	968.864	861.069	2364.72	0.603173	0	2.8659
FN1_ITGB1	12960.2	3517.58	10275.7	17.2355	11.5535	3.29501	126.368	152.869	63.7407	8481.56	2337.56	4172.8	8.86698	10.3259	2.57998	375.339	257.388	200.467	4363.41	2089.18	3267.28	26.3367	17.3859	8.11412	245.633	171.043	81.4063
MFGE8_PDGFRB	6705.4	3513.72	12554.9	25.2644	38.4546	22.8562	2.18279	0.846853	0.432362	16.5223	38.3044	23.0964	700.998	171.234	169.424	31.9271	17.4455	31.7061	458.435	170.566	171.205	10253.3	3527.5	12424.3	0.0786692	0.19018	0.0583278
COL6A1_ITGA6	12860.3	3212.55	3758.1	96.9453	137.599	45.0379	0	0	0	6813.8	2132.06	1321.58	8.45832	16.9969	5.06091	0	0	0	594.493	263.362	148.506	182.973	207.332	128.071	0	0	0
IGF2_IGF2R	10484.7	3191.41	4636.8	15.3452	30.8279	6.37933	0	0	0	6961.04	6443.38	2675.08	15.0987	16.4669	2.78423	0	0	0	6849.21	3441.77	1167.53	23.1128	15.269	11.0575	0	0	0
ADAM17_ITGB1	1939	2984.11	9051.68	1620.73	2045.44	1614.58	1253.02	1193.9	577.925	1268.94	1983.04	3675.74	833.8	1828.1	1264.21	3721.73	2010.18	1817.59	652.817	1772.34	2878.09	2476.56	3078	3975.99	2435.61	1335.84	738.095
COL5A1_ITGB1	7029.52	2868.28	3599.15	920.73	2329.87	771.634	11.6439	3.33681	0.574134	4600.33	1906.07	1461.56	473.678	2082.32	604.186	34.5847	5.61822	1.80567	2366.68	1703.54	1144.39	1406.92	3506.02	1900.18	22.6333	3.7335	0.733254
LAMC2_ITGB1	1912.48	2769.6	927.522	5433.87	1613.86	2540.45	26.4312	55.1843	49.9713	1251.59	1840.5	376.652	2795.5	1442.38	1989.16	78.5059	92.9144	157.161	643.889	1644.94	294.916	8303.21	2428.55	6255.98	51.3766	61.7448	63.8207
THBS1_ITGB1	7011.13	2730.96	3618.65	19596.8	7006.48	3151.13	358.678	476.159	187.603	4588.29	1814.82	1469.47	10081.7	6262.02	2467.32	1065.35	801.713	590.018	2360.49	1621.99	1150.59	29944.8	10543.4	7759.79	697.195	532.767	239.597
HSPG2_ITGB1	6560.68	2620.52	4296.28	2439.9	4040.79	1847.97	10.4222	4.345	7.15104	4293.5	1741.42	1744.65	1255.23	3611.44	1446.95	30.9561	7.31572	22.4903	2208.83	1556.39	1366.05	3728.29	6080.62	4550.7	20.2586	4.86155	9.13293
COL4A1_ITGAV	6056.87	2552.89	6215.07	900.811	1235.16	676.941	0.523229	0.934611	0.907228	14872.3	4288.79	8673.22	12.3915	11.1042	13.5021	15.4908	61.8815	32.5936	204.582	38.5569	172.994	366.864	735.222	485.083	38.0367	103.959	45.4848
INHBB_ACVR1	814.962	2538.29	1555.73	67.529	310.532	146.771	3.3043	22.9519	14.0562	116.823	877.713	212.789	1491.24	10062	4903.32	1.04384	2.04848	3.07612	2579.79	28439.9	7108.82	471.087	898.039	1073.06	0.149631	0.708341	0.420745
IGF2_INSR	7752.47	2486.2	4908.65	8.89348	6.69957	1.4551	0	0	0	4034.35	1400.29	610.173	0.445526	0	0.0109172	0	0	0	202.104	0	4.57796	17.0898	11.895	11.7058	0	0	0
ADAM15_ITGB1	5017.42	2473.06	6616.82	1491.54	1143.15	1749.16	0	0.851706	0	3283.55	1643.43	2686.98	767.337	1021.69	1369.58	0	1.43403	0	1689.25	1468.81	2103.89	2279.15	1720.22	4307.37	0	0.95296	0
COL4A4_DDR1	3191.51	2355.74	6421.33	906.868	4229.08	1614.71	2.09097	0.849176	0.945549	1591.1	2477.45	2561.47	191.031	538.963	108.003	19.9107	6.33589	35.4386	335.164	315.732	171.329	1819.04	4021.32	4047.9	9.92631	6.66324	14.1365
COL4A2_DDR1	4229.28	2350.76	10622.2	78.0302	309.31	161.274	0	1.27395	0.721794	2108.47	2472.21	4237.21	16.437	39.4191	10.7872	0	9.50521	27.0524	444.148	315.064	283.415	156.517	294.114	404.298	0	9.99631	10.7912
COL1A2_ITGAV	7943.81	2350.35	3175.52	46.4815	55.7633	16.1186	2.64715	0.665113	1.44969	19505.5	3948.53	4431.49	0.639396	0.50132	0.321497	78.3718	44.0378	52.0825	268.316	35.4979	88.3892	18.93	33.1929	11.5503	192.437	73.9824	72.6818
APP_CD74	10720.5	2349.29	11545.4	10.3634	2.83546	0.55573	0	1.15138	0	893.763	54.4495	39.2688	0	2.57036	0	168.895	54.8011	65.014	0	49.3589	0	124.306	122.339	163.39	14.0808	1.27012	0.221129
INHBB_ACVR2A	327.633	2283.49	1315.75	118.506	530.725	305.69	0.246756	1.71925	0.977381	205.011	1500.09	443.189	111.362	753.706	340.947	0.419645	1.84285	2.60161	192.652	2130.34	494.304	189.387	807.89	907.539	0.262587	1.21062	0.876311
LAMC2_CD151	1104.01	2277.61	578.741	7264.85	2154.62	5289.41	2.52024	4.95448	7.44517	1673.32	2457.2	784.216	266.554	129.498	296.363	45.3186	76.409	98.0632	61.3954	147.684	43.9393	4793.15	1997.14	3903.51	68.6884	82.4338	132.879
COL1A1_ITGAV	7040.03	2141.56	2919.49	624.129	551.334	400.341	0.0285685	0.0129314	0.0241716	17286.3	3597.77	4074.18	8.58547	4.95657	7.98509	0.845804	0.856199	0.868404	237.79	32.3445	81.2626	254.183	328.18	286.877	2.07682	1.43839	1.21187
HSP90AA1_EGFR	1190.14	2094.36	1143.4	7643.07	10018.5	6787.13	672.642	1594.82	817.541	7265.67	14864.3	4648.78	1179.51	1497.67	1349.68	713.956	1503.15	1011.17	1121.27	2222.08	924.452	1251.96	1411.58	1669.35	4358.62	10668.3	4111.16
COL4A1_CD47	4054.74	2093.08	7134.55	319.504	518.697	275.803	2.95127	18.0239	7.2605	5274.97	1801.05	3533.69	69.894	214.145	108.056	10.3702	50.7359	37.4156	1153.94	743.567	1384.46	245.595	602.8	556.848	13.491	43.6572	18.5317
COL5A2_ITGB1	5357.56	2039.05	3524.97	0	0.894121	0	0.570667	2.52087	1.9419	3506.15	1355.02	1431.43	0	0.799118	0	1.695	4.24442	6.10734	1803.77	1211.04	1120.81	0	1.34548	0	1.10926	2.82057	2.48009
LAMC1_ITGA6	3494.89	1998.31	2574.35	763.326	1113.37	373.914	135.609	158.936	48.814	1851.71	1326.21	905.303	66.599	137.529	42.0167	2933.55	1938.74	1235.29	161.559	163.819	101.729	1440.69	1677.61	1063.27	1554.29	1286.68	434.404
FN1_ITGA6	7035.1	1888.91	3771.23	7.57457	6.19602	1.04722	9.4184	11.3307	2.9073	3727.43	1253.6	1326.2	0.66087	0.76536	0.117676	203.742	138.215	73.5721	325.212	154.851	149.025	14.2962	9.33605	2.97791	107.949	91.7285	25.8726
NID1_ITGB1	6487.11	1873.61	4406.91	8.90541	5.93848	5.3966	61.0464	124.126	78.9273	4245.36	1245.08	1789.58	4.58147	5.3075	4.22551	181.32	208.992	248.229	2184.06	1112.78	1401.23	13.6079	8.9363	13.2894	118.661	138.883	100.802
THBS2_ITGB1	5959.31	1776.67	1990.63	63.5506	402.525	148.582	25.3847	12.8998	7.90263	3899.95	1180.66	808.361	32.6942	359.755	116.339	75.3976	21.7196	24.854	2006.36	1055.21	632.943	97.1083	605.724	365.891	49.3425	14.4334	10.0928
FBLN1_ITGB1	4098.91	1762.08	2558.4	644.166	235.026	416.878	116.968	26.7421	42.4415	2682.45	1170.96	1038.93	331.397	210.054	326.414	347.42	45.0259	133.48	1380.01	1046.55	813.474	984.317	353.67	1026.58	227.362	29.9213	54.204
COL4A3_ITGB1	2431.64	1759.79	4529.95	1349.96	1718.04	657.196	25.5648	7.95061	0.617541	1591.34	1169.44	1839.54	694.496	1535.49	514.581	75.9326	13.3865	1.94219	818.677	1045.19	1440.35	2062.8	2585.32	1618.38	49.6926	8.89581	0.788691
VEGFA_ITGAV	987.431	1653.21	1256.35	5029.47	11076.1	5343.55	0.593332	0.526007	2.41481	2424.57	2777.35	1753.25	69.185	99.5762	106.581	17.5663	34.8274	86.7558	33.3522	24.9688	34.9699	2048.3	6593.04	3829.09	43.1328	58.5093	121.069
MDK_ITGB1	4479.18	1633.81	6261.76	1676.34	854.046	5795.12	71.6718	2.45928	36.3651	2931.31	1085.72	2542.8	862.41	763.301	4537.55	212.88	4.14071	114.37	1508.04	970.364	1991	2561.53	1285.18	14270.8	139.315	2.75164	46.4436
RARRES2_CMKLR1	6969.94	1584.08	2102.94	0	0	116.305	0	0	0	0	0	18.5695	0	0	0	19.3114	4.82013	22.6138	0	0	0	12675.7	4798.45	13171.2	0	0	0.199685
COL6A1_DDR1	5959.95	1576.4	3894.47	42.2747	106.994	52.9414	0	0	0	2971.28	1657.85	1553.5	8.90514	13.6356	3.5411	0	0	0	625.898	211.28	103.909	84.7969	101.738	132.718	0	0	0
LAMC2_ITGA6	1038.14	1487.25	340.404	2388.04	865.493	807.407	1.96995	4.09027	2.27926	550.039	987.038	119.708	208.353	106.91	90.7284	42.6148	49.8941	57.6788	47.99	121.923	13.4515	4507.17	1304.11	2295.97	22.5787	33.1131	20.2835
THBS1_ITGA6	3805.8	1466.5	1328.06	8612.26	3757.49	1001.49	26.7328	35.293	8.55684	2016.43	973.267	467.029	751.406	464.142	112.538	578.294	430.512	216.539	175.931	120.222	52.48	16254.7	5661.72	2847.87	306.399	285.717	76.1488
APP_NCSTN	2582.02	1466.45	3792.47	86.6022	114.251	112.278	38.4313	29.0115	13.7507	7468.78	2193.98	7933.78	28.2853	64.766	34.5575	40.6784	34.2074	21.356	2439.39	1243.71	2441.89	29.9391	76.3655	53.6708	117.667	51.1782	44.6763
PTN_CDH10	882.287	1438.08	2023.32	5.12808	28.363	23.4927	0	0	0	17.3423	128.547	81.5556	0	0	0	1.1165	9.42723	4.71257	0	0	0	260.89	317.302	582.833	0.021946	0.842679	0.189953
PSAP_SORT1	2107.21	1405.69	2077.1	8003.46	2385.22	4968.54	262.638	420.252	942.26	8658.83	3211.77	6946.1	1316.6	1116.49	2380.04	388.533	392.944	588.208	1424.42	1503.38	3327.34	1947.72	1043.94	1485.75	1596.54	897.81	1967.05
COL1A2_CD36	4996.83	1374.09	3034.37	4.8152	4.67319	2.69098	1.4426	15.3033	10.8231	2020.65	330.903	739.831	0.348447	11.5347	2.40024	49.2976	25.7459	49.7674	146.222	816.756	659.896	11.9074	19.4057	11.0369	19.9353	6.20003	12.1341
APOE_LRP1	2260.27	1363.4	1942.01	1353.19	1966.42	1711.29	0.527704	0.16763	5.62075	2401.84	3064.91	2215.4	338.735	356.836	807.775	1.98384	0.410927	10.4382	601.235	556.173	1045.72	1273.43	874.744	1500.11	2.10809	0.923762	11.9077
COL4A1_CD93	4270.76	1338.89	3690.62	0.788609	0.243933	0.483963	0	0	0	13.0198	0.847002	6.20071	0	0	0	10.9227	32.4544	19.3547	0	0	0	258.68	385.594	288.051	0.0332989	0.0205312	0.0325183
ADM_RAMP3	3061.04	1277.79	5423.56	0	17.9955	16.5715	0	0	0	0	8.67564	20.4651	0	0	0	483.345	252.662	346.365	0	0	0	2296.17	2650.45	4391.72	0	1.71547	1.30696
APOE_SORL1	1875.28	1261.04	1875.45	684.482	937.4	649.699	5.01267	1.60677	26.3498	1214.92	1461.05	841.083	3217.65	3420.35	3786.81	1.64594	0.380077	10.0805	5711.15	5331.03	4902.3	1056.53	809.074	1448.7	1.06633	0.44036	4.52081
COL3A1_ITGA2	4771.28	1254.85	1285.1	25.824	3.62526	7.68241	0	0	0	18070.7	7438.27	3282.2	2.18682	0.267481	0.677142	0	0	0	1530.25	548.815	289.299	6.81842	0.611587	3.00795	0	0	0
COL1A1_CD36	4428.33	1252.03	2789.72	64.656	46.204	66.8364	0.0155688	0.297533	0.180461	1790.76	301.508	680.18	4.67875	114.044	59.6151	0.532029	0.500562	0.829805	129.586	744.203	606.691	159.886	191.864	274.126	0.215146	0.120543	0.20232
ANXA1_DYSF	3074.84	1237.84	346.937	229.531	182.401	238.721	0	0	0.376994	6779.37	4588.15	1961.3	12.9003	13.1185	14.9701	0	0	1.06342	381.019	329.984	122.993	104.106	49.2104	42.2276	0	0	6.01174
COL1A2_CD93	5601.26	1232.66	1885.68	0.0406919	0.0110128	0.0115236	0	0	0	17.076	0.779803	3.16819	0	0	0	55.2608	23.096	30.9275	0	0	0	13.3478	17.4083	6.85878	0.168468	0.0146109	0.0519621
B2M_TFRC	1502.21	1230.96	722.1	2821.28	1023.43	3082.97	1497.75	1250.37	2566.63	1973.99	704.226	1943.06	1372.29	828.67	2138.62	2343.29	2699.29	1375.02	960.162	570.208	1347.88	2147	1788.93	1145.72	3079.22	1544.25	3699.97
TIMP2_ITGA3	2518.89	1204.8	2434.41	2633.33	643.701	1841.37	10.7924	13.642	5.22691	4290.67	2390.87	3461.68	175.129	120.894	112.53	95.2681	36.6032	60.1483	285.35	449.03	211.551	1545.93	324.372	1294.93	162.279	72.6371	85.5298
PDAP1_PDGFRB	1940.18	1169.76	2374.88	1.19741	3.01344	0.50899	17.6043	9.09585	4.00536	4.78066	12.752	4.36893	33.2241	13.4186	3.77295	257.493	187.378	293.722	132.647	56.7835	32.3852	485.959	276.427	276.679	0.63447	2.04268	0.540343
ADAM9_ITGAV	745.005	1128.71	1533.02	423.005	358.654	158.67	0.482251	0.284234	0.828952	1829.31	1896.21	2139.35	5.81883	3.22435	3.16478	14.2776	18.8194	29.7814	25.1639	17.0472	42.6709	172.273	213.488	113.7	35.0577	31.6161	41.5604
COL1A1_CD93	4964	1123.16	1733.65	0.546389	0.108884	0.286214	0	0	0	15.1332	0.710531	2.91274	0	0	0	0.596385	0.449042	0.515675	0	0	0	179.227	172.117	170.353	0.00181814	0.000284071	0.000866398
COL4A4_ITGAV	1696.74	1082.43	1821.43	2374.6	3104.17	1602.33	0.35754	0.0439695	0.279801	4166.24	1818.46	2541.84	32.6648	27.9069	31.9597	10.5854	2.91126	10.0523	57.3105	16.3483	50.6988	967.079	1847.74	1148.2	25.9917	4.89085	14.0281
INHBB_ACVR1B	50.0008	1075.84	567.028	10.0821	98.4185	147.985	0.156215	0.0693857	1.03064	17.4416	278.178	214.548	70.5002	30.4182	359.527	0.0640431	0.868237	1.12118	121.963	85.9765	521.24	28.9029	380.629	391.109	0.02234	0.224498	0.424223
THBS1_SCARB1	1418.88	1025.67	1121.12	15648.5	6017.64	4925.21	0.927544	0.216636	0.0393502	3663.87	1558.69	2296.79	26.0714	2.84901	0.517525	215.6	301.101	182.798	6.10423	0.737951	0.241339	6060.1	3959.81	2404.12	556.728	457.576	374.49
PTN_SDC3	1381.23	981.526	893.659	134.094	262.206	263.624	4.71592	50.7103	12.104	453.484	1188.37	915.179	1101.96	1706.81	1496.97	1.74789	6.43431	2.08144	3726.63	7735.64	5196.79	408.426	216.566	257.425	0.573867	7.79029	2.13157
DCN_EGFR	3295.5	961.442	851.386	93.01	116.9	31.9788	0	0.653212	0	20118.7	6823.65	3461.52	14.3537	17.4755	6.35926	0	0.615668	0	3104.81	1020.07	688.353	15.2353	16.471	7.86542	0	4.36959	0
THBS2_ITGA6	3234.85	954.056	730.568	27.9288	215.869	47.2225	1.89196	0.956138	0.36045	1713.93	633.175	256.914	2.43675	26.6651	5.3064	40.9275	11.6632	9.12153	149.537	78.2126	28.8694	52.7126	325.268	134.283	21.6847	7.74048	3.20771
FBN1_ITGB1	4210.08	933.419	1723.67	319.596	461.931	201.478	832.852	1668.03	1132.74	2755.2	620.289	699.953	164.419	412.85	157.756	2473.74	2808.47	3562.52	1417.44	554.382	548.059	488.358	695.12	496.148	1618.89	1866.33	1446.68
VEGFA_GPC1	557.326	930.242	494.048	446.964	2801.99	757.347	0	0.301943	0	215.469	702.603	248.49	0	57.1596	0	9.91475	19.597	34.116	0	14.3328	0	1156.1	3709.82	1505.76	3.83317	14.8014	17.1592
COL4A1_ITGA2	1949.86	921.876	1647.62	447.302	1573.77	328.438	1.5994	9.77321	1.94514	7384.89	5464.54	4208.07	37.8782	116.117	28.9491	4.98689	22.3461	8.64056	625.364	403.188	370.907	118.103	265.497	128.596	18.8873	132.459	22.0683
PSAP_LRP1	1434.8	902.139	1537.77	1409.26	1506.1	1254.82	70.371	102.873	234.494	1524.66	2028.01	1754.25	352.771	273.303	592.306	264.552	252.181	435.477	381.658	368.011	828.053	1326.2	669.972	1099.97	281.121	566.903	496.783
ADM_CALCRL	4758.86	892.665	8199.41	0	9.63562	0	0	0	0	0	4.64534	0	0	0	0	751.433	176.511	523.639	0	0	0	3569.76	1851.61	6639.46	0	0.918544	0
COL4A4_CD47	1135.87	887.474	2090.9	842.235	1303.58	652.831	2.0167	0.847948	2.23924	1477.7	763.653	1035.61	184.245	538.183	255.772	7.08631	2.38691	11.5395	323.259	315.275	405.74	647.406	1514.94	1318.07	9.21886	2.05388	5.71542
MDK_ITGA6	2431.4	877.341	2298.09	736.71	458.015	1841.81	5.34181	0.182282	1.65866	1288.23	582.262	808.153	64.2767	56.576	206.964	115.556	2.22352	41.9741	112.396	71.9236	90.8122	1390.46	690.128	5237.42	61.2253	1.47568	14.7607
COL1A2_ITGB3	3799.87	861.79	376.419	8.17553	20.2488	4.35759	3.0859	1.72992	3.27895	3430.78	1433.8	1198.03	0.745372	1.3039	0.72717	37.4886	16.1471	6.17373	312.788	92.3276	199.921	9.05506	12.1707	1.36915	33.8473	26.8646	19.6492
COL1A2_ITGA2	2557.32	848.736	841.831	23.0806	71.0505	7.82042	8.09179	6.95508	3.10821	9685.55	5031	2150.07	1.9545	5.24229	0.689307	25.2299	15.9025	13.8071	820.188	371.2	189.511	6.09407	11.9863	3.06199	95.5554	94.2644	35.2637
APP_CAV1	3753.33	837.598	3573.96	0.358341	0.0812791	0	0	0	0	30.9042	1.56081	0	0	0	0	59.1318	19.5383	20.1255	0	0	0	43.5208	43.6178	50.5784	0.486879	0.0364085	0
GPC3_IGF1R	823.686	830.125	2231.48	67.5337	99.5221	156.046	759.614	677.415	971.205	654.505	312.94	542.96	37.1161	36.5242	108.688	1739.4	4896.38	5730.7	359.712	114.848	378.178	84.9902	263.998	641.326	1382.13	1845.84	1394.38
LAMB1_ITGAV	2342.73	816.888	4886.12	36.6088	103.368	79.2106	2.77262	0.675058	2.89707	5752.43	1372.35	6818.65	0.503587	0.929292	1.57991	82.0865	44.6963	104.082	79.1299	12.3377	136.003	14.9093	61.5293	56.7609	201.558	75.0886	145.247
PLAU_ITGB1	1207.8	798.123	738.706	1845.17	792.975	2771.53	18.0295	111.72	31.4862	790.418	530.38	299.976	949.262	708.719	2170.1	53.5512	188.104	99.0251	406.637	474.026	234.88	2819.5	1193.28	6825.03	35.0455	125.002	40.2125
ADM_RAMP1	4215.69	784.77	6326.21	4084.63	4066.34	15338.5	0	0	12.1905	5445.24	1960.39	18942.4	0	0	154.569	665.666	155.176	404.011	0	0	190.885	3162.31	1627.81	5122.64	859.814	387.636	1209.72
IGFBP4_LRP6	742.675	773.488	1265.46	283.306	386.449	713.802	0	0	0	603.385	673.95	741.286	519.48	499.122	1106.46	0	0	0	1106.39	870.447	1149.06	348.706	443.525	1218.54	0	0	0
COL1A1_ITGA2	2266.37	773.342	773.956	309.914	702.479	194.237	0.0873282	0.135223	0.0518252	8583.61	4584.09	1976.71	26.244	51.8308	17.1204	0.272286	0.309183	0.230214	726.874	338.226	174.231	81.8279	118.509	76.0511	1.03125	1.83272	0.587975
VCAM1_ITGB1	2724.05	761.649	4570.12	55.1723	28.1543	115.027	0	0	0	1782.7	506.142	1855.85	28.3839	25.1628	90.0655	0	0	0	917.126	452.363	1453.12	84.3059	42.3669	283.259	0	0	0
COL5A1_DDR1	1768.38	755.795	1368.83	176.449	971.572	288.277	0.913681	0.198414	0.018323	881.61	794.844	546.027	37.1689	123.819	19.2821	8.7003	1.48041	0.686735	185.71	101.296	36.5223	353.931	923.841	722.68	4.33745	1.5569	0.273939
LAMC3_ITGB1	2016.48	731.073	900.073	0	12.9058	0.89883	16.0276	15.3805	3.80056	1319.64	485.824	365.505	0	11.5345	0.703779	47.6051	25.8964	11.9529	678.902	434.204	286.189	0	19.4207	2.21341	31.1542	17.209	4.85387
AMH_EGFR	584.246	726.568	254.358	8557.93	14718.3	7465.45	0	0.308046	8.69095	3566.75	5156.68	1034.16	1320.7	2200.25	1484.57	0	0.29034	10.7494	550.438	770.876	205.651	1401.82	2073.78	1836.18	0	2.06063	43.7041
COL6A3_ITGB1	2242.47	721.992	1352.26	0.822607	2.62415	0.302116	0	0	0.978228	1467.54	479.789	549.13	0.423197	2.34533	0.236556	0	0	3.07656	754.987	428.81	429.966	1.25698	3.94885	0.743975	0	0	1.24934
APP_GPC1	1801.03	705.023	1355.36	8.07376	27.7298	9.64741	0	0.253391	0	696.3	532.497	681.702	0	0.565677	0	28.3742	16.4458	7.63225	0	10.8627	0	20.8833	36.714	19.181	10.9698	12.4214	3.83877
PROS1_TYRO3	867.834	675.377	1665.2	126.276	21.7486	141.703	0	0	0	70.2264	58.2752	120.795	18.232	3.37149	25.5107	0	0	0	10.1394	9.03391	21.7466	1560.48	252.054	1953.42	0	0	0
COL1A1_ITGA5	2910.93	663.048	1215.88	0	7.44911	3.68699	0.0154249	0.0251985	0.00748215	0	48.6098	37.5217	4.63552	9.65856	2.47173	0.349725	0.265087	0.361664	128.389	63.0277	25.1542	105.1	101.608	119.475	0	0.0194342	0.0111609
COL6A2_ITGA2	1302.86	598.593	875.718	628.025	846.903	454.157	0.0664117	0	0.12162	4934.45	3548.24	2236.62	53.1822	62.4867	40.0302	0.207069	0	0.540252	417.857	261.799	197.139	165.82	142.874	177.819	0.784252	0	1.37982
ANXA1_EGFR	825.834	592.267	262.223	170.696	167.11	129.765	0	0	0.649848	5041.62	4203.51	1066.13	26.3426	24.9814	25.8049	0	0	0.803761	778.046	628.385	212.01	27.9605	23.5455	31.9166	0	0	3.26789
VEGFA_TYRO3	355.392	583.256	538.396	59.6566	200.703	119.034	0.073868	0.164355	0.485531	28.7588	50.3265	39.0558	8.61332	31.1133	21.4296	6.32237	12.2872	37.1784	4.15225	7.80169	7.03118	737.215	2326.03	1640.92	0.511616	1.06021	2.69696
RARRES2_CCRL2	2852.04	577.764	948.298	699.278	626.538	0	0	0.66468	0	384.508	206.835	0	0	661.69	0	7.90206	1.75805	10.1974	0	218.439	0	5186.8	1750.15	5939.41	1.06535	0.629368	0
COL4A4_CD93	1196.39	567.693	1081.6	2.07883	0.613048	1.14555	0	0	0	3.64731	0.359132	1.81723	0	0	0	7.46385	1.52684	5.96924	0	0	0	681.897	969.067	681.824	0.0227542	0.000965903	0.0100291
COL4A2_CD93	1585.41	566.492	1789.2	0.17887	0.0448375	0.114416	0	0	0	4.83328	0.358372	3.00608	0	0	0	0	2.29059	4.55668	0	0	0	58.6729	70.8764	68.0995	0	0.00144906	0.00765579
VEGFB_TYRO3	705.199	547.563	390.165	32.8117	35.0848	54.2945	0.233739	0.423506	0.662159	57.0658	47.2468	28.3029	4.73742	5.43889	9.77458	20.0058	31.6614	50.7033	8.23926	7.32426	5.09535	405.476	406.613	748.466	1.6189	2.73192	3.67807
COL4A5_ITGB1	1486.11	543.861	2134.3	19.6996	32.8238	8.27634	38.2892	23.2939	49.9425	972.557	361.415	866.705	10.1346	29.3362	6.48033	113.727	39.2201	157.071	500.34	323.013	678.625	30.1019	49.3936	20.3809	74.4261	26.0631	63.784
COL5A2_DDR1	1347.77	537.292	1340.62	0	0.372854	0	0.0447795	0.149897	0.061974	671.921	565.052	534.774	0	0.0475173	0	0.426402	1.11841	2.32275	141.54	72.0113	35.7695	0	0.354537	0	0.212579	1.1762	0.926544
VCAN_EGFR	512.49	529.674	1231.14	3347.78	3692.92	1498.75	23.4722	25.032	35.9808	3128.69	3759.26	5005.51	516.646	552.057	298.04	24.9139	23.5932	44.5027	482.834	561.975	995.391	548.378	520.327	368.63	152.096	167.448	180.936
COL1A2_ITGA2B	1560.05	523.09	893.258	0.451398	4.15983	0.649654	2.73519	3.61549	1.41943	189.425	294.552	178.609	0.660662	2.72513	0.314787	15.3911	9.80098	14.6505	277.24	192.963	86.5443	3.71758	7.38736	3.24904	1.86882	5.51894	2.92941
VCAN_ITGA4	314.717	512.387	325.334	108.12	210.146	98.1645	79.4946	53.9056	130.138	101.044	213.921	327.848	1749.75	1188.84	1077.97	15.2995	22.8232	11.76	1635.24	1210.2	3600.19	336.756	503.345	97.4117	4.91211	9.52865	11.8509
VEGFA_KDR	473.696	488.839	827.987	0	11.164	5.54224	4.64346	13.9773	43.4781	0	2.79937	1.81844	541.447	2645.98	1918.97	8.42699	10.2981	57.1758	261.017	663.484	629.625	982.623	1949.5	2523.54	0	0.0589731	0.125571
SEMA3F_NRP1	836.756	487.879	4850.76	0.112466	0.507997	0.544378	0.276004	0.596489	0.0488744	9.2748	51.9394	15.0299	0.0350296	0.0299833	0.0210319	79.946	94.929	408.281	2.8888	3.0656	0.580673	10.1465	4.77174	175.693	0.886141	10.1061	1.26504
LAMA4_ITGB1	1708.94	483.983	1261.67	0	0.442132	0.430669	31.544	150.734	45.5111	1118.38	321.624	512.344	0	0.395154	0.337212	93.6922	253.793	143.134	575.363	287.45	401.163	0	0.665325	1.06054	61.3149	168.654	58.1244
LAMA1_GPC1	644.868	483.434	609.332	196.809	186.655	126.868	0	0.331197	0	249.314	365.133	306.474	0	3.8077	0	62.6012	21.4956	19.7615	0	7.44858	0	509.06	247.131	252.239	24.2024	16.2354	9.93938
VEGFA_EGFR	183.503	475.309	290.81	2323.84	13453.2	3603.59	3.07558	10.6237	16.2362	1120.26	3373.42	1182.36	358.626	2011.14	716.606	3.26449	10.0131	20.0816	172.884	504.295	235.123	380.653	1895.54	886.33	19.9293	71.0662	81.6466
COL4A3_DDR1	611.715	463.708	1722.84	258.706	716.433	245.524	2.00604	0.472761	0.0197083	304.965	487.666	687.239	54.4963	91.3036	16.4224	19.102	3.52737	0.738655	64.2406	62.1491	45.9675	518.927	681.236	615.503	9.52312	3.70961	0.294649
LAMC1_ITGAV	861.083	450.56	756.721	871.588	635.453	436.162	24.4131	6.60207	10.107	2114.33	756.93	1056.01	11.9895	5.71282	8.69956	722.777	437.129	363.108	29.0846	6.80492	21.063	354.963	378.251	312.546	1774.73	734.366	506.723
AMH_ACVR1	833.04	434.138	257.645	286.517	428.475	254.395	0	1.94377	49.7535	119.414	150.12	35.2402	6327.16	13883.6	8498.79	0	0.173484	10.8883	2637.01	4864.24	1177.3	1998.77	1239.12	1859.91	0	0.0599887	1.48927
FN1_ITGAV	1733.33	425.893	1108.54	8.64887	3.53636	1.22156	1.69555	0.470668	0.601958	4256.08	715.491	1546.98	0.118973	0.0317924	0.0243649	50.1987	31.1634	21.6263	58.5463	6.43237	30.8557	3.52234	2.10501	0.875348	123.26	52.3537	30.1798
COL18A1_GPC4	647.992	409.418	275.567	22.0255	14.2635	9.60448	9.06004	0	0	566.685	148.005	288.746	171.572	229.035	111.013	1.32995	0	0	4414.31	2376.58	3337.46	25.1857	39.4563	9.16612	1.16308	0	0
B2M_HFE	803.545	404.397	849.915	242.996	213.573	314.45	49.5898	33.39	41.5686	170.019	146.96	198.184	45.4357	22.1289	34.6366	1253.45	886.775	1618.41	31.7904	15.2269	21.83	1148.45	587.701	1348.52	265.212	322.258	377.383
TGM2_ITGB3	1007.08	399.855	179.189	241.561	370.837	262.616	0.222228	0.00469466	0.115642	909.264	665.255	570.307	22.0234	23.8796	43.8239	2.69971	0.0438201	0.217735	82.8986	42.8383	95.1697	267.549	222.894	82.5135	2.43748	0.0729054	0.692986
EDIL3_ITGAV	541.938	394.473	457.526	2779.84	953.082	961.036	3.05569	0.389158	0.730214	1330.69	662.705	638.483	38.2392	8.56835	19.1686	90.4671	25.7665	26.2341	18.3049	5.95782	12.735	1132.11	567.319	688.661	222.136	43.2871	36.61
LAMC3_ITGA6	1094.59	392.579	330.33	0	6.92121	0.285666	1.19456	1.14001	0.173349	579.948	260.542	116.165	0	0.854939	0.0321004	25.8411	13.9061	4.38676	50.5996	32.1833	13.0535	0	10.4288	0.81233	13.6915	9.22901	1.54266
COL4A4_ITGA2	546.225	390.879	482.862	1179.12	3955.16	777.419	1.09293	0.459788	0.599908	2068.77	2316.99	1233.25	99.8497	291.822	68.5232	3.4077	1.05129	2.66487	175.186	170.953	108.701	311.328	667.241	304.389	12.9063	6.23165	6.80617
APP_LRP1	905.846	379.569	868.39	11.1613	44.434	14.0195	3.79613	3.61186	2.63317	962.58	853.271	990.639	2.79394	8.0632	6.61755	14.2711	8.85408	4.89003	240.956	154.838	467.607	10.5035	19.766	12.2894	15.165	19.9039	5.57844
LAMA2_RPSA	1965.52	369.354	510.99	0	10.0783	56.7479	1064.4	1172.8	711.384	1011.74	258.6	410.893	0	2.01662	10.9775	9163.54	8371.48	4573.36	228.307	51.7446	79.4842	0	14.3947	70.5722	4716.89	5861.2	3677.49
CXCL12_ITGB1	2126.05	357.59	1848.31	508.409	200.084	321.059	212.49	129.339	28.6048	1391.35	237.631	750.569	261.555	178.824	251.388	631.139	217.77	89.963	715.792	212.382	587.692	776.873	301.089	790.623	413.036	144.716	36.5325
IHH_PTCH2	416.091	357.375	0.38869	7305.97	3584.33	3995.76	6.16574	8.24765	14.6941	200.371	120.236	0.552561	12360.8	4728.57	4344.36	7.56778	18.5823	9.50693	339.004	158.619	0.600768	15171.6	10653.7	2810.75	3.64431	6.25185	13.515
WNT5A_RYK	231.045	326.653	1001.03	49.2486	111.843	28.4243	29.6001	86.5445	89.7268	145.089	101.845	203.868	26.243	69.5367	16.0352	88.4578	446.462	780.977	77.3134	63.3202	115.009	78.4253	358.723	139.569	55.5487	139.199	159.052
SEMA3C_NRP1	239.169	313.494	6393.49	7.19966	31.5925	16.2379	0.510002	0.820132	0.0897241	2.65101	33.3744	19.81	2.24246	1.86467	0.627346	147.724	130.521	749.526	0.825703	1.96985	0.765351	649.54	296.756	5240.64	1.63741	13.8952	2.32237
LAMA1_ITGA2	367.81	310.249	410.775	1099.67	940.115	434.299	11.4516	6.03335	2.99902	1393.04	1839.04	1049.13	93.1218	69.3642	38.2799	35.7056	13.795	13.322	117.965	135.689	92.4726	290.35	158.599	170.044	135.231	81.772	34.0249
TGM2_ITGA4	240.269	303.299	92.4648	20.4939	70.5863	42.9074	3.34665	0.0785054	1.24334	77.1415	126.627	93.1794	331.662	399.322	471.178	0.644094	0.0332385	0.112355	1248.41	716.354	1023.23	63.8315	169.07	42.5784	0.206795	0.013877	0.113223
HSPG2_PTPRS	410.532	300.443	305.093	44.4173	194.721	56.9107	0.353881	0.108893	0.283122	78.1612	83.9174	53.729	42.6207	90.5088	57.2873	1.93706	0.838749	1.59711	74.9997	39.0058	54.0844	233.296	697.145	323.161	0.368798	0.234273	0.281262
ADAM15_ITGAV	671.041	299.427	713.819	748.462	349.901	648.464	0	0.00262231	0	1647.7	503.03	996.145	10.2958	3.14566	12.9341	0	0.173626	0	22.6656	4.52232	19.8688	304.818	208.277	464.678	0	0.291687	0
THBS1_LRP5	724.253	295.174	277.814	344.141	229.894	67.7596	0.425955	1.09082	0.491109	80.5755	59.5473	31.5985	11.9728	14.3455	6.45896	110.051	86.6525	45.2974	2.80324	3.71579	3.01203	3093.31	1139.58	595.742	12.2435	17.481	5.15212
LAMB1_ITGA2	754.186	294.987	1295.31	18.1783	131.706	38.4314	8.47532	7.05907	6.21145	2856.39	1748.58	3308.27	1.53936	9.71758	3.38741	26.4258	16.1403	27.5921	241.884	129.015	291.597	4.79968	22.2189	15.0473	100.085	95.6738	70.4711
NTN1_ITGB1	365.054	294.754	1180.27	28.3701	99.3212	94.4675	351.596	341.238	242.146	238.903	195.874	479.29	14.5953	88.7681	73.9676	1044.31	574.546	761.556	122.905	175.062	375.282	43.3509	149.46	232.631	683.428	381.806	309.255
JAG1_CD46	735.429	291.019	594.939	2.94157	15.1113	2.77984	157.516	247.59	150.105	355.818	143.85	155.315	0.468067	4.17403	0.717259	2046.01	1813.39	2228.43	56.6183	39.7341	40.0745	6.07985	30.5713	10.6483	989.91	896.353	581.755
LAMB3_ITGB1	558.852	290.963	459.057	45.1793	130.83	68.3742	28.9165	52.4928	105.062	365.729	193.355	186.416	23.2429	116.929	53.5367	85.888	88.3826	330.423	188.153	172.81	145.963	69.0361	196.874	168.375	56.2076	58.7333	134.18
ICAM1_CAV1	880.853	283.326	365.782	0.00342007	0.0100087	0	0	0	0	7.25276	0.527961	0	0	0	0	127.576	48.7551	335.828	0	0	0	0.41537	5.37109	5.27899	1.05043	0.090852	0
ANGPT1_ITGB1	352.153	281.902	601.426	279.104	257.655	210.536	139.864	157.994	40.8554	230.459	187.334	244.23	143.588	230.279	164.849	415.425	266.016	128.491	118.562	167.429	191.23	426.485	387.723	518.455	271.867	176.777	52.1783
THBS1_CD47	627.727	271.098	448.132	3487.88	900.604	475.961	27.1453	28.2725	14.1788	816.635	233.275	221.956	763	371.815	186.476	95.3837	79.5848	73.0676	178.645	96.3077	86.9601	2681.05	1046.63	960.97	124.088	68.4811	36.1899
COL6A1_ITGA2	1020.04	261.566	292.851	54.9661	100.064	25.4892	0	0	0	3863.29	1550.47	747.952	4.65461	7.38301	2.24667	0	0	0	327.15	114.398	65.9259	14.5129	16.881	9.97999	0	0	0
LAMA4_ITGA6	927.653	259.894	463.038	0	0.23711	0.136876	2.35102	11.1724	2.07582	491.501	172.483	162.833	0	0.0292889	0.0153807	50.8582	136.284	52.5307	42.8827	21.3059	18.2976	0	0.357273	0.389224	26.9463	90.4472	18.4731
COL18A1_GPC1	794.94	257.333	314.333	11.9453	18.7309	5.2588	0	0	0	307.334	194.361	158.099	0	0.382103	0	1.63155	0	0	0	3.96489	0	30.8972	24.7996	10.4556	0.630779	0	0
HBEGF_CD9	230.952	255.201	195.226	151.563	28.7034	209.086	14154.1	22355.3	19312.9	291.971	201.92	612.531	34.2078	23.3477	65.8968	49605.7	34735.4	19530.6	65.8979	164.244	193.049	119.888	36.2774	66.6399	62711.8	27483.4	61278.3
VEGFA_FLT1	168.809	250.954	271.071	47.9388	74.1395	71.1989	27.1246	79.8684	146.235	23.11	18.5906	23.3608	3162.84	15119.6	6454.31	3.00308	5.28674	18.7185	1524.72	3791.25	2117.7	350.173	1000.81	826.168	0.411124	0.391639	1.61316
LAMA5_ITGB1	724.146	248.787	631.936	31.2198	43.402	22.3495	63.4095	73.2684	77.6398	473.902	165.327	256.619	16.0613	38.7904	17.4995	188.339	123.363	244.18	243.803	147.761	200.931	47.7054	65.3119	55.0366	123.255	81.9788	99.1575
IHH_PTCH1	1024.76	247.595	1.73253	3907.62	3187.07	3109.36	1.06284	3.59938	7.57263	107.169	106.91	0.429984	2130.74	2063.61	2238.87	18.638	12.8741	42.3758	58.4371	69.2234	0.309607	37364.8	7381.02	12528.5	1.94917	5.55895	10.5169
PKM_CD44	511.153	243.621	196.424	0	6.81136	75.5352	388.737	314.772	722.121	0	3.93037	7.07713	8259.91	3057.4	11087	135.568	43.4668	136.547	1465.71	1764.22	1038.78	2880.56	422.197	2096.46	0	0.701257	4.91978
LAMB3_CD151	322.605	239.276	286.436	60.4028	174.667	142.36	2.75722	4.71284	15.6531	488.964	258.143	388.131	2.21623	10.4979	7.97638	49.58	72.6823	206.173	17.9405	15.515	21.7468	39.8521	161.901	105.06	75.1472	78.4132	279.372
PROS1_AXL	673.135	239.03	527.602	20.8179	10.7164	24.8105	0	0	0	11.5775	28.7145	21.1498	0	2.23106	0	0	0	0	0	5.97812	0	1210.38	89.2072	618.923	0	0	0
VEGFB_FLT1	334.965	235.597	196.439	26.3668	12.9603	32.4756	85.83	205.804	199.434	45.8569	17.4529	16.9291	1739.6	2643.04	2943.97	9.50262	13.6228	25.528	3025.49	3559.24	1534.65	192.599	174.951	376.836	1.30091	1.00917	2.2
AMH_AMHR2	96.6529	228.926	90.2811	980.269	984.514	859.801	0	0	0	408.554	344.933	119.104	0	0	0	0	0.0914798	3.81534	0	0	0	231.906	653.403	651.729	0	0.137837	5.03343
VEGFC_VIPR2	582.103	228.492	181.217	5.36801	16.2687	0.512065	0.628893	0	0.0560098	3.13185	11.2004	0.599876	4.12385	0	0.363619	152.155	46.7747	23.8276	2.40597	0	0.425974	997.73	331.888	154.69	0.81863	2.29283	0.0788755
NID1_ITGAV	867.601	226.848	475.416	4.46877	1.81768	2.00068	0.819093	0.38217	0.745377	2130.34	381.099	663.449	0.0614721	0.0163412	0.039905	24.2502	25.3039	26.7789	29.3048	3.42614	13.233	1.81995	1.08197	1.43365	59.5448	42.5099	37.3703
P4HB_GPR162	120.97	217.866	82.073	622.089	3051.29	3156.73	0.681856	0	0	327.297	4338.37	1520.04	16.1264	0	0	9.72175	14.15	9.38049	8.48452	0	0	229.927	153.231	170.445	26.3031	281.769	173.732
LPL_LRP1	307.824	214.657	84.696	136.701	294.282	182.379	0.362609	0	0	327.104	482.548	96.6193	34.2193	53.4018	86.0877	1.36319	0	0	81.8815	87.5653	45.6068	128.643	130.909	159.873	1.44856	0	0
COL4A3_ITGAV	325.213	213.068	488.689	677.413	525.865	243.642	0.343017	0.0244791	0.00583196	798.54	357.949	681.973	9.31844	4.7276	4.85962	10.1554	1.62078	0.209522	10.9846	3.21802	13.6024	275.883	313.019	174.59	24.9359	2.72287	0.292391
SEMA3A_NRP1	133.162	208.874	2760.63	1.06895	6.07207	0.448569	3.17395	4.78968	0.710734	1.476	22.2366	8.55368	0.332945	0.35839	0.0173303	919.351	762.26	5937.24	0.459728	1.31246	0.330469	96.4391	57.0364	144.772	10.1903	81.1498	18.3963
HSP90AA1_FGFR3	67.5068	204.128	41.0477	26.2056	286.834	75.239	0	0	0	24.9116	425.574	51.5342	0	0	0	40.4968	146.505	36.3006	0	0	0	71.0133	137.581	59.9288	14.9443	305.44	45.5744
VCAN_SELP	671.885	201.975	899.91	0	2.57785	0	5.67332	3.8717	2.34116	0	2.62416	0	124.875	85.3867	19.3925	32.6626	8.99657	32.5294	116.703	86.9206	64.7669	718.936	198.411	269.452	0	0.116888	0
ADAM9_ITGA3	176.775	201.332	294.138	69.6296	75.5686	31.0211	0.383782	1.25111	0.496558	301.118	399.533	418.259	4.6307	14.1926	1.89577	3.38778	3.35686	5.71411	20.0258	75.0365	25.5607	40.8769	38.0804	21.8154	5.77074	6.66153	8.12536
TCTN1_TMEM67	146.669	197.42	180.259	483.525	396.258	364.66	168.181	214.145	130.126	196.706	335.667	180.011	63.4951	49.5842	39.9269	954.943	1006.53	1190.1	25.8309	42.0024	19.7095	360.528	233.056	365.163	1280.73	1711.36	1188.46
C3_CD81	147.854	196.284	37.9513	19159.9	3743.76	14663.1	131.731	0	2.63183	792.751	387.65	186.584	12839.8	5119.4	11613.5	36.662	0	0.675886	531.256	530.091	147.778	3573.46	1895.63	2982.49	196.571	0	3.32293
THBS1_CD36	589.823	193.311	373.026	1018.71	179.724	195.032	2.62267	33.7315	13.2271	238.517	46.5522	90.9501	73.7181	443.608	173.96	89.6242	56.7491	60.8217	17.26	114.903	81.1234	2519.16	746.314	799.914	36.2429	13.6661	14.8294
LGALS3BP_VANGL1	67.2196	192.869	166.97	767.337	165.323	560.97	0.955246	1.47901	0	334.704	248.006	427.685	8485.44	5917.38	11387.3	0.0173485	0.0321347	0	3701.26	8876.85	8681.67	154.107	128.568	219.005	0.0863827	0.0413214	0
FN1_ROBO4	895.546	191.77	695.899	0.00479201	0.00116592	0.000214947	0	0.178462	0.12824	2.35813	0.235894	0.272209	0	0.0120546	0.00519068	25.9357	14.0322	13.5762	0	2.43895	6.57347	1.81986	0.947838	0.54951	0.0682935	0.0172608	0.00531047
COL6A3_DDR1	564.126	190.246	514.292	0.157645	1.09429	0.112869	0	0	0.0312193	281.24	200.075	205.151	0.0332078	0.139458	0.00754946	0	0	1.17008	59.2429	25.498	13.722	0.316213	1.04053	0.28295	0	0	0.466745
PGF_FLT1	226.863	187.877	74.6135	450.624	132.89	633.83	246.035	468.684	369.721	31.0577	13.9179	6.43017	29730.7	27100.7	57457.8	27.2396	31.0236	47.3252	2049.08	2838.32	582.907	3291.62	1793.88	7354.74	3.72911	2.29822	4.07847
VEGFC_KDR	464.949	184.653	539.912	0	1.53594	1.01219	66.9672	51.3051	53.9836	0	1.05743	1.18577	439.125	364.034	350.465	121.533	37.8004	70.991	256.198	250.623	410.565	796.928	268.212	460.878	0	0.216467	0.155912
SEMA6D_KDR	132.601	184.016	826.728	0	1.34623	1.03248	0.874513	0.0326234	1.72217	0	1.05378	1.81568	261.703	319.072	357.491	1.58707	0.0240361	2.26474	73.066	249.759	628.668	474.94	235.085	470.118	0	0.000137645	0.00497387
COL3A1_DDR2	841.148	181.732	306.138	0.382458	0.0865137	0.352849	0	0	0	267.63	177.508	150.75	1.29071	0.172362	0.926206	0	0	0	903.193	353.651	395.708	1.20205	0.0885726	0.716555	0	0	0
THBS2_CD47	533.555	176.367	246.518	11.3109	51.74	22.4426	1.92115	0.765943	0.59727	694.123	151.761	122.099	2.47434	21.3609	8.79276	6.75058	2.15607	3.07791	151.845	62.6545	47.8369	8.6944	60.1293	45.3118	8.78209	1.85525	1.52447
CCL25_CCR10	27.3576	175.505	18.6422	51.5771	41.4852	139.725	0	221.506	0	11.4167	28.287	9.79112	0	9.25038	0	2373.87	6163.43	2670.84	0	6.30744	0	123.593	257.393	266.034	990.648	993.389	1402.76
COL4A3_CD47	217.712	174.692	560.987	240.268	220.834	99.266	1.93478	0.472077	0.0466729	283.23	150.319	277.853	52.5605	91.1716	38.8913	6.79848	1.32886	0.24052	61.9587	62.0592	108.86	184.688	256.641	200.419	8.8444	1.14346	0.119128
OXT_OXTR	20.4015	173.866	18.4557	3598.25	17671.2	8367.73	5.59025	10.004	2.02353	130.718	1047.76	207.874	72.6527	636.961	104.337	43.2114	46.0556	14.4082	2.63934	37.7666	2.59198	561.589	2932.38	742.914	276.866	277.541	162.285
COL11A1_ITGB1	1252.36	170.376	376.516	41.9375	117.724	43.6006	0	0.613812	0	819.585	113.221	152.897	21.5751	105.215	34.1391	0	1.03348	0	421.643	101.191	119.718	64.0825	177.152	107.368	0	0.686785	0
NAMPT_INSR	172.359	167.187	454.721	82.6323	94.7278	53.7043	11.3289	0	0.790123	89.6948	94.1639	56.5244	4.13953	0	0.402928	434.562	314.918	847.199	4.49333	0	0.424086	158.787	168.189	432.034	226.144	177.369	105.312
LAMC1_ITGA2	277.205	162.702	200.607	432.791	809.66	211.617	74.6257	69.0376	21.6698	1049.88	964.439	512.357	36.6495	59.7388	18.6523	232.68	157.852	96.26	88.9057	71.1588	45.1601	114.272	136.591	82.8559	881.251	935.69	245.852
LAMB3_ITGA6	303.357	156.244	168.476	19.8551	70.1625	21.7307	2.15519	3.89077	4.79202	160.728	103.694	59.2467	1.73233	8.66679	2.44188	46.6219	47.4606	121.267	14.0233	12.8087	6.65756	37.4744	105.72	61.7942	24.7018	31.498	42.645
FN1_ITGB3	829.127	156.16	131.404	1.52123	1.28413	0.330243	1.97658	1.22418	1.36152	748.593	259.81	418.22	0.138692	0.0826899	0.0551091	24.0122	11.4265	2.56353	68.25	16.7302	69.7902	1.68489	0.771831	0.103762	21.6799	19.0108	8.15896
FN1_ITGA2	558.004	153.795	293.874	4.29464	4.50584	0.592676	5.18295	4.92176	1.29063	2113.38	911.639	750.565	0.363677	0.332452	0.0522396	16.1603	11.2534	5.73313	178.964	67.2631	66.1562	1.13393	0.76014	0.232055	61.2051	66.7063	14.6426
LAMA1_ITGA3	271.1	153.249	297.302	364.538	155.463	175.005	2.98133	2.53963	0.837887	461.79	304.115	422.758	24.2435	29.1976	10.6949	26.3173	6.81414	9.64193	30.7112	57.1161	25.8356	214.007	78.3407	123.071	44.8288	13.5223	13.7106
SEMA4D_PLXNB2	110.295	151.691	157.625	49.3412	80.1697	55.5603	0.257227	1.44075	0.173716	34.7116	82.3605	64.1339	0.425734	1.36022	0.272337	94.7261	156.397	87.1033	0.299504	1.39739	0.314362	156.781	147.656	136.553	29.8118	84.9156	35.4403
LAMB1_ITGA3	555.883	145.711	937.493	6.02606	21.7796	15.4863	2.20649	2.97139	1.7354	946.889	289.155	1333.1	0.400762	4.09045	0.946398	19.4775	7.97259	19.97	62.9727	54.3064	81.4684	3.53767	10.9751	10.8906	33.1779	15.8212	28.3969
COL4A5_DDR1	373.854	143.308	811.72	3.77525	13.6877	3.09198	3.0045	1.3851	1.59387	186.381	150.712	323.795	0.795252	1.74439	0.206814	28.6096	10.3346	59.7374	39.2611	19.2071	21.6577	7.57259	13.0153	7.75128	14.2631	10.8685	23.8292
COL18A1_ITGA5	582.357	141.593	332.899	0	1.00039	0.341715	0.0527171	0	0	0	10.3805	10.2732	0.998319	1.29711	0.229083	1.19524	0	0	25.6853	13.4595	6.88707	22.6346	13.6456	11.0731	0	0	0
VEGFA_ITGA9	153.539	140.293	59.7744	25.978	123.796	37.5548	1.75548	4.85503	17.1305	12.5233	31.0419	12.322	204.697	919.085	756.08	2.73144	2.95548	4.12766	98.6788	230.462	248.074	318.497	559.489	182.18	0.222788	0.653946	0.850881
B2M_CD247	229.175	139.343	259.915	231.116	106.472	168.057	345.897	704.937	1422.06	161.707	73.2637	105.919	316.922	467.19	1184.91	357.489	305.555	494.931	221.743	321.473	746.8	327.543	202.503	412.396	252.246	160.655	201.691
COL1A2_FLT4	535.072	138.035	165.2	0	0.0287915	0.0045109	3.39856	4.11233	1.25282	0	2.03869	1.24018	0.820894	3.09962	0.277837	5.2789	2.58633	2.70948	344.48	219.48	76.3856	1.27507	1.94941	0.600881	0	0.0381984	0.0203405
FGB_ITGB1	24.7386	137.854	376.779	27.5479	45.8311	33.3554	29.5433	275.472	128.127	16.1897	91.6087	153.004	14.1723	40.9615	26.1171	87.7497	463.816	402.965	8.32892	81.8751	119.801	42.0946	68.9672	82.1391	57.426	308.222	163.638
ENG_TGFBR2	981.449	135.83	599.62	0.127267	0.0577109	0.0499994	2.1702	4.0027	1.42721	24.0493	9.30097	6.03757	0.512392	0.391185	0.491932	21.9979	8.62375	14.4066	96.8249	63.0453	59.4022	5.19377	0.842802	4.96568	0.539032	0.590512	0.14506
COL18A1_KDR	675.655	135.227	526.798	0	0.0746293	0.0384838	0.764119	0	0	0	0.77439	1.15696	14.4703	17.688	13.3248	1.38673	0	0	372.301	183.539	400.592	26.2609	13.0321	17.5227	0	0	0
PDGFC_KDR	493.903	133.79	245.977	0	1.65369	2.37436	0	0.582738	0	0	0.766161	0.54022	720.48	391.944	822.11	0	0.429347	0	272.152	181.589	187.048	1307.53	288.775	1081.11	0	0.00245869	0
LAMA5_ITGA6	393.082	133.596	231.923	13.7203	23.276	7.10312	4.726	5.43066	3.54126	208.268	88.6632	81.5587	1.19707	2.87516	0.798178	102.235	66.2446	89.615	18.171	10.9521	9.16475	25.8955	35.0719	20.1987	54.1672	43.9643	31.5143
VEGFC_LYVE1	573.874	133.394	389.036	32.7662	9.5731	0	0	2.8712	0	19.1167	6.59071	0	0	20.3725	0	150.004	27.3071	51.1529	0	14.0257	0	983.625	193.757	332.088	4.99689	1.34918	0
COL4A1_ITGB8	381.208	132.892	114.637	90.5451	169.048	38.8962	0	0	0	1494.89	586.981	498.352	0	0	0	0.97496	3.22127	0.601187	0	0	0	23.0897	38.2723	8.94734	3.82325	14.2283	2.6135
FN1_ITGA5	716.702	131.861	461.673	0	0.04778	0.0112501	0.915473	0.917161	0.186331	0	9.66704	14.2471	0.0642368	0.0619518	0.00754197	20.7563	9.64848	9.00668	31.6107	12.5343	9.55115	1.45643	0.65173	0.364555	0	0.707355	0.277945
COL7A1_ITGB1	329.816	128.725	302.179	24.2334	133.737	75.0258	1.57164	0	0	215.842	85.5423	122.71	12.4671	119.527	58.7448	4.66809	0	0	111.042	76.4532	96.0814	37.0299	201.249	184.754	3.05494	0	0
COL1A1_FLT4	474.196	125.773	151.88	0	0.284663	0.112038	0.036678	0.0799535	0.0208891	0	1.85759	1.14019	11.0225	30.646	6.90069	0.0569709	0.0502843	0.045177	305.288	199.983	70.2268	17.121	19.2739	14.9242	0	0.000742667	0.00033915
ICAM1_EGFR	139.168	121.853	81.6522	0.400634	16.3947	4.79112	18.9896	22.2472	60.6106	849.604	864.827	331.977	0.0618278	2.45086	0.952757	20.156	20.9685	74.9658	131.115	129.284	66.0166	0.0656252	2.30999	1.17841	123.05	148.82	304.792
SEMA4C_PLXNB2	142.963	121.27	203.409	1.15944	13.5662	4.14883	0	0.0150602	0	44.9925	65.8434	82.7624	0.0100041	0.230176	0.0203361	0	1.63483	0	0.388212	1.11715	0.405671	3.6841	24.9862	10.1968	0	0.887628	0
THBS1_ITGB3	448.535	121.239	46.2745	1729.63	778.742	315.822	5.61024	3.81308	4.00726	404.968	201.71	147.278	157.693	50.1462	52.7026	68.1553	35.5914	7.54504	36.9214	12.9889	24.577	1915.71	468.067	99.2307	61.5353	59.2149	24.0136
LTF_TFRC	268.376	121.224	37.0183	1019.34	396.122	704.556	0	0	1.41781	352.662	69.3513	99.6107	495.813	320.738	488.742	0	0	0.759564	171.537	56.1534	69.0987	775.718	692.406	261.834	0	0	2.04387
LAMC2_ITGA2	82.3421	121.092	26.5261	1353.97	629.399	456.953	1.08407	1.77671	1.01182	311.861	717.789	67.7486	114.657	46.4387	40.2767	3.38008	4.06238	4.49464	26.4089	52.9603	5.97149	357.496	106.18	178.914	12.8017	24.0803	11.4795
PLAT_LRP1	281.099	119.286	268.787	14.3921	31.4421	22.7843	13.9049	9.07005	40.4946	298.705	268.155	306.626	3.60266	5.70563	10.7548	52.2738	22.2342	75.2021	74.7727	48.6606	144.736	13.5438	13.9867	19.9726	55.5477	49.9825	85.7889
TIMP3_KDR	580.868	118.719	643.903	0	0.827922	1.76276	4.27758	16.6786	9.46296	0	0.679856	1.41415	368.509	196.227	610.344	7.763	12.2884	12.4442	320.071	161.134	489.642	668.773	144.575	802.631	0	0.0703705	0.0273303
FN1_ITGA4	197.812	118.451	67.8066	0.12906	0.244425	0.0539566	29.7663	20.471	14.6386	63.5103	49.453	68.3306	2.08864	1.38276	0.592513	5.7288	8.66726	1.32282	1027.81	279.766	750.357	0.401978	0.585451	0.0535428	1.83931	3.61857	1.33305
HSPG2_ITGA2	282.471	114.573	122.869	607.958	1575.89	332.395	0.427464	0.139891	0.144795	1069.83	679.15	313.812	51.4829	116.274	29.2979	1.33282	0.319856	0.643197	90.5945	50.1095	27.6599	160.522	265.855	130.145	5.04789	1.89599	1.64275
FBN1_ITGAV	563.066	113.014	185.948	160.375	141.39	74.6939	11.1748	5.13567	10.6975	1382.57	189.861	259.493	2.2061	1.27112	1.48982	330.844	340.038	384.323	19.0185	1.70688	5.17579	65.3141	84.162	53.5243	812.366	571.255	536.328
COL1A1_DDR2	399.547	111.999	184.372	4.58988	16.7641	8.92123	0.0515432	0.0871363	0.0708874	127.125	109.395	90.7894	15.4898	33.3992	23.4176	0.0480024	0.0447772	0.0548417	429.019	217.949	238.316	14.4258	17.163	18.1169	0.015273	0.0437363	0.0270054
ADAM17_ITGA5	107.227	111.863	406.679	0	8.45897	5.51265	9.07751	7.16297	1.68943	0	8.20094	12.55	6.04046	10.968	3.69563	205.812	75.354	81.6617	4.72933	10.6334	8.41342	136.954	115.382	178.635	0	5.5244	2.52007
COL4A3_CD93	229.311	111.746	290.193	0.593037	0.103854	0.174186	0	0	0	0.699076	0.070692	0.48756	0	0	0	7.16068	0.850035	0.124418	0	0	0	194.528	164.166	103.675	0.02183	0.000537746	0.000209038
ADAM15_ITGB3	320.988	109.789	84.6145	131.645	127.057	175.309	0	0.00682045	0	289.81	182.661	269.303	12.0022	8.18166	29.2546	0	0.0636624	0	26.4223	11.7622	44.9398	145.808	76.3679	55.0818	0	0.105918	0
NTS_SORT1	40.4325	108.41	19.9113	8.23106	8.6539	7.2301	10.9757	5.40619	2.81071	166.143	247.699	66.5863	1.35405	4.05076	3.46338	16.2369	5.05489	1.75459	27.3312	115.944	31.8963	2.00311	3.78754	2.16202	66.72	11.5496	5.8676
SEMA3B_NRP1	234.322	106.693	754.252	0.257272	3.24231	0.52225	0.0378146	0.352898	0.0195103	2.59728	11.3585	2.33702	0.0801317	0.19137	0.0201769	10.9532	56.1625	162.983	0.808969	0.670408	0.0902898	23.2106	30.4558	168.552	0.121408	5.97903	0.504995
NID1_PTPRF	162.462	106.626	165.792	0.541376	1.15034	0.708664	1.55769	3.5607	2.07448	258.083	241.183	235.001	0.116903	0.152252	0.111061	4.54096	11.8936	9.33859	55.7295	31.9216	36.829	0.340794	0.508561	0.499957	7.21363	26.9028	13.237
EFEMP2_PLSCR4	299.779	103.626	199.736	3.15389	13.9517	15.9274	0.0413143	0.000998058	0	33.8917	36.0519	21.1114	0.169061	0.0286785	0	6.8173	1.39562	13.1425	1.81673	0.0741067	0	27.8968	40.1021	150.69	0.770734	0.485542	1.38912
MATN1_ITGB1	73.4748	102.353	64.3144	135.803	26.0458	230.719	15.4624	0	0	48.0841	68.0171	26.117	69.8653	23.2783	180.652	45.9265	0	0	24.7373	60.7901	20.4495	207.514	39.194	568.157	30.0557	0	0
FN1_IL17RC	263.48	100.8	107.786	0.842084	0.631325	0.2238	0.616811	0	0.23289	414.387	127.732	283.42	0.0432804	0	0.00942649	7.6306	7.37571	2.10277	21.2981	0	11.9377	0.535423	0.49821	0.085112	12.001	9.34639	5.52919
THBS1_LRP1	266.191	100.168	98.3568	1208.12	869.341	240.607	10.7592	11.9955	8.63556	282.863	225.177	112.203	302.419	157.755	113.573	40.448	29.4057	16.037	70.807	40.8616	52.9628	1136.91	386.718	210.915	42.9813	66.1039	18.2947
VEGFA_SIRPA	73.654	97.9611	48.6057	68.3895	195.844	32.6864	0.125871	0.470484	1.57438	32.9688	49.1081	10.7246	14.6772	89.0653	69.4877	1.31029	2.0637	3.35642	7.07546	22.3332	22.7993	152.786	390.671	148.14	0.586509	1.03454	0.740577
LAMA1_NT5E	196.91	97.8122	436.151	1384.71	361.227	503.732	39.8664	16.1889	15.4307	1754.12	706.629	1216.86	324.185	186.121	196.96	19.1152	4.34916	14.145	410.672	364.087	475.794	155.441	50.0014	180.549	170.283	31.4199	39.4646
NGF_MAGED1	174.228	97.2651	142.778	2.25412	0.655227	0	0.242411	0.262144	0.107053	225.908	71.5879	131.077	0.00616673	0.00860345	0	68.3378	27.1254	173.69	0.61803	0.939984	0.0880005	1.73846	0.890244	0	88.6081	19.9645	159.455
PLAU_ITGAV	161.533	96.6332	79.6913	925.912	242.718	1027.49	0.241911	0.343974	0.29735	396.635	162.341	111.21	12.7368	2.18207	20.494	7.16206	22.7749	10.6828	5.45608	1.45947	2.21817	377.087	144.477	736.281	17.586	38.2612	14.908
ANGPT2_TIE1	988.92	96.5927	1498.15	3.69588	6.06944	5.71056	0.000871844	0.153591	0.0382989	6.9158	4.80738	25.1874	0.383917	37.8209	12.0257	1.20015	0.495243	1.08175	0.718394	29.9566	53.0414	528.489	121.951	339.665	0.00839302	0.024648	0.0181867
ADAM10_AXL	237.087	96.1545	162.696	3.0864	6.36492	2.09525	0	1.74305	0	4.07774	11.5509	6.52193	0	1.32513	0	184.811	69.6946	47.8982	0	2.40481	0	179.448	52.9841	52.268	3.17864	8.37233	1.92007
VEGFC_FLT1	165.692	94.7951	176.759	38.8793	10.2001	13.0032	391.187	293.165	181.57	22.6833	7.02238	15.2331	2565.13	2080.15	1178.76	43.31	19.4055	23.2414	1496.57	1432.1	1380.9	283.997	137.691	150.885	5.92916	1.43755	2.00294
FN1_ITGA2B	340.401	94.7861	311.827	0.0839921	0.263805	0.0492345	1.75194	2.5585	0.589393	41.3323	53.3742	62.3506	0.12293	0.17282	0.0238563	9.85828	6.93567	6.08336	60.4936	34.9657	30.2117	0.691735	0.468487	0.246231	1.19702	3.90548	1.21638
IGFBP4_FZD8	67.5857	93.061	117.015	5.11606	17.107	5.25925	0	0	0	10.8962	29.8338	5.46174	0	52.5327	74.7919	0	0	0	0	91.6147	77.6717	31.7333	53.362	112.676	0	0	0
ADAM15_ITGA5	277.464	92.7055	297.284	0	4.72753	5.97212	0	0.00510993	0	0	6.79647	9.17413	5.55897	6.12975	4.00365	0	0.0537561	0	12.2378	8.81235	6.15025	126.037	64.4846	193.524	0	0.003941	0
TGM2_ITGA9	327.369	92.5422	71.9219	7.09374	11.4143	6.82714	0.56402	0.01666	0.362697	26.7016	20.4764	14.8261	55.896	84.742	137.449	0.877586	0.0101417	0.087393	210.399	152.021	298.489	86.9712	51.5864	33.1187	0.0715797	0.00224401	0.0180153
THBS1_ITGA4	107.011	91.9623	23.8784	146.741	148.228	51.6005	84.4875	63.7633	43.0846	34.3573	38.3941	24.063	2374.77	838.559	566.639	16.2604	26.9969	3.89337	556.018	217.204	264.242	457.047	355.039	51.2047	5.22062	11.2711	3.92346
TGFB1_ENG	336.956	91.0523	348.624	0.0300592	0.0438293	0.0361123	0.0404231	0.152993	0.0702844	1.78316	0.564964	2.88709	0.127314	0.448472	0.104771	1.8035	2.40975	2.92531	7.55243	5.78084	8.37614	5.68017	7.06374	4.36066	0.00954405	0.0149521	0.0242256
COL5A3_DDR1	281.78	90.1499	370.433	0.0794565	4.4615	1.53214	5.28269	4.75262	1.75336	140.479	94.8075	147.765	0.0167374	0.568582	0.102481	50.3031	35.4603	65.7149	29.5918	12.0825	9.88362	0.159378	4.24232	3.84092	25.0782	37.2924	26.2137
FGF2_NRP1	183.002	89.5085	867.939	0.642428	18.3994	0.862144	0.924476	2.5268	0.180223	2.02844	9.52904	2.68927	0.200096	1.08598	0.0333086	267.779	402.13	1505.53	0.631792	0.562429	0.103899	57.9587	172.83	278.249	2.96813	42.8106	4.66481
PDGFC_PDGFRA	352.32	88.6185	82.4751	202.987	125.5	127.253	0	0.00168032	0	76.6755	58.1444	28.9528	0	1.13017	0.0857876	0	0.284386	0	0	0.523611	0.0195186	932.714	191.275	362.493	0	0.186592	0
A2M_LRP1	159.078	85.7086	103.427	0	0	0.132714	0	0	0	169.041	192.673	117.987	0	0	0.0626446	0	0	0	42.3148	34.9633	55.6929	0	0	0.116337	0	0	0
NID1_ITGB3	415.011	83.1772	56.3547	0.786003	0.660039	0.540875	0.954853	0.993999	1.68591	374.7	138.385	179.36	0.0716607	0.0425025	0.0902581	11.5999	9.27803	3.1743	34.1619	8.91117	29.9307	0.870562	0.39672	0.169942	10.4732	15.4363	10.1029
NID2_COL13A1	474.579	82.6877	246.482	0.0053867	0.0350046	0.0145837	0	8.88669	0	1.82423	6.50774	3.53313	0	0.0365207	0	173.167	108.227	276.471	0	6.78961	0	1.40137	0.44477	1.01741	0.665633	8.51776	3.963
DCN_MET	87.9945	81.7646	103.948	0.608346	2.54742	0.0825433	0	0.0857371	0	131.589	148.697	8.93483	1.94495	2.29374	0.835284	0	0.0523586	0	420.705	133.889	90.4146	0.406805	1.40076	0.96031	0	0.0952195	0
ANGPT2_TEK	856.498	81.3834	1293.29	10.4557	7.94564	1.34451	1.20499	2.09306	2.26469	19.5649	6.29345	5.93018	530.621	515.404	711.104	1.03945	0.417263	0.933825	992.908	408.233	3136.44	457.722	102.749	293.218	0.023744	0.0322673	0.00428193
WNT5A_ROR2	89.9002	80.9326	92.4073	43.496	59.6497	20.8259	0.204346	0.829162	0.959416	128.142	54.3171	149.37	0.18117	0.666215	0.171458	34.4191	110.617	72.0935	0.533736	0.606656	1.22975	30.5155	88.8782	12.8839	49.0602	74.2392	116.534
LAMC1_ITGA3	204.318	80.3676	145.191	143.469	133.89	85.2728	19.4282	29.0602	6.05426	348.034	159.486	206.459	9.5414	25.146	5.21121	171.5	77.9719	69.669	23.1459	29.9531	12.6171	84.2255	67.4697	59.9676	292.133	154.731	99.068
COL1A2_CD44	729.356	78.5801	142.58	0	0.0179038	0.0186853	20.6333	10.6621	12.367	0	1.26774	5.13715	4.9838	8.03643	2.74261	7.19566	1.47233	2.33849	2091.4	569.05	754.026	1.73805	1.10975	0.518605	0	0.0237533	0.0842555
SEMA6D_PLXNA1	12.7033	77.236	77.8495	14.1523	43.459	7.9753	0.0173751	0.00286261	0.0795022	3.95124	34.0182	14.025	5.19958	27.9977	16.5032	0.152043	0.0100885	0.213261	1.45169	21.9156	29.0217	45.4997	98.6706	44.269	0.0472917	0.00444345	0.0384201
VEGFA_EPHB2	33.87	77.0258	23.6942	1.28622	60.5575	18.9662	0.621823	1.11443	4.67892	0.620054	15.1849	6.22293	72.5072	210.967	206.511	0.602542	1.62267	1.63618	34.9538	52.9003	67.7574	70.259	307.18	72.2151	0.0110307	0.319893	0.429718
COL4A3_ITGA2	104.694	76.9411	129.552	336.373	670.028	118.21	1.04853	0.255977	0.012504	396.518	456.079	330.879	28.4846	49.4365	10.4193	3.26929	0.585282	0.0555444	33.5778	33.6507	29.1643	88.8139	113.035	46.2837	12.3821	3.46934	0.141862
LTB_TNFRSF1A	205.191	76.4267	99.3856	405.27	262.168	399.349	0	0.197863	0	172.837	75.7098	80.9824	22.2991	7.15608	3.87352	0	7.31749	0	9.50999	2.06656	0.785497	481.133	264.651	490.1	0	7.24885	0
FN1_ITGA3	411.285	75.9678	212.694	1.42366	0.745113	0.238824	1.34934	2.07173	0.360584	700.581	150.754	302.447	0.0946804	0.13994	0.0145951	11.9111	5.5587	4.1494	46.592	28.3132	18.4832	0.835779	0.375476	0.167952	20.2894	11.031	5.90037
VCAN_TLR2	37.3289	75.649	84.1341	22.7202	38.0913	5.13294	13.5951	10.8866	31.2619	21.2333	38.7756	17.1429	299.241	240.094	258.952	1.81468	3.36963	3.04123	279.657	244.407	864.843	39.9429	74.314	25.1915	1.03222	1.72718	0.619672
INHBE_ENG	3.41303	75.1716	0	0	0.140761	0.00746682	0	0	0	0.0180616	0.466427	0	0	1.4403	0.021663	0	0	0	0.0764986	4.77259	0	0	22.6858	0.90164	0	0	0
C1QTNF1_AVPR2	96.4452	74.1327	114.768	0	0	0	0	0	0	0	0	0	0	0	0	0	0.0117642	0	0	0	0	8.22806	10.4107	12.2783	0	0	0
THBS1_ITGA2B	184.147	73.5896	109.811	95.4987	159.981	47.0846	4.97264	7.96925	1.73471	22.3596	41.4384	21.9571	139.771	104.805	22.8146	27.9814	21.6033	17.9047	32.7253	27.1465	10.6392	786.5	284.108	235.479	3.39756	12.1648	3.58009
NPNT_ITGA8	236.814	72.6531	106.791	55.5706	23.1184	37.412	33.4371	30.8535	35.9813	33.1997	10.9112	22.4181	218.249	196.311	250.345	60.7289	24.1936	25.6145	130.389	92.6527	150.012	396.386	153.936	178.216	8.51377	3.63345	5.37712
EFNA1_EPHA2	119.704	72.6403	110.477	92.283	68.3018	143.353	35.7082	37.1693	54.1461	93.421	88.4266	144.692	55.9461	33.4727	96.7497	75.4719	62.3047	61.2565	56.6359	43.3352	97.653	118.246	56.1082	109.455	58.9006	75.8449	80.2279
AZGP1_ITGAV	44.3227	72.4329	150.32	6.62565	6.17022	2.95536	2.04372	1.35127	2.47386	108.832	121.685	209.774	0.091142	0.0554713	0.0589468	60.5066	89.469	88.8775	1.49708	1.09397	4.1841	2.69836	3.67281	2.11776	148.57	150.306	124.03
COL1A1_CD44	646.376	71.5997	131.084	0	0.177015	0.464091	0.222679	0.207297	0.206202	0	1.15513	4.72295	66.9197	79.4565	68.1188	0.077657	0.0286256	0.0389911	1853.46	518.5	693.231	23.3376	10.9722	12.8807	0	0.000461821	0.00140485
APP_TNFRSF21	322.86	71.0518	572.187	1.93691	3.66444	2.24717	0.431528	1.72581	1.90816	167.044	70.3687	158.789	0.317603	3.85273	4.79549	5.08649	1.6574	3.22207	27.3908	73.9844	338.857	3.74364	3.70002	8.09755	2.63169	1.64146	0.894163
SERPING1_LRP1	433.956	70.4988	124.945	249.458	160.319	109.605	0	0.277393	2.04287	461.135	158.481	142.535	62.445	29.0923	51.7364	0	0.679999	3.7938	115.433	28.7587	67.2802	234.755	71.3165	96.0793	0	1.52864	4.32788
PDGFC_FLT1	176.01	68.6837	80.5292	63.79	10.9821	30.5025	0	3.32985	0	24.0958	5.08806	6.93999	4208.66	2239.63	2765.11	0	0.220413	0	1589.76	1037.63	629.122	465.959	148.248	353.941	0	0.0163281	0
VEGFA_NRP2	86.612	67.8563	139.65	2.08571	20.3076	0.993423	0.5875	1.8593	3.72792	1.00546	5.09217	0.325948	68.505	351.976	164.537	1.54082	1.4295	9.64339	33.0244	88.2585	53.9856	179.666	270.612	425.625	0.0178871	0.107274	0.022508
APP_NGFR	372.714	67.3553	56.1062	0.0428526	0.152865	0.0962695	1.81673	0.310166	0.500801	3.6957	2.93549	6.80257	1.33711	0.692423	1.25859	5.87191	1.57117	0.315943	115.315	13.2967	88.934	4.3217	3.50752	0.794012	0.0582239	0.068475	0.0383063
TGFB1_ITGAV	149.712	67.2917	168.007	6.19687	8.77018	2.93263	0.0270656	0.0268975	0.0392398	367.607	113.048	234.456	0.0852436	0.0788453	0.0584935	0.801307	1.78091	1.40975	5.05678	1.01632	4.6764	2.52373	5.22042	2.10147	1.96756	2.99189	1.96733
PDGFB_ITGAV	259.569	66.86	175.454	5.13474	39.9385	4.66335	0	0.228464	0.593039	637.356	112.323	244.848	0.070633	0.359053	0.093014	0	15.1268	21.3058	8.76742	1.0098	4.88368	2.09117	23.7732	3.34167	0	25.4127	29.7326
COL4A5_ITGAV	198.756	65.8483	230.247	9.88535	10.0469	3.06829	0.513747	0.0717193	0.471649	488.033	110.624	321.313	0.135982	0.0903228	0.0611993	15.2101	4.7486	16.9447	6.71334	0.994523	6.40883	4.0259	5.98036	2.19868	37.3473	7.97754	23.6466
WNT5A_MCAM	38.0808	63.4108	89.9671	20.2509	29.85	8.8293	0.353298	1.67628	0.643965	59.6604	27.1815	63.3264	0.313229	1.34686	0.115084	14.5796	86.6682	70.1897	0.922789	1.22645	0.825416	12.9261	69.6361	12.5437	22.8415	37.1509	49.4054
C3_CD46	48.6921	62.7285	18.4453	569.38	299.448	378.422	0.929518	0	0.0221273	23.5584	31.0065	4.81531	90.6005	82.7135	97.6412	12.0738	0	0.328497	3.74865	8.56461	1.24246	1176.83	605.806	1449.56	5.84157	0	0.0857574
PDGFC_PDGFRB	207.965	62.0874	95.0368	1.35658	1.4609	0.768426	0	0.0096719	0	0.512431	0.676838	0.174834	37.6404	6.50523	5.69605	0	0.199245	0	14.2182	3.01389	1.29598	550.556	134.01	417.704	0	0.00217205	0
SEMA4G_PLXNB2	95.0854	61.7082	71.9803	10.8268	27.8523	10.3466	0.00703034	0.0888577	0.0232515	29.9248	33.5044	29.2871	0.0934176	0.472565	0.0507151	2.58899	9.64575	11.6586	0.258202	0.568462	0.143555	34.4019	51.2983	25.4292	0.814795	5.23715	4.74362
VCAN_CD44	253.198	61.5944	238.81	0	0.976174	2.57631	35.2951	19.8681	45.6518	0	0.99371	8.60431	776.878	438.173	378.148	12.3088	2.74359	8.63236	726.035	446.045	1262.93	270.929	60.5074	71.5046	0	0.0442628	0.311024
NRTN_GFRA1	11.0142	61.0945	8.31717	62.7114	207.301	101.642	0.209326	0	0.148329	88.7495	109.009	31.1711	0.497919	0	1.98083	3.27187	18.4655	2.03084	0.704658	0	0.607472	7.78275	116.182	27.1204	26.3639	32.9475	7.6112
NCAM1_PTPRA	244.759	60.9863	34.6129	14.5708	0.999833	9.13045	1.83833	8.73155	2.58204	548.398	91.1116	76.0812	3.40712	0.817276	6.16042	3.50885	7.15004	1.74103	128.232	74.4757	51.3328	6.5032	0.669246	4.15387	7.86179	10.6819	3.82688
LAMA5_BCAM	213.216	60.4379	154.203	2.08502	5.18002	2.08316	0.074792	0.191514	0.373609	31.6496	19.7318	23.919	0.0189444	0.101393	0.0842092	55.4541	29.9686	59.5839	0.287568	0.386229	0.966899	14.0463	15.8663	13.4298	8.23157	9.78415	9.2423
MDK_LRP1	170.061	59.9258	170.198	103.345	105.967	442.492	2.14993	0.0619547	1.67392	180.712	134.713	194.158	25.8695	19.2293	208.868	8.0824	0.151875	3.10863	45.2363	24.4457	91.6476	97.2536	47.1385	387.887	8.58861	0.341415	3.54625
THBS2_ITGA4	90.9571	59.8276	13.1356	0.475869	8.51577	2.43307	5.97942	1.72744	1.8149	29.203	24.9779	13.2371	7.70119	48.1755	26.7183	1.15079	0.731384	0.164005	472.604	141.305	145.36	1.48217	20.3971	2.41441	0.369478	0.305352	0.165272
LAMC2_ITGA3	60.6914	59.814	19.1985	448.84	104.081	184.133	0.282228	0.747874	0.28269	103.381	118.698	27.2999	29.85	19.5476	11.2528	2.49133	2.00663	3.25303	6.87536	22.2927	1.66835	263.497	52.4485	129.491	4.24373	3.98206	4.62575
THBS1_ITGA3	222.494	58.9795	74.9013	1618.7	451.864	228.395	3.82992	6.45304	1.06128	378.995	117.042	106.508	107.651	84.8648	13.9577	33.8081	17.3143	12.2126	25.205	21.9817	6.50895	950.278	227.702	160.618	57.5886	34.3593	17.3661
IHH_HHIP	260.264	58.8766	0.227052	804.032	34.537	106.995	149.182	172.566	463.186	22.0511	1.15854	0.014796	299074	98936.2	136942	4.73363	3.06138	5.55343	8202.32	3318.8	18.9373	9489.79	1755.16	1641.89	0.401061	0.06024	0.361893
LAMA4_ITGAV	228.558	58.5986	136.108	0	0.13533	0.159662	0.423243	0.464094	0.4298	561.21	98.4442	189.941	0	0.00121664	0.00318458	12.5306	30.7281	15.4412	7.71996	0.885028	3.78852	0	0.0805547	0.114411	30.7681	51.6225	21.5485
F8_LDLR	19.6488	56.0218	46.2892	78.5073	54.3973	22.2863	0.525696	0.12011	0.110978	50.4781	41.7282	37.2017	3.77145	2.48745	1.83073	4.2596	3.52637	1.681	2.42494	1.90812	3.05597	30.5592	73.0307	27.7303	10.943	2.62664	1.35099
MDK_ITGA4	68.3658	55.0169	41.3196	12.5525	18.0681	94.8965	16.8825	0.329326	8.35154	21.9498	22.9695	41.6389	203.143	102.215	1042.08	3.24919	0.139434	0.754693	355.222	129.943	457.249	39.0967	43.277	94.1687	1.0432	0.0582135	0.760526
GAS6_TYRO3	180.571	54.6567	240.258	0.0372005	0.241715	0.325091	0.433155	0.306639	0.455087	14.6121	4.71608	17.4286	0.00537107	0.037471	0.0585259	37.0738	22.9244	34.8473	2.10972	0.731093	3.13765	0.459711	2.80134	4.48148	3.00006	1.97805	2.52786
COL4A5_CD47	133.056	53.9882	264.311	3.50618	4.21913	1.2501	2.89778	1.3831	3.77459	173.098	46.4558	130.911	0.767005	1.74187	0.489775	10.1823	3.89332	19.4516	37.8665	19.1793	51.2896	2.69512	4.90322	2.52396	13.2465	3.35012	9.63423
CD14_ITGB1	315.573	53.7213	154.35	11.0848	8.35058	4.87166	0	0	0	206.52	35.6997	62.6791	5.7027	7.46331	3.81448	0	0	0	106.246	31.9065	49.0774	16.9382	12.5661	11.9967	0	0	0
VEGFC_ITGA9	150.704	52.994	38.9776	21.0687	17.0318	6.85871	25.3173	17.8209	21.2697	12.2921	11.7257	8.03489	166.013	126.448	138.084	39.3924	10.8484	5.12501	96.8567	87.0543	161.764	258.308	76.9745	33.2719	3.21301	2.40038	1.05648
ICAM4_ITGB1	85.9429	52.494	102.881	0	6.96813	3.39374	7934.96	8927.52	11199.1	56.2436	34.8841	41.7785	0	6.22775	2.65728	23568.4	15031.4	35221.6	28.935	31.1776	32.7123	0	10.4857	8.35724	15423.9	9988.87	14302.9
PLAU_IGF2R	89.4358	52.4782	67.1211	138.615	158.41	357.775	2.59044	13.3385	2.26559	59.3787	105.952	38.7237	136.388	84.6157	156.149	3.9654	12.3683	8.99773	58.4248	56.5952	16.9008	208.78	78.4605	620.143	2.63273	24.9712	5.191
FN1_COL13A1	287.351	51.869	288.233	0.00224457	0.0201767	0.00326248	0	0.311641	0	1.10455	4.08223	4.1316	0	0.0210506	0	8.32193	3.79535	5.62308	0	4.25904	0	0.583932	0.256366	0.227601	0.0319886	0.298704	0.0806026
GDF9_FXYD6	11.8997	50.8352	27.7193	253.371	211.844	297.157	301386	324109	442913	34.9774	151.436	211.916	115.135	125.643	174.977	225642	183445	98388.1	15.8942	89.8152	124.784	86.1995	71.1134	38.8692	663244	546476	752184
PGF_NRP2	116.398	50.8007	38.4394	19.6056	36.4	8.84369	5.32894	10.9107	9.42514	1.35125	3.81226	0.0897188	643.946	630.892	1464.75	13.976	8.38857	24.3809	44.3817	66.0749	14.8598	1688.85	485.052	3789.01	0.162245	0.629507	0.056906
PSAP_GPR37L1	49.8581	50.2545	45.1149	5.73466	77.4724	55.1029	0	0	0	6.20425	104.319	77.0348	0	0	0	9.19296	14.048	12.776	0	0	0	46.0844	37.3215	32.2707	1.14396	29.161	21.8153
GREM1_KDR	52.0539	50.2328	91.1838	0	0.201498	0.0593159	60.8418	50.0303	87.9482	0	0.287662	0.20026	32.5188	47.7573	20.5378	110.416	36.8611	115.656	28.6829	68.1792	69.3388	59.0153	35.1864	27.0081	0	0.211088	0.254006
EFEMP2_AQP1	340.654	49.6787	154.079	0	0	0.174794	0	0	0	0	0	0.231685	0	0	0	7.74685	0.669066	10.1383	0	0	0	31.7006	19.2251	116.244	0	0	0.0152447
FN1_NT5E	298.731	48.4869	312.028	5.40783	1.73131	0.68743	18.0434	13.2063	6.64059	2661.18	350.286	870.56	1.26607	0.892049	0.268786	8.65149	3.54787	6.0873	623.029	180.483	340.39	0.607057	0.239649	0.24639	77.0698	25.631	16.9836
HBEGF_CD82	38.5126	47.8753	96.9946	20.5821	12.7531	105.534	10.9897	221.017	418.884	39.6493	89.7142	309.169	0.0265602	0.230829	1.42926	8272.03	6516.29	9703.46	0.0511656	1.62382	4.18712	19.992	6.80557	33.1089	8516.18	12211	30929.6
SERPINE1_ITGAV	64.2147	45.8495	42.4715	793.087	472.746	667.962	4.73675	2.18644	10.0598	157.675	77.026	59.2695	10.9096	4.25006	13.323	140.237	144.766	361.415	2.16897	0.692476	1.18217	322.992	281.401	478.649	344.343	243.203	504.359
IHH_CDON	87.6095	45.4226	0.196098	1014.38	219.945	464.146	2.39788	3.0097	4.17486	27.8201	7.37802	0.0641854	4807.18	1725.53	1234.31	1.59342	2.36182	4.79633	131.84	57.8827	0.170689	3194.43	1354.09	1418.05	0.505987	0.383632	1.5699
SERPINC1_GPC1	59.0239	45.3238	39.2184	3.99291	13.9657	2.31161	0	0.130494	0	22.8194	34.2326	19.7256	0	0.284895	0	15.7744	8.46942	2.4415	0	0.698332	0	10.3279	18.4905	4.59594	6.0986	6.39688	1.22799
LTF_LRP1	167.85	45.3236	33.155	515.541	581.961	267.522	0	0	0.366323	178.362	101.887	37.8225	129.052	105.605	126.277	0	0	0.680295	44.6482	18.489	17.8532	485.155	258.88	234.509	0	0	0.776065
TGFB1_CAV1	176.098	44.9844	174.213	0.0244424	0.00650309	0	0	0	0	1.44996	0.0838255	0	0	0	0	0.942537	1.19053	1.46183	0	0	0	2.96854	3.48984	2.1791	0.00776066	0.00221849	0
COL11A1_DDR1	315.051	44.8943	143.197	8.03693	49.0916	16.2889	0	0.0364986	0	157.066	47.2138	57.1212	1.69297	6.25634	1.08952	0	0.272324	0	33.0858	6.01702	3.82068	16.1209	46.6799	40.8345	0	0.286394	0
LAMA1_ITGB8	71.9087	44.7235	28.5806	222.6	100.984	51.433	0	0	0	281.986	197.543	124.247	0	0	0	6.98061	1.98861	0.92691	0	0	0	56.7649	22.8626	11.8312	27.3741	8.78364	4.02949
ANGPTL2_TIE1	201.154	44.0514	76.7102	0.580277	0.726996	0.799695	0.00340812	0.396751	0.0144878	1.40673	2.19242	1.28968	0.0602776	4.53018	1.68406	4.69151	1.27929	0.409205	0.146127	13.6618	2.7159	82.9763	14.6072	47.5659	0.0328091	0.06367	0.0068797
COL5A1_SDC3	168.504	43.6692	41.1734	11.0726	64.6278	22.2611	2.23676	0.674135	0.120121	55.3231	52.8721	42.1649	90.9923	420.69	126.408	0.829027	0.0855367	0.0206565	454.634	344.167	239.431	33.7251	53.3787	21.7377	0.272185	0.103563	0.0211539
BMP4_BMPR1B	92.9223	43.4098	261.935	0.0475943	0.414577	0.337556	405.664	729.268	874.707	7.82016	8.38034	6.23036	0.920629	4.39637	4.54822	249.196	356.225	2729.27	151.267	88.8691	83.9478	0.565535	2.14749	14.1914	20.9718	68.7699	64.9182
ANGPT4_TIE1	211.671	41.8395	98.983	0.502154	1.09893	0.641953	0	0	0.00914097	1.48027	2.08234	1.66414	0.0521624	6.84783	1.35187	0	0	0.258185	0.153767	12.9758	3.50446	71.8053	22.0803	38.1834	0	0	0.0043407
LAMA2_ITGB1	229.529	41.8391	88.5997	0	1.08358	4.969	360.277	563.215	252.133	150.21	27.8036	35.9789	0	0.968445	3.89071	1070.1	948.291	792.967	77.2771	24.8494	28.1713	0	1.63058	12.2364	700.304	630.173	322.011
FBN1_ITGB3	269.339	41.4384	22.0419	28.2079	51.3418	20.1931	13.027	13.3575	24.1958	243.177	68.9427	70.1529	2.57175	3.3061	3.36972	158.257	124.68	45.5568	22.1708	4.43949	11.7067	31.2426	30.8593	6.34464	142.885	207.435	144.994
BMP4_BMPR1A	90.8856	41.0574	53.0683	0.233223	0.769606	0.409754	307.371	717.457	731.21	38.3205	15.557	7.56294	0.697559	4.32516	3.80208	243.734	336.921	552.954	114.615	87.4297	70.176	0.553139	2.03111	2.8752	102.767	127.662	78.8032
NID1_ITGA3	205.864	40.4635	91.2173	0.735591	0.382986	0.391148	0.651845	1.68219	0.446496	350.668	80.2979	129.709	0.0489203	0.0719289	0.0239039	5.75408	4.51352	5.13802	23.3211	15.0808	7.92681	0.431838	0.192994	0.275072	9.80148	8.95685	7.30617
NGF_NTRK1	5.98274	39.7103	39.3395	0.230165	0.216785	0	0.334035	0.0344052	0.0449003	23.0672	23.6852	31.1397	0.00849757	0.00112916	0	2.34662	11.0745	47.8566	0.851628	0.123369	0.0369094	0.059696	0.363459	0	9.04767	6.60534	37.8815
CSF2_ITGB1	15.6972	39.5935	11.8692	0	0	0	0	0	12.1085	10.2727	26.3112	4.81989	0	0	0	0	0	38.0815	5.28488	23.5156	3.77395	0	0	0	0	0	15.4643
FN1_PLAUR	82.1321	39.4252	66.0056	0.155263	0.236387	0.0213427	213.127	236.85	150.738	76.4044	47.8267	27.0284	14.9547	15.9986	6.1013	2.37861	2.88481	1.28769	7359.15	3236.9	7726.69	0.166902	0.194862	0.0521207	2.21273	3.49957	0.527291
EFNA1_EPHA5	24.7924	39.1322	150.138	81.9098	30.2898	95.1982	0	0.0175752	1.31003	82.9198	39.2145	96.087	0	0.0158273	2.3408	15.6313	33.5643	83.2476	0	0.0204908	2.36265	24.4904	30.2262	148.749	52.2798	33.6349	53.2778
HSPG2_COL13A1	145.462	38.6412	120.511	0.317747	7.05669	1.82972	0	0.00885777	0	0.559139	3.04116	1.72743	0	7.36234	0	0.686351	0.107875	0.630851	0	3.17288	0	82.6628	89.6627	127.647	0.00263826	0.00849004	0.00904276
CD34_SELP	253.543	37.316	121.464	0	0.00892279	0	0	0.102287	0	0	0.484826	0	0.0701595	0.295552	0.00616098	0	0.237681	0	44.039	16.059	8.74184	0.403925	0.686767	0.0856044	0	0.00308806	0
TGFB3_ENG	184.506	36.6864	134.05	0.0277242	0.0239047	0.019033	0.213939	0.228128	0.287933	0.976396	0.227632	1.11012	0.117424	0.244599	0.0552194	9.54503	3.59317	11.9841	4.13546	2.32919	3.22073	5.23894	3.8526	2.29829	0.0505118	0.022295	0.0992448
VEGFC_FLT4	65.2824	36.6757	42.6191	0	0.786792	0.273113	10.9859	11.9377	2.59111	0	0.541676	0.319948	72.0379	84.7039	16.8217	17.0641	7.50788	5.60382	42.0289	58.3153	19.7063	111.895	53.272	36.3804	0	0.110886	0.0420688
FN1_ITGA9	269.522	36.1416	52.742	0.0446728	0.0395252	0.00858521	5.0166	4.34425	4.27026	21.9833	7.99689	10.8723	0.352004	0.293443	0.172843	7.80557	2.64455	1.02893	173.22	59.3706	218.889	0.5477	0.178632	0.0416472	0.636655	0.585147	0.212106
SEMA4D_ERBB2	29.269	35.6034	34.0092	4.04528	6.68971	6.03323	0.546553	0.419328	0.155541	2.84585	6.87252	6.96423	0.904597	0.395892	0.243844	25.1374	36.7079	18.7934	0.636384	0.406711	0.281472	41.6048	34.6563	29.4627	2.44414	7.08573	3.84842
ANGPT4_TEK	183.327	35.2516	85.4478	1.4206	1.43863	0.151143	0	0	0.540523	4.18772	2.72603	0.391809	72.0949	93.3187	79.9388	0	0	0.22288	212.524	176.828	207.226	62.1901	18.6036	32.9621	0	0	0.00102199
FBN1_ITGA5	232.818	34.9903	77.4417	0	1.91033	0.687903	6.03359	10.0076	3.31132	0	2.56523	2.38984	1.19113	2.47695	0.461164	136.798	105.279	160.059	10.2686	3.32609	1.60213	27.0063	26.0574	22.2912	0	7.71827	4.93939
COL4A5_CD93	140.145	34.5348	136.725	0.00865406	0.00198417	0.0021936	0	0	0	0.427245	0.0218473	0.229715	0	0	0	10.7248	2.49045	10.0621	0	0	0	2.8387	3.13646	1.30562	0.0326955	0.0015755	0.0169056
COL4A6_ITGB1	164.585	34.3873	237.605	2.98262	1.35557	2.38104	57.9461	74.1516	34.6487	107.709	22.8516	96.4875	1.53444	1.21153	1.86434	172.112	124.85	108.971	55.412	20.4235	75.5492	4.55759	2.03987	5.86342	112.635	82.9671	44.2515
CHAD_ITGB1	69.5178	34.2498	61.2763	0	7.43162	7.15365	29.3047	14.5039	13.131	45.4945	22.7602	24.8833	0	6.64199	5.60127	87.041	24.4204	41.2975	23.4051	20.3419	19.4835	0	11.1832	17.6162	56.9622	16.2282	16.7702
VCAM1_ITGB3	174.271	33.8128	58.4418	4.86957	3.12924	11.5286	0	0	0	157.343	56.2557	186.003	0.443964	0.201504	1.92383	0	0	0	14.3452	3.62252	31.0391	5.39345	1.88084	3.62226	0	0	0
ANGPTL4_TIE1	88.0049	33.1556	41.7833	0.146838	0.541454	0.95942	0.00314401	0.711285	0.0773778	0.615443	1.65014	0.702477	0.0152531	3.374	2.02042	4.32795	2.29349	2.18552	0.0639305	10.2826	1.47933	20.997	10.8792	57.0663	0.0302666	0.114146	0.0367438
FGF1_NRP1	126.814	32.9013	414.807	0	0.345727	0	0.0738581	0.0159419	0.00338448	1.40563	3.50266	1.28526	0	0.0204057	0	21.3934	2.53709	28.2728	0.437809	0.206737	0.0496557	0	3.2475	0	0.237129	0.270097	0.0876021
LAMC3_ITGA2	86.8196	31.9638	25.7411	0	5.03321	0.161673	0.657366	0.49519	0.076954	328.819	189.47	65.7437	0	0.371363	0.0142502	2.04964	1.13223	0.341839	27.845	13.9796	5.79477	0	0.849109	0.0633011	7.76279	6.71147	0.87307
COL6A3_ITGA2	96.5496	31.5667	38.6731	0.204971	1.02341	0.0543419	0	0	0.0198072	365.671	187.116	98.7724	0.0173573	0.0755099	0.00478979	0	0	0.0879862	30.9656	13.8059	8.70598	0.0541195	0.172651	0.0212769	0	0	0.22472
TNFSF12_TNFRSF12A	33.0313	31.4775	15.7253	65.1449	41.9771	355.285	66.2342	94.0738	417.328	73.1681	40.8922	259.396	29.1158	29.5378	148.647	66.9018	102.911	60.4692	32.7017	28.7744	108.528	29.4092	32.3126	21.5384	148.195	133.691	997.465
OXT_AVPR2	9.54876	31.282	11.5135	0	0	0	0	0	0	0	0	0	0	0	0	20.2248	8.28634	8.98849	0	0	0	262.848	527.595	463.464	0	0	0
F2_F2R	64.2921	31.1745	77.96	397.658	786.656	363.337	4.86309	2.56292	0.959856	19.8427	13.1638	21.7235	301.001	274.936	130.562	20.8166	17.3662	9.58606	15.0196	4.60076	7.80617	1288.45	1862.95	1303.92	6.42471	7.3331	2.67115
BGN_TLR2	53.0945	30.8678	21.0945	0.11732	0.0146248	0.00886942	0	0	0	30.201	15.822	4.29815	1.54519	0.0921817	0.447454	0	0	0	397.769	99.7277	216.837	0.206254	0.0285321	0.0435294	0	0	0
PLAU_ITGA5	66.7913	29.9186	33.189	0	3.27937	9.46281	0.130614	0.67028	0.0920426	0	2.19341	1.02421	6.87692	4.25206	6.34378	2.96139	7.05132	4.44905	2.94588	2.84398	0.686618	155.919	44.7314	306.638	0	0.51695	0.137297
PLAU_LRP1	45.8563	29.274	20.0784	113.752	98.3896	211.623	0.540827	2.81448	1.44934	48.7284	65.8078	22.905	28.4748	17.8542	99.8916	2.03318	6.8994	2.69155	12.1978	11.9418	10.8118	107.048	43.7677	185.508	2.16052	15.5098	3.07046
TGFB2_ENG	160.988	28.8658	106.335	0.0622081	0.0605957	0.0365912	1.20929	0.370289	4.89123	0.851939	0.179107	0.880604	0.263478	0.62003	0.10616	53.9532	5.8323	203.578	3.60833	1.83267	2.55485	11.7552	9.76591	4.4185	0.285518	0.0361884	1.68591
CTHRC1_FZD3	26.8394	28.0325	18.0888	0	17.5785	15.4688	4.5585	0	1.40992	170.639	82.9814	92.5695	0	5.58981	5.19031	2.24829	0	0.821106	54.4179	26.3873	31.0603	0	5.93833	3.02272	14.2942	0	4.202
FN1_ITGA8	167.626	27.6424	62.2604	0.0477547	0.0205185	0.0103206	2.67291	2.57943	1.70621	23.5	4.15139	13.07	0.187552	0.174234	0.0690609	4.85457	2.02264	1.21462	92.294	35.2517	87.4587	0.340635	0.136624	0.0491633	0.680578	0.303765	0.25498
NID1_COL13A1	143.831	27.6275	123.614	0.00115974	0.0103708	0.00534332	0	0.253045	0	0.55287	2.17436	1.77191	0	0.0108199	0	4.02019	3.08172	6.96282	0	2.26854	0	0.301711	0.131771	0.372766	0.0154532	0.24254	0.0998066
HBEGF_ERBB2	15.2554	26.8149	52.8857	0.769987	0.735792	3.69668	71.2436	41.6927	43.7881	1.4833	5.17609	10.8297	0.172183	0.0435436	0.149408	3276.68	3649.78	5290.74	0.331693	0.306317	0.437701	7.91914	3.8118	18.0524	318.595	704.516	1083.41
PDGFC_FLT4	69.3477	26.5733	19.4167	0	0.847114	0.64066	0	0.135592	0	0	0.39247	0.145764	118.194	91.198	39.4597	0	0.0852766	0	44.6462	42.2523	8.97795	183.587	57.3562	85.3399	0	0.00125948	0
TIMP3_AGTR2	11.3772	26.0126	47.8668	3.35276	29.8983	12.2236	0	0	0	2.91206	24.5513	9.80625	0	0	0	0.152051	2.69252	0.925087	0	0	0	13.099	31.6779	59.6665	0.0389182	2.54126	0.189518
VCAM1_ITGA4	41.5772	25.6477	30.157	0.413132	0.595628	1.88359	0	0	0	13.3489	10.7079	30.39	6.68589	3.3696	20.6842	0	0	0	216.031	60.5768	333.721	1.28676	1.42666	1.86915	0	0	0
VEGFC_NRP2	85.0127	25.6319	91.0627	1.69155	2.79392	0.181431	8.47283	6.82476	4.62869	0.986899	1.92351	0.212544	55.559	48.4249	30.0497	22.2214	5.24712	11.9735	32.4146	33.3386	35.2028	145.713	37.2308	77.7327	0.257964	0.393762	0.0279466
SERPING1_SELP	372.439	25.5132	83.9058	0	0.335323	0	0	0.105905	0.183358	0	0.331479	0	34.9953	11.107	4.64361	0	0.246088	2.54769	64.6906	10.9797	6.03873	201.476	25.8091	64.5211	0	0.00319729	0
ADAM15_ITGA9	104.343	25.4096	33.962	3.86592	3.91077	4.55745	0	0.0242038	0	8.51062	5.62226	7.00098	30.462	29.0343	91.7539	0	0.014734	0	67.0604	41.7408	140.949	47.3973	17.6746	22.1084	0	0.00326012	0
ADAM23_ITGB3	41.5396	25.1895	6.17931	180.771	168.677	188.829	0.648406	0.516576	1.67577	37.5048	41.9089	19.6669	16.4811	10.8618	31.5107	7.87708	4.82174	3.15522	3.41935	2.69867	3.28191	200.219	101.384	59.3297	7.11196	8.02213	10.0421
FN1_FLT4	116.752	25.0126	57.6695	0	0.00182588	0.000341862	2.17685	2.9101	0.52021	0	0.36942	0.432934	0.152745	0.19657	0.0210561	3.38124	1.83022	1.12506	75.1652	39.7708	26.6654	0.237254	0.123626	0.0455382	0	0.0270311	0.00844601
MDK_SDC3	107.37	24.8746	71.633	20.1596	23.6902	167.185	13.768	0.496848	7.60836	35.2517	30.1167	73.358	165.667	154.21	949.352	5.10293	0.0630418	1.30836	289.691	196.043	416.559	61.4023	19.5667	163.254	1.67539	0.0763274	1.33987
SERPINC1_LRP1	29.6867	24.4013	25.1275	5.51989	22.3786	3.35919	2.11043	1.86007	0.84233	31.546	54.8542	28.6649	1.38175	4.06092	1.58562	7.93392	4.55976	1.56428	7.89669	9.95409	13.5306	5.19455	9.9549	2.94465	8.43084	10.2503	1.7845
HBEGF_EGFR	10.2863	24.2732	51.4046	32.598	24.4892	71.341	2081.53	3505.29	4157.82	62.7967	172.274	208.998	5.03068	3.6609	14.1868	2209.37	3303.82	5142.58	9.69108	25.7534	41.5611	5.33966	3.45048	17.5468	13488	23448.2	20908.4
COL4A5_ITGA2	63.9847	23.7785	61.0386	4.90861	12.8012	1.48867	1.57042	0.749967	1.01124	242.335	140.951	155.895	0.415669	0.944504	0.131214	4.89651	1.71477	4.49205	20.5213	10.3997	13.7409	1.29604	2.15957	0.58287	18.545	10.1645	11.4729
LPL_CD44	99.5581	23.6902	15.0934	0	0.233084	1.02651	1.26423	0	0	0	0.382198	0.543815	119.305	104.624	150.67	0.440889	0	0	285.479	171.556	79.8206	41.6065	14.4475	28.4904	0	0	0
BMP4_BMPR2	51.0191	23.0299	78.9589	0.0623741	0.481922	0.190356	95.9752	96.3006	54.7305	10.2486	9.74167	3.51345	0.21781	0.580545	0.284583	136.821	188.986	822.724	35.788	11.7353	5.25262	0.310508	1.13929	4.27793	27.4844	79.9411	36.609
TGFB1_TGFBR3	65.9928	22.6101	292.511	0.228838	1.11875	0.14494	0.13734	0.55163	0.379187	13.575	14.4208	11.5876	0.432555	1.617	0.565241	0.353216	0.598389	2.45447	25.6598	20.8433	45.1896	1.11246	1.75407	3.65879	0.072658	0.381654	0.097232
SEMA3F_PLXNA3	31.5265	22.5039	55.2764	0.344005	0.1299	0.590867	0.124689	0.724211	0.507843	28.3692	13.2814	16.3134	0.0158252	0.0364035	0.218537	3.01214	4.3787	4.65253	1.30506	3.72202	6.03364	0.382291	0.220101	2.0021	2.71048	2.58423	1.37307
LAMA2_ITGA6	124.593	22.4672	32.5164	0	0.581111	1.57925	26.852	41.7456	11.5001	66.0136	14.9107	11.4348	0	0.0717813	0.17746	580.873	509.223	291.022	5.75958	1.84184	1.28493	0	0.875606	4.49081	307.765	337.954	102.342
SEMA3C_PLXND1	29.152	22.4524	145.893	0.214916	0.56564	1.05113	2.11806	2.89986	1.54401	0.0791349	0.597545	1.28236	9.31304	6.59319	10.7956	18.0059	9.34789	17.1034	3.42918	6.96507	13.1704	79.1716	21.2536	119.586	0.0488782	0.248784	0.150335
FN1_ITGB8	109.092	22.1701	20.447	0.869341	0.484	0.0701893	0	0	0	427.8	97.9249	88.8877	0	0	0	3.15941	1.62222	0.398896	0	0	0	0.221689	0.109577	0.0161458	12.3894	7.16534	1.73409
FGL1_EGFR	26.2166	21.6977	53.6253	16.4918	34.5175	32.3606	3.27484	1.53013	0	160.049	153.995	218.027	2.54509	5.16005	6.4352	3.47598	1.44219	0	24.6995	23.0209	43.3565	2.70141	4.86347	7.95934	21.2204	10.2356	0
BGN_TLR4	176.519	21.2948	69.425	0.0214785	0.000571384	0.000680455	0	0	0	5.52908	0.618157	0.32975	0	0	0	0	0	0	0	0	0	0.685714	0.0196835	0.143262	0	0	0
ADAM23_ITGA5	35.9071	21.2699	21.7103	0	6.27615	6.43268	0.300316	0.387022	0.229339	0	1.55935	0.669977	7.6334	8.13769	4.31241	6.80899	4.07145	11.0855	1.58371	2.02186	0.449146	173.07	85.6081	208.448	0	0.298488	0.342097
BMP6_BMPR1B	38.7915	20.7724	214.58	0.350656	0.219296	0.0417772	269.908	569.808	692.554	3.26462	4.01016	5.10398	6.78283	2.32552	0.562906	165.802	278.333	2160.92	63.1484	42.5256	68.771	4.16664	1.13594	1.75639	13.9536	53.7328	51.3994
WNT5A_LRP5	45.2931	20.54	49.7499	1.71043	4.55047	0.788944	0.0671185	0.353404	0.42081	5.03901	4.14367	5.65855	0.0595062	0.283952	0.0752034	17.3409	28.0736	38.8134	0.175308	0.258568	0.539382	15.3742	22.5565	6.93638	1.92923	5.66346	4.41463
PDGFB_LRP1	73.6869	20.2545	44.206	0.630825	16.1897	0.96047	0	1.86935	2.89058	78.302	45.5321	50.4292	0.15791	2.93786	0.453367	0	4.58251	5.36806	19.6008	8.26246	23.8039	0.593644	7.20184	0.841943	0	10.3015	6.12376
TNC_ITGB1	53.1658	20.1667	2819.92	2.9446	2.78457	39.8182	66.2539	57.3509	75.3619	34.7933	13.4015	1145.13	1.51487	2.4887	31.1775	196.787	96.5624	237.016	17.8997	11.9775	896.627	4.49949	4.19025	98.0542	128.784	64.1691	96.2482
BMP6_BMPR1A	37.9413	19.6468	43.4742	1.71829	0.407093	0.0507128	204.509	560.579	578.94	15.9974	7.44433	6.19565	5.13934	2.28785	0.47056	162.168	263.25	437.804	47.8475	41.8369	57.489	4.07531	1.07438	0.355846	68.3756	99.7477	62.3929
EFNA1_EPHA1	41.5932	19.4947	16.2596	10.2355	5.50801	11.7737	17.5405	14.9625	18.727	10.3617	7.13092	11.8836	27.4818	13.4744	33.4619	26.2239	16.7209	9.01557	27.8207	17.4446	33.7743	41.0866	15.0579	16.1093	6.53292	6.1163	6.58915
GAS6_AXL	140.06	19.3442	76.1234	0.00613286	0.119102	0.0569195	0	0.202916	0	2.40894	2.3238	3.05153	0	0.0247962	0	28.7562	8.11345	11.041	0	0.483796	0	0.356574	0.991455	1.41991	0.49459	0.97466	0.442597
THBS2_NOTCH4	84.327	19.0594	29.4858	0.29351	2.69046	1.1061	0.484944	0.25162	0.195635	18.012	7.8915	6.01771	0.624584	7.01727	2.88006	1.06691	0.232999	0.368146	38.3293	20.5826	15.6689	1.37413	6.49796	5.41969	0.22789	0.0964725	0.0751344
FGF2_GPC4	27.0525	18.3059	12.9075	7.49277	12.7778	4.33586	269.663	477.397	271.163	23.658	6.61761	13.5248	58.3665	205.178	50.1159	39.5847	82.242	22.3893	184.289	106.262	156.326	8.56781	35.3464	4.13796	34.6178	29.7306	23.4601
CLEC11A_KIT	68.065	18.1361	13.8964	38.3932	51.4241	54.3934	245.258	295.407	150.209	77.6253	57.7229	47.5925	159.002	256.48	200.346	51.9274	18.6093	11.9076	321.478	287.896	175.296	33.6648	16.157	15.8822	59.2211	59.2289	40.7813
ADAM17_NOTCH1	16.0262	17.9652	86.6906	0.236831	1.82911	0.605271	1.73083	6.40947	1.08591	0.185425	1.77331	1.37795	1.15175	9.8142	2.37544	30.7608	12.1019	17.4076	0.901754	9.51482	5.40789	20.4692	18.5304	38.0792	0.355906	1.19456	0.276695
COL8A1_DDR1	23.3922	17.6081	39.2132	1.11947	1.26826	0	0	0.209944	0.101629	11.662	18.5178	15.6421	0.235815	0.161629	0	0	1.56644	3.809	2.45658	2.35995	1.04626	2.24548	1.20595	0	0	1.64737	1.51941
THBS2_NOTCH3	139.011	17.5301	24.6108	0.00720057	0.1176	0.00704786	0	0.00330703	0	0.441882	0.344938	0.0383438	0	0.0922278	0	1.75878	0.214303	0.307279	0	0.270517	0	2.26521	5.97657	4.52364	0.00559072	0.00421683	0.000478743
CXCL11_ACKR3	29.4346	17.3622	14.8238	0	0	0	0	0	0	5.63812	7.58416	4.93734	0	0	0	0	0	0	0	0	0.137277	0	0	0	0	0	0
PLAU_ITGA3	38.3286	17.2367	15.2902	152.411	51.1407	200.882	0.192516	1.51406	0.178119	65.2889	34.2054	21.7424	10.1361	9.60477	12.2763	1.69941	4.06242	2.04969	4.34202	6.42414	1.32873	89.4751	25.7707	141.269	2.89477	8.06166	2.91462
PDGFB_S1PR1	81.5935	17.1191	86.5126	0.0206962	0.225598	0.0125503	0	0	0	2.56894	0.634473	0.658952	0	0	0	0	3.87313	10.5055	0	0	0	0.657342	6.08698	1.64771	0	0.143547	0.0800184
DHH_PTCH2	8.25574	17.0811	4.08941	14.6883	3.45962	11.4302	0	0	0	3.9756	5.74678	5.8135	24.8509	4.56405	12.4275	0	0	0	6.72625	7.58135	6.32068	30.5018	10.283	8.04042	0	0	0
SPP1_ITGB1	310.475	16.9542	7.75618	394.784	3.48951	1.9668	1511.25	1356.58	1370.52	203.184	11.2667	3.14966	203.1	3.11874	1.54	4488.73	2284.09	4310.33	104.53	10.0695	2.46617	603.249	5.25105	4.84334	2937.56	1517.86	1750.36
FGB_ITGAV	3.3086	16.6908	40.6468	13.8237	14.0282	12.3658	0.396399	0.84815	1.21001	8.12404	28.0401	56.7231	0.190157	0.126116	0.246646	11.7358	56.1568	43.4717	0.111754	0.252084	1.13138	5.62982	8.35025	8.86114	28.8166	94.3421	60.6653
TGFB1_TGFBR2	70.1124	16.2384	61.5503	0.0289612	0.0862619	0.00775196	0.0370218	0.199471	0.0511648	1.71802	1.11192	0.61975	0.116601	0.584714	0.0762696	0.375265	0.429757	0.51647	6.91694	7.53702	6.09756	1.18191	1.25976	0.769884	0.00919544	0.0294277	0.00520033
LAMC3_ITGA3	63.9916	15.7887	18.6303	0	0.832322	0.0651476	0.17114	0.208442	0.0214999	109.003	31.3319	26.492	0	0.156319	0.00398131	1.51072	0.559273	0.247409	7.24922	5.88446	1.61898	0	0.419422	0.0458147	2.57335	1.10985	0.351811
BMP4_ACVR2B	20.6079	15.5736	18.3711	0.115863	1.42673	1.22517	69.13	106.784	163.139	19.0373	28.8401	22.6132	0.156886	0.643744	0.848277	55.2656	127.799	191.42	25.7778	13.0128	15.6569	0.125422	0.770431	0.995329	51.0537	236.665	235.622
TGFB1_CXCR4	98.0925	15.2559	41.8981	0.331293	1.61965	0.284058	3.43803	8.16633	5.75378	19.6528	20.8775	22.7097	10.8281	23.9381	8.57697	0.525024	0.403754	0.351568	642.341	308.565	685.707	1.65357	1.18353	0.52407	0.105188	0.552534	0.190557
VWF_ITGA2B	46.5824	14.398	113.052	0.132924	1.08304	0.538697	16.6791	39.1767	21.3041	5.65614	8.10751	22.6051	0.194547	0.709504	0.261023	93.854	106.201	219.888	8.27828	5.31127	10.9532	1.09473	1.92335	2.69412	11.396	59.8021	43.9672
WNT5A_FZD1	33.5584	14.3893	28.0545	3.12476	10.2602	2.47537	0.292977	0.653205	1.06423	9.2057	9.34292	17.7541	0.259749	0.524837	0.19019	12.8481	19.667	21.8873	0.765235	0.477917	1.3641	11.391	15.802	3.9115	3.52449	12.7697	13.8512
MFAP2_NOTCH1	66.0802	14.3839	10.5019	14.9516	40.2989	32.9243	0.688951	1.36295	0.514189	0.764555	1.41982	0.166929	72.7123	216.226	129.214	12.2442	2.57341	8.24265	3.71817	7.61812	0.655127	1292.26	408.262	2071.35	0.141667	0.254018	0.131017
FN1_CD44	159.145	14.2391	49.7731	0	0.00113541	0.00141608	13.216	7.54506	5.13515	0	0.229721	1.79332	0.927341	0.509649	0.207851	4.60896	1.0419	0.971013	456.342	103.114	263.222	0.323401	0.0703774	0.0393029	0	0.0168091	0.0349856
SERPINE1_LRP1	18.2294	13.8896	10.7008	97.4343	191.636	137.574	10.5897	17.89	49.0333	19.3711	31.2238	12.2072	24.39	34.7751	64.9386	39.8106	43.8553	91.0594	4.84903	5.66601	5.76213	91.6915	85.2472	120.597	42.304	98.5866	103.878
JAG1_VASN	20.1495	13.8423	14.1212	0.0586061	2.09852	0.348499	1.11587	17.6478	2.45066	7.0891	19.9766	19.4713	0.00331587	0.297518	0.0117102	56.0571	86.2537	52.8931	0.401094	2.83218	0.654269	0.166577	1.45412	0.252743	19.7224	124.478	72.9326
SEMA3F_PLXNA1	12.3559	13.8325	12.9859	0.0466026	0.0595878	0.0847353	0.134906	0.763697	0.407463	3.8432	6.09246	2.33948	0.0171219	0.0383883	0.175341	1.18052	2.69145	1.093	1.412	3.92495	4.84104	0.149828	0.13529	0.470346	0.36719	1.18544	0.19691
EREG_ERBB2	0.566782	13.6258	30.5216	0.326007	0.349196	0.0663826	0	0	0	0.0551089	2.63019	6.25005	0.072901	0.0206651	0.00268297	0	0	0	0.0123233	0.155653	0.252607	3.35291	1.80902	0.324173	0	0	0
SEMA4D_PLXNB1	9.23595	13.4645	18.8448	6.48988	9.26871	7.15697	0.115552	0.101536	0.247539	4.56563	9.52199	8.26137	0.191249	0.0958613	0.38807	7.93222	13.8823	10.4136	0.134543	0.0984809	0.447954	13.1286	13.1064	16.3256	3.92116	9.8174	4.56522
WNT5A_FZD3	13.1843	13.3348	17.4275	28.4525	43.3487	12.4347	10.2344	17.156	23.3465	83.8227	39.4734	89.1853	9.07369	13.7845	4.17227	5.04772	18.2257	13.5965	26.7316	12.5522	29.9248	4.47523	14.6439	2.42984	32.0923	53.9513	69.5797
EFEMP1_EGFR	41.4994	13.2273	2.68962	3.53614	10.9857	0.704925	77.1554	70.6898	60.0944	253.349	93.8781	10.9353	0.545714	1.64225	0.140181	81.8944	66.6267	74.3274	39.098	14.0339	2.17458	0.579231	1.54786	0.173382	499.955	472.871	302.196
PDGFB_PDGFRA	88.8265	13.0949	38.7708	0.155739	3.05498	0.259223	0	0.0175053	0.00111421	19.3313	8.59185	13.6105	0	0.0275112	0.000174756	0	2.96268	4.70805	0	0.0773727	0.0091755	0.715613	4.65613	0.738425	0	1.94388	1.65276
FGF2_FGFRL1	14.5373	12.931	13.6527	1.4569	4.36137	0.703932	0	0.342643	0.664195	4.60008	2.25876	2.19577	0	0.147263	0.122756	21.2719	58.0945	23.6819	0	0.0762676	0.38291	4.60414	24.9682	4.37686	6.73111	10.1478	3.80877
LAMB3_ITGA2	24.0614	12.7214	13.1285	11.2575	51.0232	12.2985	1.186	1.69005	2.1273	91.1299	75.4078	33.5307	0.953301	3.76463	1.08401	3.69792	3.86424	9.44975	7.71702	5.56378	2.95546	2.97236	8.60768	4.81533	14.0054	22.9058	24.135
SEMA3D_NRP1	33.3048	12.5825	107.875	0.0562519	0	0.0857243	0.468174	2.03971	0.160204	0.369158	1.33952	0.334248	0.0175206	0	0.00331193	135.609	324.613	1338.29	0.114981	0.0790622	0.0129135	5.07494	0	27.6668	1.50312	34.5581	4.14664
CALR_TSHR	0	12.482	0	0	11.4681	0	72.4661	77.4064	37.4844	0	38.0638	0	949.812	654.896	404.891	0	0.444494	0	1585.76	2173.67	395.71	0	3.76063	0	0	1.35548	0
NTS_NGFR	11.3275	12.3462	0.952427	0.00556455	0.0187988	0.0125387	1.40741	0.113644	0.133034	0.11232	0.538074	0.115477	0.173628	0.0851513	0.163926	4.54892	0.575672	0.083928	3.50466	2.43727	1.50969	0.561188	0.431341	0.103417	0.0451056	0.025089	0.0101758
EREG_EGFR	0.382166	12.3342	29.6668	13.8018	11.6222	1.28109	0	0	0	2.33308	87.5399	120.618	2.12995	1.73741	0.254757	0	0	0	0.360051	13.0864	23.9859	2.26077	1.63755	0.315095	0	0	0
CXCL12_ACKR3	54.9728	12.1938	74.6236	3.8477	4.48489	10.6318	0	0	0.033636	10.5299	5.32651	24.8548	0	0	0.295604	16.3192	7.42596	3.63216	0	0	0.691059	20.0875	10.2671	31.9206	3.12591	3.24382	1.20976
SEMA4F_NRP2	56.0287	12.0613	52.8333	2.52445	3.15305	0.357828	11.7044	14.8596	19.4639	0.650428	0.905123	0.123315	82.9154	54.6494	59.2657	30.6966	11.4246	50.3492	21.3633	15.6878	20.4242	217.459	42.0164	153.309	0.356352	0.857339	0.117517
DHH_PTCH1	20.3324	11.834	18.228	7.85611	3.07619	8.89462	0	0	0	2.12636	5.10986	4.52386	4.28377	1.99181	6.4045	0	0	0	1.15946	3.3086	3.25737	75.1203	7.12421	35.8391	0	0	0
NTN1_NEO1	10.3977	11.4339	59.8304	1.12003	5.55406	3.20606	18.8829	20.7714	14.757	9.43171	10.9533	16.2662	0.783856	5.40339	4.50777	29.7446	22.2874	38.6048	6.60078	10.6562	22.8706	1.23474	5.79775	11.7925	26.9813	21.3506	10.4956
BMP6_BMPR2	21.2986	11.0203	64.6841	0.459548	0.254919	0.0235592	63.8568	75.2437	43.3332	4.2784	4.66158	2.87826	1.60474	0.307087	0.0352211	91.0339	147.663	651.397	14.9401	5.61556	4.30301	2.2877	0.602645	0.529453	18.2867	62.4613	28.9854
POMC_OPRD1	4.57754	10.9408	37.9037	0	36.6965	4.5959	135.69	123.49	143.358	0	18.6704	2.36909	144.687	157.807	173.1	9.91524	16.8277	60.8969	62.6434	80.2888	89.2292	10.5727	21.5041	73.5312	0	28.7164	3.80622
LAMA5_ITGA2	31.1782	10.8774	18.0727	7.77914	16.9267	4.02002	2.60072	2.35894	1.57206	118.084	64.4772	46.1582	0.65875	1.24889	0.354332	8.10896	5.39363	6.98327	9.99952	4.7573	4.06847	2.05396	2.85555	1.57399	30.7118	31.9715	17.8355
ICAM1_IL2RG	16.7036	10.6671	5.66888	0.00491318	0.0527305	0.0256621	0	0	20.3621	10.4191	2.78155	1.77813	0	0	0.320078	2.41921	1.8356	5.20467	0	0	22.1782	0.00787664	0.202218	0.0818138	1.50902	0.478651	1.63252
ANGPT1_ITGA5	19.4741	10.5674	27.0212	0	1.06554	0.718831	1.01325	0.947907	0.119431	0	0.774725	0.83387	1.04022	1.38159	0.481897	22.9731	9.97193	5.77293	0.85892	1.00451	0.559018	23.5846	14.5342	23.2934	0	0.731068	0.178152
LAMA4_ITGA3	54.2322	10.4524	26.1149	0	0.0285141	0.0312151	0.336823	2.04279	0.257458	92.379	20.7422	37.1349	0	0.00535525	0.00190762	2.97326	5.48106	2.96269	6.14365	3.89561	2.2694	0	0.0143688	0.0219519	5.06464	10.8769	4.21288
COL1A1_TMPRSS6	141.18	10.1149	34.482	0.335543	0.921673	0.0885764	0	0	0.000388573	9.29346	6.01445	0.901423	0	0	0.128365	0.0169616	0.00404395	0.0102567	0	0	1.30634	5.09734	1.55004	3.38829	0.00111654	0.00240458	0.000268129
BMP2_ENG	13.307	9.89513	36.1408	0.0107973	0.0185031	0.0127496	0.641019	0.717319	0.300501	0.0704198	0.0613976	0.299296	0.0457313	0.189329	0.0369897	28.5995	11.2983	12.5072	0.298258	0.628235	0.86833	2.04033	2.98206	1.53955	0.151347	0.0701037	0.103577
HSPG2_CHRM3	11.7294	9.85877	6.53006	20.843	17.0513	4.66919	0.519091	0.121006	0.155523	36.6775	7.34845	4.40814	62.5183	100.577	31.4687	0.0553442	0.0275228	0.0341837	110.014	43.3449	29.7093	6.66555	22.8762	6.91676	0.17306	0.0205147	0.0230758
CXCL12_CXCR4	186.304	9.81559	49.7257	13.6391	11.3101	11.529	362.163	120.904	39.6108	37.3259	13.4325	26.9524	445.789	167.161	348.112	55.3063	5.97764	2.4203	1219.98	198.53	813.813	68.0768	8.26468	21.2704	11.0806	8.18034	1.31186
NGF_SORT1	19.0463	9.8029	9.24029	0.78092	0.205003	0	5.04988	2.92383	18.0069	78.2639	22.398	30.9008	0.128465	0.095959	0	7.47054	2.73384	11.2408	12.8747	10.4842	14.8022	0.190044	0.0897236	0	30.6975	6.24637	37.5909
SEMA3A_PLXNA3	5.01718	9.63451	31.4585	3.26966	1.55269	0.486876	1.43388	5.81526	7.38508	4.51472	5.68612	9.28415	0.150413	0.43513	0.180075	34.6385	35.16	67.6574	0.207689	1.59349	3.43382	3.63355	2.63086	1.64974	31.1695	20.7508	19.9673
INHBE_ACVR1	0.401817	9.54386	0	0	0.995943	0.0139346	0	0	0	0.0575994	3.30016	0	0	32.2709	0.465526	0	0	0	1.27197	106.933	0	0	2.88021	0.101878	0	0	0
LAMA1_ITGB4	40.8222	9.49339	18.6693	1.67566	1.78795	3.14182	50.2687	15.5966	18.7009	2.12269	3.49757	7.58968	408.775	179.311	238.701	3.96286	0.422118	0.605472	517.828	350.767	576.628	32.2251	4.853	7.72833	0.206062	0.155517	0.246144
F13A1_ITGB1	104.162	9.26561	20.3669	0	2.57463	0.668185	0	1.10164	1.49366	68.1669	6.15732	8.27065	0	2.30107	0.523185	0	1.85485	4.69762	35.0691	5.50309	6.47588	0	3.87433	1.64544	0	1.23261	1.90763
PDGFB_PDGFRB	52.4318	9.1745	44.6759	0.00104082	0.0355619	0.00156534	0	0.10076	0.0739801	0.129193	0.100015	0.0821878	0.0288792	0.158354	0.0116033	0	2.0757	5.42513	3.58466	0.445355	0.609226	0.422407	3.26215	0.850893	0	0.0226279	0.0099803
GDF9_BMPR1B	1.27097	9.11271	54.0525	0.774821	2.46099	1.80284	39232.6	67321.2	61488.1	0.106963	1.75923	1.28569	14.9876	26.0974	24.2914	24100.3	32884.3	191856	2.06901	18.6557	17.3233	9.20675	12.7478	75.7946	2028.23	6348.38	4563.46
TGFB3_TGFBR3	36.1354	9.10997	112.474	0.211062	0.610172	0.0763909	0.72687	0.822534	1.55341	7.43322	5.81036	4.45558	0.398954	0.881921	0.297911	1.86939	0.892257	10.0552	14.0504	8.3981	17.376	1.02605	0.956678	1.92837	0.384542	0.569084	0.398329
JAG1_NOTCH2	32.6827	9.09164	21.408	0.195085	1.57895	0.179052	73.9801	112.691	91.6685	23.5978	15.0306	10.004	0.219836	1.89981	0.438026	90.9254	56.6517	80.1869	26.5918	18.085	24.4733	0.27019	0.955069	0.383163	65.6506	93.6581	37.4713
COL4A6_DDR1	41.4038	9.06111	90.3662	0.571591	0.565281	0.889541	4.54696	4.40922	1.10578	20.6415	9.52926	36.0471	0.120405	0.0720405	0.0594989	43.2973	32.8981	41.4441	4.34811	1.21443	2.41109	1.14653	0.53751	2.22999	21.5855	34.5979	16.5321
NCAM1_GFRA1	5.32158	9.03696	2.36502	1.13931	0.176945	1.06372	0.00488081	0	0.00868867	42.8799	16.1244	8.86364	0.00904597	0	0.0207301	0.0762898	1.05949	0.11896	0.34046	0	0.172737	0.141394	0.0991691	0.283824	0.614724	1.89043	0.445841
LAMB1_ITGB4	83.7049	9.02639	58.8706	0.0276997	0.250483	0.278021	37.2039	18.2482	38.7326	4.35252	3.32551	23.9328	6.75731	25.1206	21.1228	2.93292	0.493881	1.25403	1061.79	333.512	1818.3	0.532703	0.679882	0.683885	0.152507	0.181956	0.509804
NTF3_NTRK1	1.67417	8.96553	29.2971	0.111043	1.01069	0.173531	0	0.0235472	0.00842567	6.45494	5.34748	23.1905	0.00409965	0.00526439	0.000205683	0	7.57946	8.98043	0.238313	0.0278534	0.0274873	0.0288003	1.69452	0.219226	0	4.52076	7.10856
PLAU_PLAUR	7.65409	8.9454	4.74504	16.6218	16.2244	17.952	30.4078	173.095	74.4606	7.12031	10.8517	1.94303	1600.99	1098.06	5131.99	0.339367	2.10828	0.636083	685.818	734.437	555.46	17.8679	13.3743	43.8402	0.3157	2.55756	0.260467
BMP4_ACVR1	53.5155	8.88049	19.3239	0.0466883	0.151912	0.1432	454.305	816.509	920.05	7.6713	3.07078	2.64307	1.03102	4.92229	4.78399	143.516	72.8742	201.348	169.405	99.5003	88.2995	0.325701	0.439319	1.04695	20.5727	25.1991	27.5399
BTC_ERBB2	30.8087	8.7705	5.55927	16.9043	18.1831	13.675	0.00173569	0.00710334	0	2.99557	1.69297	1.1384	3.7801	1.07606	0.552701	0.0798288	0.621825	0	0.669863	0.100189	0.0460105	173.857	94.1981	66.7807	0.00776185	0.120031	0
JAG1_NOTCH4	37.8827	8.7185	25.8692	0.0668943	0.379214	0.0944951	47.9041	58.6684	51.4917	8.09165	3.60987	5.27961	0.14235	0.989067	0.246047	105.392	54.3266	96.8971	17.2189	9.41529	13.7471	0.313179	0.915871	0.46301	22.5115	22.4938	19.7756
GDF9_BMPR1A	1.24312	8.61889	10.9511	3.7968	4.56849	2.18844	29726.5	66230.9	51400.8	0.524141	3.26577	1.56068	11.3561	25.6748	20.3064	23572	31102.3	38870.2	1.56768	18.3535	14.4814	9.00494	12.057	15.3561	9938.79	11784.9	5539.52
INHBE_ACVR2A	0.161539	8.58582	0	0	1.70215	0.0290225	0	0	0	0.101081	5.64026	0	0	2.4173	0.0323699	0	0	0	0.0949869	8.00997	0	0	2.59108	0.0861627	0	0	0
TGFB1_ACVRL1	41.2906	8.57611	56.1568	0.0124201	0.0290455	0.0124191	0.0255015	0.187368	0.0962086	0.736781	0.3744	0.992875	0.0803176	0.549235	0.143415	0.221001	0.226971	0.471213	4.76456	7.07969	11.4657	0.696048	0.665325	0.702421	0.0039435	0.00990869	0.00833123
CTHRC1_FZD6	15.6108	8.52064	18.772	0	1.91139	1.67512	0.200903	0	0.0828433	5.31908	9.02293	10.0244	0	0.499132	0.304969	1.30769	0	0.852118	2.39832	2.35621	1.82503	0	1.80499	3.13688	0.445571	0	0.455038
TNFSF13_TNFRSF1A	20.5443	8.50645	20.0759	16.8557	9.7035	5.38567	1.59238	1.28829	0.552706	17.305	8.42665	16.3584	0.927448	0.264865	0.0522389	34.3578	47.6444	69.9316	0.952171	0.230012	0.15867	20.0109	9.79539	6.60956	28.9404	47.1974	56.9823
F12_CD93	7.21316	8.18078	8.28842	0.0505052	0.00917567	0.0197795	0	0	0	0.02199	0.00517529	0.0139256	0	0	0	29.2655	6.83409	12.77	0	0	0	16.5667	14.5043	11.7726	0.0892186	0.00432336	0.0214551
TFPI_LRP1	34.1801	8.16449	10.3604	0	0	0	0	0	0	36.3208	18.3537	11.819	0	0	0	0	0	0	9.09193	3.33055	5.57885	0	0	0	0	0	0
NPPC_NPR2	1.85697	8.10764	3.19394	1.20546	0.948091	5.45594	0.19184	0.694959	0.503223	1.47978	2.37464	1.24861	0.150088	0.126491	0.842383	1.93354	17.7847	8.3372	0.184243	0.316816	0.192782	1.51273	3.23703	13.9563	1.54079	5.20894	3.25927
JAG1_NOTCH3	62.4487	8.01894	21.5922	0.00164109	0.0165755	0.000602106	0	0.771076	0	0.198509	0.157788	0.0336408	0	0.0129993	0	173.736	49.9675	80.8768	0	0.123745	0	0.516268	0.842382	0.38646	0.552266	0.983206	0.126007
BMP4_ACVR2A	21.5144	7.98904	16.3431	0.081933	0.25963	0.298251	33.9263	61.1618	63.9747	13.4623	5.24822	5.5049	0.0769936	0.368712	0.33265	57.6967	65.5588	170.289	12.6507	7.45322	6.13981	0.130939	0.395219	0.885453	36.1028	43.0674	57.3591
BTC_EGFR	20.7735	7.93916	5.40358	715.656	605.182	263.91	0.0507117	0.597209	0	126.82	56.3467	21.9696	110.443	90.4691	52.4808	0.0538264	0.562883	0	19.5714	8.4233	4.36885	117.227	85.2692	64.9106	0.328604	3.99496	0
RELN_LRP8	0.465329	7.87824	31.9276	0.54432	5.28135	0.477687	0	0.0246244	0.122758	0.527534	1.19673	1.89174	0	0.00671043	0.00298618	7.1207	127.583	331.421	0	0.00152055	0.0118259	0.480136	34.7678	8.0621	8.07259	19.3803	19.637
F8_LRP1	17.091	7.84703	14.099	28.246	22.9959	9.63526	0.985561	0.201495	0.275704	18.1614	17.6401	16.0838	7.07063	4.17293	4.54809	3.70511	0.493943	0.512008	4.54622	3.20106	7.59197	26.5812	10.2295	8.44622	3.93716	1.11038	0.584088
VCAM1_ITGA9	56.6495	7.82561	23.457	0.143001	0.0963171	0.299704	0	0	0	4.62058	1.73154	4.83545	1.12679	0.715078	6.03386	0	0	0	36.4084	12.8553	97.3507	1.75323	0.435301	1.45388	0	0	0
PLG_ITGB1	12.7233	7.53844	7.20584	11.9551	60.2207	3.15952	468.696	576.059	520.046	8.32648	5.00956	2.92618	6.15042	53.8221	2.47389	1392.12	969.917	1635.56	4.28363	4.47728	2.29118	18.268	90.6208	7.78047	911.047	644.543	664.176
TGM2_TBXA2R	26.0163	7.51781	21.1983	10.7673	17.9114	8.51589	0.27919	0.0194669	0.177021	40.5292	32.1318	18.4934	27.6685	99.0194	67.0844	0.0697425	0.000823878	0.0257583	104.147	177.634	145.683	6.91168	4.1907	9.76143	0.108647	0.00352133	0.0224716
BMP6_ACVR2B	8.60301	7.4523	15.0498	0.853634	0.754685	0.151631	45.9955	83.4349	129.166	7.94736	13.8006	18.525	1.15588	0.340517	0.104986	36.7708	99.8546	151.558	10.7612	6.22688	12.8263	0.924058	0.407529	0.123186	33.9684	184.916	186.555
COL11A1_ITGA2	53.9207	7.44913	10.7679	10.4497	45.9119	7.84247	0	0.0197622	0	204.218	44.1557	27.5017	0.884898	3.3875	0.69125	0	0.0451856	0	17.2936	3.25792	2.42405	2.75908	7.7454	3.07062	0	0.267844	0
TGFB2_TGFBR3	31.5294	7.16795	89.2201	0.473585	1.54672	0.146863	4.10863	1.33511	26.3884	6.48574	4.57174	3.53439	0.895181	2.23557	0.572737	10.5667	1.44828	170.811	12.2595	6.60784	13.7835	2.30226	2.42507	3.70731	2.17362	0.923717	6.76656
VWF_SELP	57.7908	7.09243	67.9997	0	0.0123096	0	20.2244	22.5138	9.51884	0	0.0921481	0	0.235901	0.407733	0.116627	116.437	52.3147	132.26	10.0379	3.05225	4.89397	1.35813	0.947439	1.62049	0	0.679697	0
NCAM1_FGFR1	40.0917	6.96444	8.14348	0.487519	0.0718542	0.366774	0.341828	0.680348	0.173632	18.3486	6.54784	3.05621	0.633535	0.0636808	0.414263	0.574751	0.816512	0.409617	23.8441	5.80303	3.45192	1.06523	0.0764259	0.977294	0.263044	0.76767	0.153727
SERPING1_SELE	68.8325	6.93116	3.39326	0	0	0.437669	0	0	0	0	0	0.569162	0	0	0	0	0.0668548	0.103032	0	0	0	37.236	7.01155	2.60932	0	0	0.0172819
F2_F2RL1	3.25902	6.84093	7.96124	327.542	515.884	505.924	55.4374	36.9882	19.7139	16.344	8.63276	30.2487	3431.3	3967.9	2681.54	1.05521	3.81084	0.978924	171.218	66.3985	160.326	65.3125	408.806	133.156	5.29189	4.809	3.71941
TFPI_F3	14.2045	6.71864	18.2318	0	0	0	0	0	0	22.3141	7.31287	9.37129	0	0	0	0	0	0	1159.73	383.432	457.332	0	0	0	0	0	0
PTHLH_PTH1R	0.502625	6.68633	6.89423	0.0124222	0	0.865669	0	0.143392	0.0581682	0.0251877	3.73487	9.40047	0	0	0.0150717	10.4933	5.57705	2.45025	0	0.171913	0.163667	0.247888	0	0.634875	0.525845	3.11525	3.34099
TGFB1_CD109	16.1256	6.67468	9.54253	0.0280365	0.113834	0	0.162745	0.793604	0.364187	1.66317	1.46733	0	0.512569	2.32631	0.542881	0.0863098	0.176649	0.0800716	30.4063	29.9863	43.402	0.271834	0.517815	0.11936	0.00890184	0.0388336	0
SCGB1A1_LMBR1L	4.60025	6.54729	33.7323	6.50257	0.432617	1.29767	0	0	0	4.80108	2.75059	13.8579	2.72204	1.75823	2.87436	0	0	0	2.00978	11.1789	30.6957	6.23057	1.02977	3.15872	0	0	0
TGFB3_TGFBR2	38.3912	6.54269	23.6668	0.0267116	0.0470476	0.00408567	0.195938	0.297431	0.209606	0.940732	0.448011	0.238301	0.107544	0.318906	0.0401979	1.98609	0.64081	2.11581	3.78749	3.03678	2.34459	1.0901	0.687077	0.405768	0.0486668	0.0438795	0.0213041
C3_LRP1	6.72967	6.42534	1.47174	172.835	139.496	131.942	0.443875	0	0.0141138	7.15116	14.4442	1.67893	43.2646	25.3135	62.2801	1.6687	0	0.0262106	1.7901	2.6211	0.792497	162.648	62.0533	115.66	1.77321	0	0.0299005
DKK2_LRP6	6.22985	6.40036	7.85492	0.136495	0.559396	0	26.5827	34.7785	35.8032	5.06143	5.57672	4.6013	0.250282	0.722494	0	17.8439	30.9045	39.4299	9.28084	7.20266	7.13243	0.168005	0.642015	0	14.4972	26.9275	23.0975
ANGPT1_TIE1	17.496	6.373	19.173	0.148181	0.436246	0.277874	0.0149935	1.8651	0.145025	0.122355	0.317182	0.322343	0.0153926	2.71841	0.585167	20.6396	6.01387	4.09621	0.0127099	1.97648	0.678815	21.1891	8.76531	16.5279	0.144338	0.299308	0.0688669
ICAM4_ITGAV	11.4942	6.35574	11.0988	0	2.13284	1.25816	106.468	27.4869	105.763	28.2233	10.6775	15.4885	0	0.0191746	0.0250949	3152.1	1819.93	3799.69	0.388237	0.0959923	0.30893	0	1.26957	0.901575	7739.77	3057.44	5302.52
LAMB3_ITGA3	17.7348	6.2838	9.50189	3.73183	8.43751	4.9558	0.308767	0.711398	0.59434	30.2094	12.4699	13.5115	0.248185	1.58465	0.302859	2.7256	1.90876	6.83933	2.00907	2.34198	0.825717	2.19082	4.25181	3.48514	4.64278	3.78785	9.7254
EDN1_EDNRA	12.9849	6.15673	11.2816	0	1.21588	0	4.82713	3.63328	1.90372	23.5427	36.6456	71.8349	0	0.198382	0	12.0335	3.74126	1.08887	5.20877	5.97903	19.7242	0	0.204278	0	21.8177	22.2684	6.93328
BMP2_BMPR1B	2.72024	6.14105	55.3535	0.0351014	0.357282	0.0560868	9.51724	14.3547	6.13934	0.22893	1.18554	1.31663	0.678975	3.78878	0.755713	5.84636	7.01185	19.1561	4.42826	12.572	17.7403	0.417089	1.8507	2.35799	0.492018	1.35365	0.455644
FGB_ITGB3	1.58264	6.11991	4.81818	2.43141	5.09395	3.34305	0.4621	2.20598	2.73684	1.42892	10.182	15.3348	0.221675	0.328019	0.557869	5.61376	20.5907	5.15303	0.130276	0.655655	2.55899	2.69299	3.06174	1.05038	5.06849	34.2576	16.4006
OXT_AVPR1A	0.731344	6.06811	1.3228	416.631	891.743	2271.89	0	0	1.89279	15.1354	52.8731	56.439	0	0	97.5963	1.54902	1.60739	1.0327	0	0	2.42452	20.1316	102.343	53.248	32.0576	14.0056	44.0613
NCAM1_ROBO1	37.1902	6.03815	12.677	0.279747	0.0267066	0.185533	0.346245	0.990846	0.136314	10.5287	2.43369	1.54598	0.641723	0.0927436	0.325228	0.533156	0.707914	0.637652	24.1523	8.45143	2.71003	0.988138	0.066261	1.52136	0.150939	0.285326	0.077763
TNFSF12_TNFRSF25	28.2645	5.98927	4.60295	4.7663	1.56421	0.211778	162.72	214.914	279.324	5.35331	1.52379	0.154621	71.5296	67.48	99.4918	57.2471	19.5811	17.6999	80.3392	65.7359	72.6396	25.1652	6.14818	6.30449	10.8426	4.98181	0.594569
PTN_ALK	0	5.92311	64.0449	0.277641	10.3622	0.415079	0.0592895	0.472324	0.234462	0.938937	46.9635	1.44096	13.854	15.8975	28.9974	0	0.0388284	0.149168	46.852	72.051	100.665	0	1.30689	18.4486	0.00118819	0.307865	0.00335617
SEMA3A_PLXNA1	1.96633	5.92205	7.39043	0.442942	0.712251	0.0698221	1.55137	6.13233	5.92535	0.611612	2.60834	1.33143	0.162738	0.458854	0.144482	13.5755	21.6118	15.8945	0.224707	1.68037	2.7551	1.42406	1.61711	0.387566	4.22256	9.51883	2.86348
BMP2_BMPR1A	2.66062	5.80826	11.2147	0.172005	0.663245	0.068083	7.2112	14.1223	5.13217	1.12181	2.2008	1.59824	0.514458	3.72742	0.631737	5.71822	6.63187	3.88104	3.35529	12.3684	14.83	0.407947	1.75041	0.477731	2.411	2.51287	0.5531
GDF1_ACVR1B	2.04701	5.65858	4.92024	0.118519	2.73968	1.24954	0	0	0	0.714054	1.46313	1.86168	0.828759	0.846751	3.03574	0	0	0	4.9931	0.452209	4.52292	0.339765	10.5956	3.30241	0	0	0
EFNA1_EPHA7	2.95824	5.6452	23.3191	4.07763	0.207521	2.54483	3.91183	6.64212	22.6432	4.12791	0.268666	2.56859	6.12889	5.98153	40.4596	1.86513	4.84198	12.9299	6.20446	7.74396	40.8373	2.92221	4.36042	23.1034	2.60259	0.230439	1.42422
COL7A1_ITGA2	14.2003	5.62808	8.642	6.03832	52.1569	13.4949	0.0644604	0	0	53.782	33.3612	22.072	0.511335	3.84828	1.18947	0.200985	0	0	4.55434	2.46148	1.94546	1.59432	8.79894	5.28377	0.761209	0	0
SLIT2_GPC1	22.1008	5.60183	6.93487	0	0	0.140082	0	0	0	8.54445	4.23101	3.48801	0	0	0	0	0	0	0	0.086311	0	0	0	0.278511	0	0	0
C1QB_LRP1	85.542	5.50841	8.40637	89.888	0	0	0	0	0	90.8997	12.3829	9.58979	22.501	0	0	0	0	0	22.7543	2.24705	4.52663	84.59	0	0	0	0	0
RSPO3_LGR4	4.96642	5.48499	55.7196	2.46505	0.91522	0.522002	42.4095	95.673	22.9713	2.01671	2.43152	6.85483	2.72406	1.50252	1.21508	94.5088	131.459	80.2163	2.22861	3.99184	15.9562	6.07052	2.06454	4.2431	38.3771	58.2766	9.8685
TGFB1_TGFBR1	11.707	5.38875	16.1436	0.282988	0.50818	0.224993	0.498723	2.30227	2.11021	16.7873	6.55049	17.9876	1.57074	6.7487	3.14562	0.0626597	0.142616	0.135461	93.1785	86.9915	251.484	0.197348	0.418053	0.201927	0.0898513	0.173362	0.150934
LAMA5_ITGA3	22.9803	5.37295	13.0802	2.57877	2.79909	1.6199	0.677078	0.992955	0.439212	39.1445	10.6623	18.5999	0.1715	0.5257	0.0989956	5.97682	2.66421	5.0542	2.6033	2.0025	1.13668	1.5139	1.41051	1.13919	10.1809	5.287	7.18698
ANGPT1_TEK	15.1532	5.36952	16.5512	0.419207	0.5711	0.0654234	20.7228	25.4166	8.57561	0.346143	0.41523	0.0758934	21.2745	37.0451	34.602	17.8758	5.06694	3.53608	17.5666	26.9344	40.1396	18.3517	7.38515	14.2679	0.408336	0.391831	0.0162142
COL5A3_SDC3	26.8501	5.20878	11.1423	0.00498608	0.296774	0.118314	12.9324	16.1476	11.4946	8.81539	6.30649	11.4106	0.0409746	1.93183	0.67184	4.79325	2.04887	1.97665	72.443	41.0516	64.7946	0.0151867	0.245117	0.115532	1.57371	2.48065	2.02425
FGB_ITGA5	1.36805	5.16762	16.9281	0	0.189536	0.113885	0.214026	1.65273	0.374551	0	0.378851	0.522399	0.102671	0.245754	0.0763473	4.85257	17.3867	18.1046	0.0603388	0.491221	0.350212	2.32783	2.58532	3.69039	0	1.27466	0.558705
TGFB2_TGFBR2	33.4976	5.14796	18.7737	0.0599359	0.119261	0.00785477	1.10754	0.482779	3.56066	0.820821	0.352507	0.189033	0.241308	0.80839	0.0772811	11.2263	1.04014	35.9421	3.30471	2.38941	1.85985	2.44598	1.74166	0.780094	0.275089	0.0712237	0.361901
C1QA_CSPG4	11.8948	5.14691	9.33589	2.09986	0.513528	0.0917776	0	0.00732621	0	0.747657	1.28449	2.74514	0	0.00143885	0	2.22735	10.4772	17.6353	0	0.003599	0	33.4078	2.05769	0.312125	0.140002	2.61474	5.18552
LAMC1_ITGB4	30.7662	4.97856	9.11737	0.65948	1.53984	1.53088	327.583	178.467	135.126	1.59979	1.83421	3.70651	160.879	154.429	116.31	25.8245	4.83016	4.37492	390.268	183.951	281.603	12.6827	4.17957	3.76571	1.34284	1.77953	1.77855
RELN_ITGB1	11.0185	4.94645	16.2702	7.44028	14.5064	1.66836	56.7673	47.5763	53.7009	7.21083	3.28709	6.60706	3.82772	12.9651	1.30632	168.61	80.1047	168.891	3.70968	2.93783	5.17329	11.3691	21.8294	4.10842	110.344	53.2324	68.584
JAG1_NOTCH1	22.127	4.89279	16.7264	0.00211647	0.0507346	0.00475853	3.46377	16.1472	3.90829	0.256012	0.48296	0.265867	0.0102928	0.272219	0.0186752	61.5588	30.4879	62.6514	1.24503	2.59135	1.04342	0.182925	0.513984	0.299372	0.712242	3.00941	0.995847
FGF2_FGFR1	17.3931	4.89042	12.8049	2.52109	8.87794	1.54062	15.1365	18.307	9.41516	7.96023	4.59789	4.80564	3.27618	7.86808	1.7401	25.4506	21.9709	22.2115	10.3444	4.07488	5.42786	5.50859	9.44279	4.10509	11.6479	20.6567	8.33586
GDF9_BMPR2	0.69783	4.83452	16.2938	1.01543	2.86075	1.01667	9281.96	8889.84	3847.31	0.140178	2.045	0.72503	3.54588	3.44619	1.51992	13232.3	17445.9	57833.9	0.489502	2.4635	1.08392	5.05498	6.76301	22.8478	2658.07	7379.63	2573.45
FGF1_FGFRL1	10.0739	4.75316	6.52491	0	0.081951	0	0	0.00216178	0.0124731	3.18769	0.830269	1.0494	0	0.0027671	0	1.69945	0.366525	0.444731	0	0.0280343	0.183001	0	0.469156	0	0.537761	0.0640237	0.0715263
SEMA3F_NRP2	23.5822	4.57469	23.2592	0.00331963	0.00335767	0.0019663	0.85909	1.15775	0.756802	0.273761	0.3433	0.0542879	0.109033	0.0581959	0.325671	2.25311	0.890119	1.95769	8.99168	5.95015	8.99151	0.285957	0.0447431	0.842444	0.0261559	0.0667976	0.00456933
SLIT2_ROBO4	20.2307	4.48274	11.0707	0	0	0.000173914	0	0	0	0.0532712	0.00551416	0.00433042	0	0	0.00419977	0	0	0	0	0.0570117	0.104574	0	0	0.444608	0	0	0
EFEMP2_LINGO1	16.4194	4.42361	19.4118	0.0266692	1.21014	0	0.322974	0.109368	1.07713	0.286587	3.12705	0	1.32163	3.14262	12.3502	0.373395	0.0595766	1.27729	14.2022	8.12067	16.3699	1.52796	1.71189	14.6452	0.0065173	0.0421147	0
CP_SLC40A1	33.5715	4.37625	37.322	0.12467	0.092727	0.0134226	20.1151	3.33165	8.0638	9.05425	0.411927	1.30321	1.22759	2.68128	0.306622	7.57446	1.22407	10.1093	89.1541	11.9112	29.7703	0.462255	0.985118	0.384402	2.04283	0.115219	0.352998
BMP6_ACVR1	22.3407	4.24949	15.8303	0.343981	0.0803557	0.017723	302.271	637.973	728.455	3.20248	1.46943	2.16524	7.59613	2.60371	0.592086	95.4882	56.9397	159.418	70.7202	47.6129	72.3359	2.39964	0.232384	0.129575	13.688	19.6891	21.8049
SERPINE1_PLAUR	3.04275	4.24432	2.52887	14.2373	31.6005	11.6704	595.4	1100.26	2519.11	2.83055	5.14878	1.03554	1371.32	2138.71	3336.26	6.64498	13.4011	21.5196	272.635	348.468	296.032	15.3047	26.0494	28.5001	6.18157	16.2568	8.812
COL4A6_ITGAV	22.012	4.16347	25.6327	1.49669	0.414919	0.882724	0.777495	0.228305	0.327217	54.049	6.99452	35.7708	0.0205884	0.00373018	0.0176066	23.0186	15.1163	11.7558	0.743494	0.0628818	0.713475	0.609542	0.246979	0.632544	56.5208	25.395	16.4054
CTF1_IL6ST	11.0672	4.13799	9.08424	29.7375	12.0073	14.39	12.6978	4.29527	4.16868	7.58198	3.97711	4.05542	34.0391	13.0711	20.5401	16.1923	4.1053	6.54195	8.67871	4.32947	5.78868	43.407	12.493	32.2338	11.0931	3.9457	2.92048
[truncated: 1,274 more rows]

## Sheet: Table S5
Table S5. DEG of small and medium follicles MGCs
[truncated: 2,671 more rows]

[truncated: 14 more sheets: Table S6, Table S7, Table S8, Table S9, Table S10, Table S11, Table S12, Table S13, Table S14, Table S15, Table S16, Table S17, Table S18, Table S19]
